# Supplementary material for: An overlapping set of genes is regulated by both NFIB and the glucocorticoid receptor during lung maturation
Source: BMC Genomics. 2014 Mar 25;15:231. doi: 10.1186/1471-2164-15-231 (PMC4023408; doi:10.1186/1471-2164-15-231)
Supplement: Additional file 1 — MAS results for NFIB targets. Complete MAS results for the 738 Jolma et al.[14] motifs + NFIB-MEME motif. [file 1471-2164-15-231-S1.zip › 1050362745114690_add1.tsv]

MAS	p-Activated	p-Repressed
NFIA_full	5.50028415807903	3.16020926447149e-06	0.308970351705671
NFIB_full	5.12451503808267	7.50732058472536e-06	0.271996405113716
NFIX_full	4.66596792955654	2.15790375351014e-05	0.262342124240769
Meis3_DBD_2	4.12770906319669	7.45231042025385e-05	0.442152002438255
MEIS3_DBD_2	4.03356153587719	9.25632221524195e-05	0.437263360405034
Meis2_DBD_2	3.98049507772809	0.000104593554497709	0.534276278219049
SNAI2_DBD	3.78327038907949	0.000164713657510075	0.857021075936848
Rxra_DBD	3.49425851878259	0.000320436132376986	0.542525800634055
EBF1_full	3.49371355316642	0.00032083847753866	0.46254071609415
Rxrb_DBD	3.48827845460949	0.000324878929453977	0.690140854778
NR2F6_DBD_2	3.46308151156923	0.000344285306710986	0.750038941094936
RXRA_DBD	3.22293325848702	0.000598503564831817	0.618082104209929
NR2F1_DBD	3.18059018546516	0.000659796206949067	0.744009501927551
RXRB_DBD	3.15575874018569	0.000698620394775009	0.40630429127984
Pknox2_DBD	3.04724031919556	0.00089693233480566	0.408400299219964
TFAP4_full	3.01937928091135	0.000956358493196695	0.237056831075081
PKNOX2_DBD	2.99745569260149	0.00100587567876835	0.601604588707193
RXRG_DBD	2.96083321858812	0.00109437655725468	0.491943921153394
NR2C2_DBD	2.92733205028813	0.00118213737855844	0.651210758582087
Nfib_mapq30	2.9235759555467	0.00119240570288448	0.336110687828934
RXRA_full	2.88627053773466	0.00129935990760828	0.514778969581851
RXRG_full	2.84930501624996	0.00141479978045509	0.398343739020235
SCRT1_DBD	2.83108578148025	0.00147541508174903	0.148803115367992
Nr2f6_DBD_2	2.82230943316861	0.00150553399669955	0.563923277919191
ID4_DBD	2.7824930087067	0.00165008756429478	0.943949291923394
TFAP4_DBD	2.74344980653227	0.0018053033725257	0.290440767187506
NR2F6_full	2.72127683862762	0.00189986683419088	0.52095983172357
FIGLA_DBD	2.69479117079087	0.00201933712251525	0.833393646866235
NR3C1_DBD	2.68254732113475	0.00207707739293801	0.317538601014613
NR3C2_DBD	2.57829922937907	0.00264058876182279	0.36837416549209
ESRRA_DBD_2	2.5279977507214	0.00296484674488654	0.665731096676601
AR_full	2.46884804590218	0.00339744123930894	0.51497023567315
NEUROD2_full	2.46290406628952	0.00344426004526242	0.948881254842185
PKNOX1_DBD	2.37328682082426	0.00423363272168215	0.514325251571736
RORA_DBD_2	2.32912516517616	0.00468678287970558	0.165627287713615
THRB_DBD	2.3140882002869	0.00485189953575276	0.833669274457178
Esrra_DBD	2.26885659442237	0.00538447550454997	0.22432506721699
TCF3_DBD	2.25733174765258	0.00552927579085101	0.558830953146414
Atoh1_DBD	2.23102428561245	0.00587456501226295	0.363232242379807
TBX1_DBD_4	2.2171485333224	0.00606528854805209	0.6118808741355
THRA_FL	2.18222694462642	0.00657314261904352	0.792194123313729
BHLHA15_DBD	2.17001608439257	0.00676057936661187	0.802570030339423
TEAD3_DBD_2	2.16035017703813	0.00691273363842048	0.926339401654132
ESRRG_full_2	2.04190413788836	0.00908020936128427	0.399041438084264
NHLH1_full	2.03227646817898	0.00928375202858559	0.236946457800398
NEUROG2_full	1.9187963665571	0.0120560109412158	0.595240633372373
TGIF2LX_full	1.89583313497051	0.0127106238016891	0.340014466519143
MESP1_DBD	1.88142363601487	0.0131394251117059	0.73200999302288
TGIF2_DBD	1.82977438829688	0.0147987697001645	0.506930130909144
TCF4_DBD	1.81251977168358	0.0153985642098511	0.644196060662706
NR2F1_DBD_2	1.78272647567862	0.0164920075261931	0.323944406775348
SCRT2_DBD	1.76928571430246	0.0170103905808612	0.29600122977088
HIC2_DBD	1.73800605457006	0.0182807473047775	0.541742062089481
Zfp740_DBD	1.70761399062833	0.0196058650667519	0.100751043995382
ZNF410_DBD	1.68769105689555	0.0205262182863763	0.980908504810883
TEAD1_full	1.68335914544084	0.0207319835016345	0.931482798966918
Hic1_DBD_2	1.59223091143691	0.0255722586569408	0.474732234999613
Hic1_DBD	1.58118727793432	0.0262308716295116	0.967302219951426
TGIF1_DBD	1.58101498506909	0.0262412799786891	0.284543152757827
NR2F1_full	1.57397861438365	0.0266698998974631	0.957968403533514
RARA_DBD_3	1.57319274876899	0.0267182033699801	0.647285779149466
TBX15_DBD_2	1.55612669830326	0.0277890245021002	0.452522056728797
TBX5_DBD	1.55389320354125	0.0279323063436414	0.404192039658584
NFE2_DBD	1.54881159463763	0.0282610572845033	0.718635530951764
Ar_DBD	1.54259169546805	0.0286687201001618	0.507660000416559
NR2F6_DBD	1.53039244552926	0.029485436028091	0.27718191414233
AR_DBD	1.52917683058225	0.0295680830528527	0.42544157883047
ZNF740_DBD	1.50914914207785	0.0309635578987448	0.212138763391028
RFX2_DBD_2	1.50708037266419	0.031111405209214	0.791202049950218
ZSCAN4_full	1.50632483440546	0.0311655765519926	0.223786841128851
NEUROG2_DBD	1.50291567581141	0.0314111852561336	0.384417252084679
RARA_full_3	1.50063893992596	0.0315762869507829	0.624299731408255
FOXO3_full_3	1.49958452307464	0.031653043669706	0.629972257935566
TCF4_full	1.4708988819346	0.0338143558003254	0.551358198784426
Ascl2_DBD	1.46401197316978	0.0343548476398139	0.216681208403918
RFX5_DBD_2	1.44251058637883	0.0360985214089842	0.472451356592391
MYF6_full	1.44248024762861	0.0361010432514764	0.403354578324205
ESR1_DBD	1.42834970289423	0.0372949730024683	0.481303012417938
Hnf4a_DBD	1.39922783242618	0.039881562738053	0.991073665100844
RFX3_DBD	1.39830863819464	0.0399660623714381	0.492900744486221
RFX4_DBD	1.39815332956366	0.0399803572443499	0.586327112904956
HNF4A_full_2	1.38729901205103	0.0409921774380992	0.456850219118962
RFX5_DBD	1.3738488854585	0.0422815709128551	0.315108584569599
Tp53_DBD_3	1.37228034931073	0.0424345548519264	0.752612809604469
MEIS1_DBD	1.31359851324109	0.0485737336152815	0.387843057372602
ZNF238_full	1.26880113242405	0.0538516317812929	0.56697074026297
OLIG1_DBD	1.26764804873898	0.0539948017905523	0.837917242379485
TBX4_DBD	1.2544830088672	0.0556566408674394	0.58956576884597
TBX1_DBD_3	1.23831128028078	0.0577681845905651	0.600515513572734
TEAD1_full_2	1.22275114121442	0.0598754594255876	0.592877538386194
RARG_DBD_2	1.21360426960451	0.0611498970763003	0.580662968052538
TFAP2C_DBD	1.21278866859056	0.0612648439173186	0.886142240123866
MEIS2_DBD	1.18420314653205	0.0654330031632262	0.215911741200766
GATA5_DBD	1.17155596196723	0.0673665083286852	0.0892279647992056
TEAD3_DBD	1.16290540332741	0.0687218111423666	0.515130372179143
TFAP2B_DBD	1.16075969712056	0.0690621831510912	0.890337083518257
SRF_full	1.15639036345455	0.0697605083296476	0.383902154597266
Rfx2_DBD_2	1.14966165900792	0.0708497530759237	0.774095328691967
EOMES_DBD_2	1.12123691445848	0.0756420143385634	0.217063896165363
TFAP2C_full	1.1186088886824	0.0761011310175447	0.789721628909187
Jdp2_DBD	1.11769491000796	0.076261455531549	0.654967791193554
ZNF75A_DBD	1.11472520493	0.076784718256996	0.134340724387136
Rara_DBD_2	1.09517581317856	0.0803200900713919	0.375581740775791
NHLH1_DBD	1.09517401087355	0.0803204233972968	0.543469999703822
MAFK_DBD_2	1.07965799740862	0.0832419034784848	0.524626042394372
MAFG_full	1.06134306524794	0.0868274276400556	0.637353012012435
TBX21_DBD_3	1.04981474446847	0.0891631197135841	0.256489769353022
TBX21_DBD_2	1.04726619230757	0.089687890161578	0.53693211147042
Rfx2_DBD	1.04329687451199	0.0905113672837553	0.536040997067872
TBX20_DBD	1.03767438126119	0.0916907697633828	0.391851796554713
E2F2_DBD_2	1.02516364387721	0.0943705217427645	0.163346989285326
Rarg_DBD_2	1.018770474501	0.0957700083971279	0.57128034997342
JDP2_DBD	1.0121456284206	0.0972421095079478	0.499617185657707
MEIS2_DBD_2	1.0020818126425	0.0995217919971583	0.801753270611728
RFX2_DBD	1.00187745286534	0.0995686335711912	0.482614766428579
HNF4A_full_3	1.00114740475828	0.0997361489910709	0.99336937489799
GATA3_DBD	0.998690020885373	0.100302089210747	0.128379167348164
ZNF740_full	0.994020257234955	0.101386409394962	0.293541538700013
Tp73_DBD	0.993908397703237	0.101412526459324	0.820073835189421
RARG_full_2	0.993637756569595	0.101475743829086	0.280465636290683
GATA4_DBD	0.991300978114495	0.102023218946085	0.107950880510473
Meis3_DBD	0.985566368804015	0.103379310483529	0.411675561360476
RARG_full	0.97921517695301	0.104902254775711	0.234996789564387
BHLHE23_DBD	0.9672452007618	0.107833772557202	0.92200966138626
Meis2_DBD	0.965067471046307	0.108375853057309	0.419478873690557
ZNF238_DBD	0.960401393448005	0.109546525249238	0.700480712117458
THRB_DBD_2	0.951866108809649	0.111720762517724	0.865893284913142
Rara_DBD	0.949883130975343	0.112232043107795	0.347296273605795
RFX3_DBD_2	0.935188243019471	0.116094529817117	0.971126441242607
NFKB1_DBD	0.934406923089229	0.116303578322488	0.130473278671438
JDP2_full	0.930176358873022	0.11744205478573	0.353799392780377
GLI2_DBD	0.910057782372875	0.123010509587994	0.972159458587327
Nr2f6_DBD	0.907824611901833	0.123644666669674	0.506298164177452
Rfx3_DBD	0.902224933799635	0.125249230456668	0.413821193796502
TBX21_full_2	0.890583272017973	0.128652055076137	0.505808617214842
TFEB_full	0.887661784299256	0.129520411545894	0.858356310286493
FOXO1_DBD_3	0.862402601758102	0.13727687942426	0.6947069275562
GLI2_DBD_2	0.860368723960795	0.137921279047919	0.984144859778539
Esrra_DBD_2	0.846012186346221	0.1425567591473	0.259758071498101
TBR1_full	0.83530736815352	0.146114269735526	0.609604769878626
NKX2.3_DBD	0.833033998231606	0.14688112889826	0.42718653995004
OLIG2_full	0.831342038974396	0.147454476295937	0.903845987329106
TBX2_full_2	0.822139737551337	0.150612238188862	0.351157144925555
Tp53_DBD	0.820405429252585	0.15121489448217	0.947456201868722
MGA_DBD	0.801514767029483	0.157937490437997	0.625580583452592
GCM1_DBD	0.79305987685957	0.161042358825241	0.230279898690334
ZNF143_DBD	0.78884023023242	0.162614687830498	0.727091962882455
RXRG_DBD_2	0.781487822562559	0.165391115910522	0.688923785650364
TEAD4_DBD	0.774836533387525	0.167943603181515	0.98047045311825
BHLHE22_DBD	0.769744926659683	0.169924137159584	0.847997586970852
ZNF784_full	0.767721271945708	0.170717769570075	0.563471286216279
GCM2_DBD	0.757482958698721	0.17479018470741	0.374289609157923
RARG_DBD	0.746411467267082	0.179303403254246	0.396910509831173
RARG_DBD_3	0.739023519176983	0.182379693209321	0.310142624435564
THRB_DBD_3	0.736641120573882	0.183382918193268	0.793664278978104
NKX2.8_DBD	0.735355475513924	0.18392659228128	0.654714137039088
NKX2.3_full	0.728987445192232	0.18664336458765	0.534003443604625
GCM1_full	0.724517336036886	0.188574369343676	0.824393243723575
NKX2.8_full	0.715157813700787	0.192682461744437	0.683627505205707
OLIG3_DBD	0.71236494837302	0.19392555883642	0.902653287185144
NRL_DBD	0.705985505603531	0.196795196818368	0.934165108689587
EOMES_DBD	0.701599150031638	0.198792891166241	0.410846063842565
TBR1_DBD	0.694161688088497	0.202226614764572	0.555817176766131
RORA_DBD	0.687264688675661	0.20546379777998	0.5974479334445
RXRA_full_2	0.685461267561742	0.20631876639507	0.772808813839745
RARA_full_2	0.682498436660768	0.207731120330113	0.404327677648343
TBX2_full	0.66623927864095	0.215655590695751	0.666851281996943
TBX4_DBD_2	0.658194948365038	0.21968735074169	0.385782739408856
Tcf21_DBD	0.65245390904658	0.222610728533278	0.462505262691047
DMBX1_DBD	0.645303456384569	0.226306247598768	0.554640242286132
RXRA_DBD_2	0.64359533483211	0.227198084309981	0.759357006129886
PITX3_DBD	0.631260495769131	0.233743479274567	0.265616505513828
PITX1_full	0.626601666571996	0.236264424900131	0.341793425842806
Rarb_DBD_3	0.625909868894217	0.236641075849755	0.810998764751474
MEIS3_DBD	0.623913946371656	0.237731129421182	0.629332799566077
Tcfap2a_DBD_3	0.60563747424785	0.247949094013513	0.934183536675464
RUNX3_DBD_2	0.590558525265671	0.256709224497405	0.320090518591143
TBX20_DBD_3	0.57764478278443	0.264457091476517	0.377119270474883
TFAP2B_DBD_3	0.574153847654537	0.266591410431145	0.91411363977297
TBX20_full	0.570584074772511	0.268791744059017	0.423907087757731
ESRRB_DBD	0.568244866071442	0.270243423458797	0.548177642350828
RUNX2_DBD_3	0.554390214214956	0.279003586346981	0.435904235725075
HNF4A_DBD_2	0.548225788061658	0.282992034837453	0.983604863735141
MAFF_DBD	0.538845655621929	0.289170738673706	0.839035535127415
OTX2_DBD_2	0.534610634937518	0.292004379492831	0.424244421581705
RARA_full	0.525178537770095	0.298415558510928	0.389029886880516
NKX3.1_full	0.524741188132734	0.298716224715155	0.498090378298295
CEBPB_DBD	0.521676510850601	0.300831624663055	0.394782604172069
Rhox11_DBD	0.516368957304096	0.304530673299642	0.52930378353995
Otx1_DBD_2	0.507754888796099	0.310631226321379	0.420392385825516
RARG_full_3	0.501594855418788	0.315068615526285	0.440742999300916
OLIG2_DBD	0.496928798299448	0.31847196072558	0.834640890017605
CEBPE_DBD	0.494562155061102	0.32021217827549	0.348314440299916
Rara_DBD_3	0.478862613059725	0.331999467353621	0.421230009491236
ESRRA_DBD	0.476313662036231	0.333953760303668	0.87016500156222
Nkx3.1_DBD	0.471004072286979	0.338061666258783	0.449881420470566
Tp53_DBD_2	0.470301654054262	0.338608882084556	0.556764320366737
GSC2_DBD	0.463812588435269	0.343706235823649	0.583194172924672
RARA_DBD_2	0.458657107388301	0.347810663291974	0.909920583246361
TFAP2C_DBD_3	0.45268284015085	0.352628297085407	0.90656442218095
TFAP2A_DBD	0.450379306122663	0.35450363596169	0.874430569560812
IRX5_DBD	0.450148036512566	0.354692465786719	0.630750243063994
Tcfap2a_DBD	0.443108460887615	0.36048860320257	0.884664638760131
Mafb_DBD_2	0.431421732836619	0.370320937442515	0.532000710664926
USF1_DBD	0.428551639814295	0.372776357310025	0.898924388697204
Srebf1_DBD	0.413644964863063	0.385793614532282	0.763922512405508
CEBPD_DBD	0.409536067380876	0.389460962323393	0.480147025053612
MAFK_DBD	0.407179809294123	0.391579719278044	0.93677292905011
SMAD3_DBD	0.385283373073031	0.41182871703913	0.763008167257053
VDR_full	0.372151498607699	0.424471466154463	0.463209931088922
FOXO4_DBD_3	0.370889582222736	0.425706633724216	0.546383082318856
RFX4_DBD_2	0.363038794982602	0.433472155132824	0.857891025237682
ESRRG_full_3	0.358811347897581	0.437712200584479	0.860562728180861
Vdr_DBD	0.355942076229614	0.440613626170274	0.492847345899373
MAFK_full	0.355391158937216	0.441172914174588	0.975680542573188
Rarb_DBD	0.345130349181734	0.451720344644864	0.656536753532374
MAFK_full_2	0.336316708858815	0.460981281771152	0.714991101102082
IRX2_DBD	0.325137828914711	0.473001122176209	0.506017936965729
GRHL1_DBD_2	0.31932423813425	0.479375420076981	0.539337972150692
CEBPG_full	0.312945783023427	0.486467932169333	0.62326227188669
NFATC1_full_2	0.305204576176607	0.495216861943109	0.75455143639217
HLF_full	0.289843879370338	0.513045781073914	0.579022961392014
SPI1_full	0.285158038162997	0.518611283850613	0.654400050550229
ESRRA_DBD_3	0.264526830995097	0.543842531737754	0.654549500709127
GLIS2_DBD	0.252145032546954	0.559570701776191	0.644658983014153
Rxra_DBD_2	0.24432755203341	0.569734407145239	0.775588588507414
TFE3_DBD	0.236895997139341	0.579567471982932	0.858160138275361
PAX9_DBD	0.234565667649089	0.582685662945507	0.929892547577406
TFAP2A_DBD_3	0.232114122549293	0.585984161190596	0.960526451204995
Mafb_DBD	0.219288315170681	0.603547818928273	0.946144614040495
RUNX3_DBD_3	0.215119535416232	0.609369151105935	0.614422233308528
CEBPG_DBD	0.200775460241287	0.629831735492342	0.688986968224763
SREBF2_DBD	0.191906322977523	0.642826359569715	0.79351864645946
SPIB_DBD	0.191326372653301	0.643685353645635	0.945536442489997
Mafb_DBD_3	0.177401259754802	0.66465877109748	0.844812250615315
PAX5_DBD	0.160967778049867	0.690291017241641	0.956459861867302
SPDEF_full_2	0.15982146449664	0.69211543638565	0.930841838930925
BHLHE41_full	0.121184857793972	0.756510817044432	0.866938885877419
PAX2_DBD	0.117823963786378	0.762387972495467	0.804074820108423
ZBTB7B_full	0.110539952009611	0.775282619581143	0.911424936151214
TFAP2C_full_2	0.10840579650318	0.779101792417408	0.851995067136456
HSF1_DBD	0.108136186449658	0.779585609041549	0.803383030906548
ARNTL_DBD	0.104630247984621	0.785904457499397	0.916176165407568
HNF4A_DBD	0.0938053488722885	0.805739493354522	0.833661082344541
PAX1_DBD	0.0922873079400229	0.808560818004784	0.950922759886666
TFAP2C_full_3	0.0922241036757524	0.808678499008412	0.993662311099668
GRHL1_DBD	0.0907742497897377	0.81138271234665	0.950245612076218
CTCF_full	0.0896560111028814	0.813474584753624	0.986829908637259
ETS1_DBD_2	0.0623370596912296	0.866289280210181	0.97807514016738
Irx3_DBD	0.056583410709651	0.877842472254434	0.921957211777995
ZNF306_full	0.0476370346268808	0.896113387193883	0.978717789700698
SP1_DBD	0.0388745553878798	0.91437731837775	0.962454443885202
ZBTB7A_DBD	0.0379619232042238	0.916300823332149	0.953539274913682
KLF13_full	0.020908864558637	0.95299612652392	0.957109860950539
Creb3l2_DBD	0.0122445055777795	0.972199726186038	0.984157643353478
Klf12_DBD	0.00279572444133921	0.993583282204787	0.997018276680192
Elf5_DBD	-7.21563668573261e-05	0.99998835301596	0.999833867626821
NRF1_full	-7.34853932908777e-05	0.99999994239545	0.999830807943446
ELF5_full	-0.000131110844198853	0.999977191597095	0.999698151689988
ELF5_DBD	-0.000135008074565752	0.999979063718762	0.999689180734391
ETV6_full	-0.000432784875204494	0.999988854286952	0.999003972363031
EHF_full	-0.000865218260293399	0.999401330511758	0.998009744521903
ELF4_full	-0.00147454513326895	0.999578522715773	0.996610491753774
ELF1_DBD	-0.00236301676939998	0.999469627610153	0.994573728498985
ELF3_DBD	-0.0024442475477704	0.999397545704438	0.994387720049792
GABPA_full	-0.0034384269521002	0.999998522294781	0.992113988394145
ELF1_full	-0.00415603047062521	0.999165748882217	0.990476029235059
HINFP1_full_2	-0.00560364316866983	0.999999999993859	0.987180019870834
ETV6_full_2	-0.00592411935767435	0.999996418132614	0.986451825051635
SP4_full	-0.00594314627716916	0.99984913094276	0.986408608457595
SPDEF_full	-0.00613177327262369	0.999993094392674	0.985980274920567
ELK3_DBD	-0.00640207673312427	0.999998118606833	0.985366794966479
ELK1_DBD	-0.00645934718624952	0.999999270638174	0.985236863124183
ELF3_full	-0.00707231318478716	0.999416737580216	0.983847274406741
ETS1_full	-0.00735686466680596	0.999986995957726	0.983202864869392
EGR2_DBD	-0.00767950016333051	0.999797783133219	0.982472718948536
KLF14_DBD	-0.00793511533447127	0.999880726389176	0.981894629538707
HINFP1_full	-0.00871802671231971	0.999999944181183	0.980126142907708
FLI1_DBD	-0.00937974363541318	0.999991953909555	0.978633901499034
SPDEF_DBD	-0.0101220896120133	0.999983660258212	0.976962536958419
ELK4_DBD	-0.0122175571313273	0.999997143018669	0.972260054111483
ELK1_full	-0.0126509984257698	0.999999004786956	0.97129018815877
Tcfap2a_DBD_2	-0.0141431382530184	0.991348856912806	0.967958776077154
YY1_full	-0.0141772267969792	0.999999993740687	0.967882802258167
SP3_DBD	-0.0145502324774781	0.997362000124476	0.967051866558348
ETS1_DBD	-0.0145722535720334	0.99997433797326	0.967002833007175
Elk3_DBD	-0.0169674967233423	0.999999400017845	0.961684249640175
YY2_full	-0.0171019862392266	0.999994970060216	0.96138648756724
FLI1_full	-0.0176473418327545	0.999988553123373	0.960180005627723
YY2_DBD	-0.0182867423937796	0.999999998597633	0.958767397506233
ETV1_DBD	-0.0206376659051832	0.999998906876632	0.953591418404913
ERG_full	-0.021053187894183	0.999980586036974	0.952679482553872
ETV4_DBD	-0.022861562101827	0.999983593684641	0.94872083414096
HINFP1_full_3	-0.0235106290964114	0.999999999995279	0.947303999524521
ERG_DBD	-0.0239775948973789	0.999889335363662	0.946285978674005
ETV3_DBD	-0.0258333013604041	0.99999953996963	0.942251198749683
CREB3_full_2	-0.0280004753252734	0.999971040553774	0.937560980786493
EGR2_full	-0.0283721163726061	0.998704364375127	0.936759020095438
FEV_DBD	-0.028908043326124	0.999979359025659	0.935603756106365
ETV5_DBD	-0.0306723854021205	0.999999995394238	0.931810531455018
ERF_DBD	-0.0307143966666344	0.999988074917663	0.931720397578132
EGR1_DBD	-0.0315545964928773	0.999328675118667	0.92991960435663
CREB3L1_DBD	-0.0328893117977838	0.989941098418771	0.927066073678837
EGR3_DBD	-0.0333064253466758	0.999851079031234	0.926176110304782
EGR1_full	-0.0433272675096097	0.999487881625691	0.90505033296957
SP8_DBD	-0.0509554477140385	0.984657210072411	0.889292341615582
GMEB2_DBD_3	-0.0538539460293337	0.999924397287387	0.8833769316297
TFAP2C_DBD_2	-0.0553011380539652	0.934825501631269	0.880438169003282
TFAP2B_DBD_2	-0.0610697604996079	0.97483983551483	0.868820859828562
EGR4_DBD	-0.0656572248484446	0.928084873314098	0.859691781838878
MSX1_DBD	-0.0661575063338465	0.995551901403263	0.858702038066522
ETS1_full_2	-0.0675951877264022	0.909537454253384	0.85586410471552
Egr3_DBD	-0.0723128654677842	0.996567717479921	0.846617291844027
Msx3_DBD	-0.0846749369091046	0.990703779468309	0.822858316968479
TFAP2A_DBD_2	-0.085671807168927	0.969111564758513	0.82097171166201
KLF16_DBD	-0.0857680763484123	0.987345046780739	0.820789748691448
ELK1_full_2	-0.0889195284180007	0.985594767870797	0.814855256735548
MYBL2_DBD	-0.0919469108106001	0.985455452294746	0.809194811029086
MYBL1_DBD_4	-0.0951007487782866	0.997156308719815	0.803339739698071
FLI1_full_2	-0.0977100054015574	0.999999986903257	0.798527715979282
ERG_full_2	-0.0980121460485437	0.999999908472556	0.797972369815009
SPDEF_DBD_2	-0.107233390838594	0.824979692084489	0.781207868882448
BHLHB3_full	-0.111925418346462	0.8996558777585	0.772813289393376
SPDEF_full_3	-0.112830715885503	0.83505138471462	0.771204018931096
VSX1_full	-0.12379087705361	0.948619835517409	0.751984905165258
RUNX3_DBD	-0.12936710772766	0.886828528512846	0.74239133158975
Barhl1_DBD_3	-0.13335208855564	0.99999614938118	0.735610486070492
ERG_DBD_2	-0.13393865949591	0.999998012751556	0.73461761949363
MSX2_DBD	-0.134467545107323	0.997094751173699	0.733723543641631
CREB3L1_full	-0.147569542374638	0.993756663974924	0.71191879328362
CREB3L1_DBD_2	-0.148274540149999	0.999390990910185	0.710764060644127
FOXJ2_DBD	-0.149970520090799	0.99927510147435	0.707993841374642
HSF1_full	-0.150819321629853	0.841734171388645	0.706611462796101
FLI1_DBD_2	-0.151551784667704	0.999998727820007	0.705420725653182
ETV2_DBD	-0.154918802978441	0.999960797546701	0.699972852829685
DBP_DBD	-0.156892268721601	0.953520055861063	0.696799341022245
Hoxd13_DBD	-0.161122918397395	0.922206096540139	0.690044472864166
ZBTB7C_full	-0.165183883797644	0.834021774062934	0.683622134851516
BARHL2_full_3	-0.171335337516006	0.999995876147852	0.674007396518183
MYBL2_DBD_2	-0.171968326945691	0.958775464962685	0.673025738196129
Foxj3_DBD_2	-0.172888113763651	0.996150573843225	0.671601853800367
Bhlhb2_DBD	-0.174146988520383	0.935998701338048	0.669657922938634
HOXC12_DBD	-0.17700648285087	0.99988732915092	0.665263225533382
MYBL2_DBD_3	-0.183791097936477	0.998203904393335	0.654951139486236
FOXJ3_DBD_2	-0.184962121517363	0.999714031971155	0.653187520152782
HSF4_DBD	-0.191525130150853	0.811867971181916	0.643390834547972
HSF2_DBD	-0.191777999905584	0.820644591993278	0.643016326618799
BARHL2_DBD_3	-0.193795481219819	0.999998399676745	0.640036171570652
MAX_DBD	-0.19864490580906	0.936401802462864	0.632929144631063
PHOX2A_DBD	-0.202388815222425	0.994230765573233	0.627496322268616
HOXD12_DBD	-0.202723262135592	0.999444329597951	0.627013278089923
UNCX_DBD	-0.204321320539539	0.998732147230439	0.624710318647064
Dbp_DBD	-0.209705185703584	0.961224820060552	0.617013710232987
PHOX2B_full	-0.212272756077721	0.993705851583672	0.613376656592401
XBP1_DBD_2	-0.212454479541963	0.997335422313388	0.613120052793658
HEY2_DBD	-0.21295024698554	0.997610524590615	0.612420546940525
EMX2_DBD_2	-0.216735366936956	0.997413068733833	0.607106151054298
MYBL1_DBD_3	-0.217383640083001	0.999039667118459	0.606200597254318
BHLHB2_DBD	-0.21994653507855	0.930665613081103	0.60263377026358
RHOXF1_DBD_2	-0.220760151243486	0.70446148250956	0.601505840705862
FOXC1_DBD	-0.222348677112434	0.906726347977203	0.599309722014526
Uncx_DBD	-0.222750298104489	0.998432678194229	0.598755756638678
CART1_DBD	-0.22734585832488	0.995904252453437	0.592453325660215
TFCP2_full_2	-0.231188221604853	0.878976996099102	0.587234792007486
PHOX2B_DBD	-0.238054331314112	0.993267090576231	0.578023730683597
HMBOX1_DBD	-0.238385796029457	0.997808563513227	0.577582736420445
LHX2_DBD_2	-0.23996243164806	0.969420700381006	0.575489717534819
HES7_DBD	-0.240768204735423	0.795937298925872	0.574422966210326
EMX1_DBD_2	-0.243217277829534	0.997515442347252	0.571192797023713
RHOXF1_full_2	-0.245394055421016	0.709873258554453	0.568337018424777
NOTO_DBD	-0.246960669621521	0.976697128987255	0.566290570864127
DBP_full	-0.247280731570933	0.926962238008024	0.565873385519122
Foxc1_DBD	-0.247930977695353	0.830924368329192	0.565026767228197
ZIC4_DBD	-0.248333591889898	0.771311185164134	0.564503199943407
ESRRG_full	-0.249972920734445	0.622307618698985	0.562376389565942
BARX1_DBD	-0.250792334617274	0.997430785519033	0.561316314930744
HOXC13_DBD	-0.251056479619617	0.968669786820639	0.560975016975428
PRRX1_full_2	-0.252747577886096	0.986427614391029	0.558794885029982
CREB3_full	-0.254706853143614	0.869381684543775	0.556279616856618
GMEB2_DBD	-0.258390051471376	0.99998065646478	0.551581826385048
NFATC1_full	-0.26306192357748	0.949445748630236	0.545680050132622
FOXC2_DBD_2	-0.263573927279352	0.843259921458998	0.54503710947599
TEF_DBD	-0.264090978506347	0.900366220032629	0.544388599241173
HOXA13_DBD	-0.265866337820146	0.902820463599388	0.542167726898071
PROP1_DBD	-0.268245469076391	0.988569695927157	0.539205770023847
SPDEF_DBD_3	-0.268874576765852	0.820381196736209	0.538425256024027
RUNX2_DBD_2	-0.271963805310812	0.689522816176716	0.534608912569827
ATF7_DBD	-0.281671934633673	0.99416892092591	0.522790955340129
HOXB13_DBD	-0.281922709632698	0.882120399679466	0.522489166893264
BATF3_DBD	-0.283407000211005	0.780268581138564	0.520706500916172
TP63_DBD	-0.286895811625567	0.629798683144415	0.516540273762533
E2F3_DBD	-0.289160494698431	0.962256114520486	0.51385372045995
IRF5_full	-0.300968140213003	0.998480095124049	0.500071218791306
ZIC1_full	-0.301385835511264	0.602873088452019	0.49959049202448
CUX2_DBD	-0.305549748462629	0.855539471045402	0.494823425616421
PDX1_DBD	-0.307248363534024	0.999998127769119	0.492891849251456
GBX2_DBD	-0.308021558313772	0.996083660146967	0.492015111517972
RUNX2_DBD	-0.312669073729433	0.895919768475026	0.486777982367994
FOXG1_DBD	-0.31466601762369	0.980633244430175	0.484544850399299
BCL6B_DBD	-0.314770641731424	0.619790791584428	0.484428134740083
TFCP2_full	-0.318051121703601	0.606451059149307	0.480782751184572
HES5_DBD	-0.319229310028754	0.634415833344942	0.479480213428225
Uncx_DBD_2	-0.321301995668496	0.9999714298625	0.477197329206335
HMX1_DBD	-0.322064468731306	0.996677545634664	0.476360268380627
Spic_DBD	-0.327839976231635	0.749888623341608	0.470067281611489
TEF_FL	-0.329635418312279	0.842141335765628	0.468127960610659
OTX2_DBD	-0.3301379139026	0.987039612000944	0.467586631600595
HEY1_DBD	-0.331661036174003	0.998613623052918	0.46594962208174
Foxj3_DBD_4	-0.333900461377485	0.947849023890568	0.463553152158836
Otx1_DBD	-0.339999055081529	0.996176866512942	0.457089184127955
FOXL1_full_2	-0.349753393451387	0.93681425607591	0.446937305666378
VSX2_DBD	-0.351704198788404	0.998575295255426	0.44493421229975
Jdp2_DBD_2	-0.35202009074573	0.891634983066347	0.444610699012701
Foxc1_DBD_2	-0.354298308749364	0.569803658490549	0.442284471079172
NFAT5_DBD	-0.358528257123434	0.447420479366779	0.437997612177736
HESX1_DBD_2	-0.360682222250097	0.99727126387628	0.435830658828554
EN1_DBD	-0.367130614348221	0.998591879196776	0.42940726282889
HESX1_DBD	-0.368448268319393	0.999624469049402	0.428106411127851
POU3F3_DBD_2	-0.368783961301223	0.995725593641199	0.427775629144818
HOXA13_full_2	-0.369970728470533	0.930201577615194	0.426608271310052
HOXD13_DBD	-0.370046068166305	0.975415642225645	0.426534271406604
HOXA13_full	-0.371268558957181	0.843129268116098	0.425335313006568
JDP2_full_2	-0.373885555464904	0.894666639225663	0.422780009848792
Creb5_DBD	-0.374473599280266	0.959483818021735	0.422207944251307
DPRX_DBD_2	-0.37484218341987	0.896357473855071	0.421849769924156
OTX1_DBD	-0.375008318728548	0.979380710699666	0.421688426086385
Rarg_DBD	-0.376642787282773	0.567331512212483	0.420104383105027
CDX2_DBD	-0.377077988570197	0.897149622785309	0.419683612405128
HOXD13_DBD_2	-0.378165090833101	0.922606061090132	0.418634396991194
ZNF524_full_2	-0.378929048122887	0.903161055350415	0.417898634312589
HOXC11_DBD_2	-0.379676758204684	0.98521371306325	0.417179771404089
HOXC10_DBD	-0.38091923783242	0.973224264672498	0.415987961156371
NKX3.2_DBD	-0.382807282849407	0.529101188921951	0.414183426964389
MAX_DBD_2	-0.383321485155987	0.89656581670262	0.413693326233126
MEOX2_DBD_2	-0.387924061479835	0.980269422763639	0.409332227220371
Shox2_DBD	-0.392058048223028	0.998822927435625	0.405454338405063
HEY2_full	-0.393123131678021	0.956008721971385	0.404461202128005
MYBL1_DBD	-0.39477885280016	0.996782555230181	0.402922154185594
DRGX_DBD	-0.396115465460917	0.992769236421379	0.401684001307442
ISX_DBD	-0.404933722198713	0.99270736491362	0.393610139825004
GBX2_DBD_2	-0.408219202704824	0.995243583867286	0.390643675317279
Gbx1_DBD	-0.409282146474166	0.998971719825545	0.389688736795175
GMEB2_DBD_2	-0.410260599591404	0.977323714934493	0.388811767417648
Mlx_DBD	-0.411425236130714	0.915677977420447	0.387770497522214
UNCX_DBD_2	-0.417243275936165	0.999837875190645	0.382610358902611
LBX2_DBD	-0.418775523878037	0.903240640550894	0.381262837844632
NFIL3_DBD	-0.419531650065536	0.851699313320866	0.38059961964377
FOXO1_DBD_2	-0.420789052893053	0.836880466275379	0.379499271990602
Lhx8_DBD	-0.420968876943604	0.998899262249815	0.379342168981724
FOXO3_full_2	-0.422263246637629	0.850257855143614	0.378213262091875
E2F2_DBD	-0.424781803475232	0.852449342291572	0.376026278481031
HOXC13_DBD_2	-0.425982272145029	0.944637845672442	0.374988308916314
Pou2f2_DBD	-0.427806541193102	0.99768166716441	0.373416461118554
HNF4A_full_4	-0.429209288463376	0.472696017025783	0.372212292250766
TBX5_DBD_2	-0.433953914631573	0.447429867877135	0.368168039898865
PAX4_full	-0.434102408594299	0.999941442713268	0.368042177406873
Dlx1_DBD	-0.44302314238321	0.993860977368703	0.360559429268869
POU3F3_DBD	-0.445026577375075	0.91485435385341	0.358899970490729
OTX1_DBD_2	-0.454569975224961	0.562549145106746	0.351099349458677
PRRX2_full	-0.454725746731749	0.999592633546003	0.350973440726484
JDP2_DBD_2	-0.455850710579486	0.900074835942905	0.350065481915444
Gbx2_DBD	-0.456856757910118	0.995726779317951	0.349255490409494
Cebpb_DBD	-0.463704800399658	0.478753924152861	0.343791551247472
Vsx1_DBD	-0.468077134221931	0.999495219392466	0.340347735814652
RAX_DBD	-0.468116852694199	0.999866908325047	0.340316610680581
Creb3l2_DBD_2	-0.469746568538729	0.999770601714142	0.339041945505172
PRRX1_full	-0.476815571086125	0.999675081010801	0.333568036782383
MLX_full	-0.476971674098371	0.973636636535735	0.333448160476297
HNF4A_full	-0.480955922409947	0.516493438327376	0.330403072736591
DLX2_DBD	-0.482226420434272	0.995601946007199	0.32943791417794
Alx1_DBD_2	-0.483219657745546	0.990444617033879	0.328685346139562
DPRX_DBD	-0.483976313951518	0.4332948478602	0.328113187636919
ZIC3_full	-0.486974399299271	0.923936228356129	0.325855908922169
CEBPB_full	-0.489217778087835	0.436467810424063	0.324177017183421
MLXIPL_full	-0.491467830552594	0.923703084871449	0.322501819688739
DUXA_DBD	-0.492762101885287	0.915250947323924	0.321542140194677
XBP1_DBD	-0.493767198683026	0.952600676332728	0.32079884893728
RAXL1_DBD	-0.49571877046521	0.999725646439936	0.319360522048162
LMX1A_DBD	-0.496864818707258	0.99957040838206	0.318518880978894
GSC_full	-0.498914704185488	0.339209768775573	0.317019002998824
Zic3_DBD	-0.500055149078065	0.732551885443529	0.316187612242761
GLIS1_DBD	-0.50216286261798	0.808983696337867	0.314656811393464
FOXO3_full	-0.502365205936686	0.768526032745603	0.314510242932669
Foxg1_DBD	-0.503011480892236	0.996080825093597	0.314042567332955
HMX3_DBD	-0.505472823134271	0.984770867294262	0.31226778080619
ISX_DBD_2	-0.507805137771001	0.999063036488749	0.310595287578463
E2F3_DBD_3	-0.509691026377457	0.315913153884605	0.309249476854579
GLIS3_DBD	-0.509795956914496	0.725144439109741	0.30917476765324
Hoxd9_DBD	-0.51275221723992	0.95873526100213	0.307077349053108
VSX1_DBD	-0.522861308668515	0.999484974081757	0.300012045026534
FOXJ3_DBD_3	-0.524659407623049	0.919068637913423	0.298772480243044
ALX3_full_2	-0.525609381699673	0.992179347891423	0.298119660718514
Lhx8_DBD_2	-0.526626143879427	0.997265530016398	0.297422524881636
CENPB_full	-0.5279544346085	0.981350574541148	0.296514247058976
EN2_full	-0.531603151509843	0.993964656614602	0.294033523670082
PITX1_DBD	-0.533677165232251	0.321024930438047	0.292632686784981
LHX2_DBD	-0.540365000009254	0.927355048357746	0.288160865564048
FOXJ2_DBD_2	-0.540976624651711	0.57417949578553	0.287755329121475
PROX1_DBD	-0.541863715105642	0.879160180597766	0.28716815960572
POU3F2_DBD	-0.543380658101979	0.979621170552286	0.286166862446458
FOXO6_DBD	-0.543463567959725	0.719390526458327	0.286112236402944
DLX3_DBD	-0.544836382054433	0.99430221996892	0.285209257457799
CDX1_DBD	-0.549486559202668	0.922902880156763	0.28217169098698
PAX4_DBD	-0.556645404325562	0.999928967033014	0.27755854083403
MYBL1_DBD_2	-0.558946224023856	0.997540189977893	0.276091970251703
MGA_DBD_3	-0.562085279153253	0.62175920920584	0.274103588240196
POU4F2_DBD	-0.562114914216112	0.99971261306105	0.274084884802174
Hlf_DBD	-0.572697672866114	0.966693096514011	0.267486782700056
Hoxc10_DBD_2	-0.57422634309431	0.993591386777773	0.266546912862412
Arx_DBD	-0.5745945437495	0.992287999733777	0.266321026602209
FOXP3_DBD	-0.576946841611511	0.336820096896553	0.264882433940125
SHOX_DBD	-0.580150378145363	0.999718885276238	0.26293573969692
PAX7_full	-0.582471400785026	0.996022996190892	0.261534266834251
EN1_full_2	-0.587522758384307	0.98510937579509	0.258509936874943
POU3F1_DBD_2	-0.594083257530248	0.994853180995831	0.254634205279936
ARX_DBD	-0.594942103370523	0.990338933538232	0.254131147006928
LMX1B_DBD	-0.595129804815989	0.999664209443726	0.254021335625484
SHOX2_DBD	-0.595259347496554	0.999573963292643	0.253945576667322
PAX3_DBD	-0.598226297733594	0.997313775263333	0.25221662054099
FOXL1_full	-0.598671589340119	0.513935048111016	0.251958149868241
DLX6_DBD	-0.600525204667361	0.994975421011555	0.250885057186104
ALX4_DBD	-0.605210693984793	0.989169075800884	0.248192872821329
ALX3_DBD	-0.605503998100449	0.999120876288465	0.248025310446088
EN1_DBD_2	-0.607427896231643	0.995706877648644	0.246929003490749
POU1F1_DBD	-0.609729034788337	0.927765216658911	0.245624093667366
PRRX1_DBD	-0.614218191860295	0.999824748523778	0.243098236373461
HOXD8_DBD	-0.615587335101478	0.999020944909942	0.242333059224472
DLX4_DBD	-0.618629738800921	0.991151977257506	0.24064135326086
HOXA1_DBD	-0.619060200834989	0.997189610307613	0.240402953623639
POU4F2_full	-0.621470728257955	0.999463291868312	0.23907230662673
Foxj3_DBD_3	-0.624626931641728	0.581994462610449	0.237341164218282
HOMEZ_DBD	-0.624667277957153	0.999864150031882	0.237319116052611
CUX1_DBD	-0.630821462851544	0.999809325952726	0.233979892523656
RHOXF1_DBD	-0.636334110588397	0.53800210168636	0.231028676099871
FOXD2_DBD_2	-0.638236273959848	0.474356214376165	0.23001900794651
Alx4_DBD	-0.643081234877324	0.99420188953027	0.22746719131005
FOXB1_DBD_3	-0.645186570320107	0.945151065039985	0.226367163884192
T_full	-0.649337401854189	0.298497637026529	0.224213933680757
MSX2_DBD_2	-0.650534106605249	0.997723994310718	0.223596959362031
BARHL2_DBD_2	-0.652310637397288	0.972454393023834	0.222684178850841
Hoxd13_DBD_2	-0.656190670838917	0.860375582606019	0.220703555259333
POU3F4_DBD_2	-0.661890427628468	0.9847047684915	0.217825927721269
Barhl1_DBD	-0.663439715243484	0.999806010658936	0.2170502471803
NFATC1_full_3	-0.66803364621009	0.428648562635041	0.214766408114352
POU1F1_DBD_2	-0.670916761626323	0.565234574042555	0.213345377904995
MEF2A_DBD	-0.675381924214439	0.744075190611198	0.211163122710576
PROP1_full	-0.675402947996577	0.992950780109063	0.21115290075239
HMX2_DBD	-0.675811523975847	0.995935772702876	0.210954345537005
Msx3_DBD_2	-0.680153582717888	0.997525742477906	0.208855740848758
ISX_full	-0.681581690579081	0.999005792577399	0.208170080149108
HOXC11_full_2	-0.682444084328497	0.972895790845306	0.207757119687448
GBX2_full	-0.683492414286994	0.999071380435692	0.207256226019263
FOXJ2_DBD_3	-0.68841089890079	0.990028622319872	0.204922243117324
GBX1_DBD	-0.688491837773505	0.993853821680757	0.204884055595797
POU3F1_DBD	-0.689734666459636	0.866347422530355	0.204298573183463
LHX9_DBD	-0.692531376614884	0.99638924346169	0.20298718617484
Foxg1_DBD_2	-0.694526855329785	0.381340004817085	0.202056648300195
MIXL1_full	-0.694940695146063	0.999913159652837	0.201864199945512
BARHL2_DBD	-0.696178159578023	0.999830777809522	0.201289833403771
POU5F1P1_DBD_2	-0.696920990859911	0.983581589991122	0.200945835060675
HOXB13_DBD_2	-0.699967279011712	0.889720669473257	0.19954126494011
FOXC1_DBD_3	-0.701018841806678	0.922189358307781	0.199058697577018
POU2F2_DBD_2	-0.701772752224546	0.990829231006378	0.198713442804325
POU6F2_full	-0.706086383566253	0.96743720780312	0.196749490520252
CUX1_DBD_2	-0.712171829414966	0.962256212627798	0.194011811439924
Foxk1_DBD_2	-0.71537701642555	0.587511559165591	0.192585233100972
HOXA13_DBD_2	-0.715887058521577	0.904305017394364	0.192359190811188
FOXC2_DBD_3	-0.718714705628887	0.801268551236168	0.191110828116697
PAX7_DBD	-0.720449125687802	0.998314149470719	0.19034912041073
EN1_full	-0.727950917235952	0.998730864416299	0.187089357164722
VENTX_DBD_2	-0.734265317261255	0.97605609179476	0.184388861475798
GCM1_full_2	-0.735933236499908	0.411290100384263	0.183682069359241
FOXJ3_DBD	-0.737502407573095	0.983749112794381	0.183019596033189
HOXA10_DBD_2	-0.737905637280229	0.97065884793858	0.182849746560754
MSX1_full	-0.742735497574536	0.985199123260404	0.180827510138602
RUNX3_full	-0.744392697173297	0.33732959331195	0.180138815544065
BARHL2_full	-0.756779476484059	0.999844022178184	0.175073544118161
LHX9_DBD_2	-0.760459376590368	0.839965896546483	0.173596363533228
TBX21_full_3	-0.765602695428552	0.181463446720261	0.171552600036278
Rarg_DBD_3	-0.768979255275779	0.199438558174964	0.170223981647888
Dlx2_DBD	-0.775649423587757	0.992186193846784	0.167629548941192
FOXI1_full_2	-0.776094252045044	0.784369879952115	0.167457941374721
BARHL2_full_2	-0.777684722309309	0.975073851457741	0.166845799628503
FOXO4_DBD	-0.780453219874465	0.75424310247648	0.165785590354442
LBX2_DBD_2	-0.780541869812306	0.998232143150835	0.165751752986019
MSX1_DBD_2	-0.783984190931171	0.997338982493632	0.164443158227368
BARX1_DBD_2	-0.789362560164214	0.993936681428933	0.162419227227966
Foxg1_DBD_3	-0.796053185036878	0.533637040103654	0.159936215381687
ESX1_full	-0.801911894362427	0.999332522337055	0.157793135331233
POU2F1_DBD	-0.808241955756589	0.49576023438376	0.155509900767766
POU2F1_DBD_2	-0.81149050270316	0.993383536939381	0.154351017695174
Pou2f2_DBD_2	-0.812618811328904	0.521991566564315	0.153950530106054
TBX21_full	-0.815113500818414	0.588943940415428	0.15306873714646
ESX1_DBD	-0.817428445442234	0.998588918635791	0.152254996824615
EMX2_DBD	-0.82494473223031	0.977608859224618	0.14964260772788
POU3F4_DBD	-0.825380324432105	0.552585420920445	0.149492593215471
Prrx2_DBD	-0.827517444024561	0.999896000113354	0.148758762191306
POU6F2_DBD_2	-0.828627475719531	0.992312289068231	0.148379028853656
NR4A2_full_3	-0.829285807593261	0.8149877519304	0.148154276643596
POU4F3_DBD	-0.830374885873162	0.999461954306528	0.147783216291353
FOXD3_DBD_2	-0.836223676264655	0.582376301337603	0.145806311531658
LHX6_full	-0.845111941081651	0.993928683356184	0.142852570303101
MEF2B_full	-0.846903529899416	0.89187670944687	0.142264476498466
GRHL1_full	-0.850455749135859	0.508652776331585	0.141105600357729
FOXO4_DBD_2	-0.862406918145986	0.546750132003623	0.137275515056673
LHX6_full_2	-0.862628239077506	0.998044045006378	0.137205575865704
ISL2_DBD	-0.864232168769308	0.862251630830893	0.136699784910663
Foxj3_DBD	-0.865143598807269	0.479899237582215	0.136413201384418
ZNF524_full	-0.883306479500332	0.647624801788927	0.130825836560697
MEF2D_DBD	-0.885772295811113	0.78713679386227	0.130085144643568
NR4A2_full_2	-0.88766402861982	0.677245119628742	0.129519742219932
FOXB1_full	-0.891539516681746	0.511868876096138	0.128369096144723
POU2F3_DBD_2	-0.893155154086373	0.996217026086479	0.127892431980236
FOXI1_full	-0.893987091305002	0.704515220007902	0.127647674943651
Barhl1_DBD_2	-0.896820703480395	0.934452231539406	0.126817531826275
E2F7_DBD	-0.899252356351919	0.979503554166213	0.126109453495763
TBX1_DBD_2	-0.899785673919445	0.164261687756073	0.125954684989708
RARA_DBD	-0.917601608302325	0.453445755955081	0.12089223082599
MNT_DBD	-0.918341454662921	0.88009071564823	0.120686459075778
NFKB2_DBD	-0.92342437496721	0.124303259817561	0.11928219575255
FOXO6_DBD_2	-0.93263038599931	0.503354230343969	0.116780307371373
GATA3_full	-0.935130812768968	0.199966468785024	0.116109882945155
VAX1_DBD	-0.941911571261547	0.987009622094059	0.114311106530615
PAX6_DBD	-0.943505961675312	0.824131101087244	0.11389221474826
Alx1_DBD	-0.950966220670873	0.999760156233635	0.111952495648533
POU2F3_DBD	-0.955554845433831	0.558439743105133	0.11077586618218
IRF7_DBD	-0.960040101733073	0.987737403435584	0.109637695459451
IRF7_DBD_2	-0.975161055771261	0.979521555485079	0.105886097946248
IRF3_full	-0.985745304035762	0.999858344908987	0.10333672557532
VAX2_DBD	-0.987770911659876	0.982581100481828	0.102855871504036
HSFY2_DBD	-1.01310894223541	0.97161087068832	0.0970266546548774
POU5F1P1_DBD	-1.01356263133762	0.592183810009796	0.0969253479314568
MNX1_DBD	-1.02254808631078	0.999476335701552	0.0949405872484567
POU2F2_DBD	-1.02684946750273	0.515947308156248	0.0940049088167678
Lhx8_DBD_3	-1.02742828849744	0.978194007474013	0.0938797039766175
TBX20_DBD_2	-1.0367768268202	0.434936871784276	0.0918804626135994
Hoxa11_DBD_2	-1.05854624075805	0.977001617548863	0.0873883942347167
HOXD11_DBD	-1.06912089362859	0.77988528359246	0.0852862671408223
POU4F1_DBD	-1.07032409871972	0.999212808808269	0.0850503100721096
MYBL2_DBD_4	-1.0732661693351	0.808759382663851	0.0844760951457266
FOXO1_DBD	-1.07609971206963	0.682071395927673	0.0839267272386973
LMX1B_full	-1.0770692991321	0.991059426536882	0.08373956506294
TBX21_DBD	-1.08266477039797	0.835910772524145	0.0826675810028423
EN2_DBD	-1.08601090465424	0.999116934251665	0.0820330946468194
ZBED1_DBD	-1.08668016876182	0.999607458512331	0.0819067759229684
CLOCK_DBD	-1.08934290802748	0.739599773800206	0.0814061267845322
DLX5_FL	-1.10183925653653	0.995528840155828	0.0790971332489918
HOXB3_DBD	-1.12073184830259	0.970641936022052	0.0757300339809062
ALX3_full	-1.13811466958568	0.999751140455667	0.0727587669486479
EVX2_DBD	-1.14016769435676	0.918616808662038	0.0724156287235224
EMX1_DBD	-1.14085079912012	0.964562001157975	0.0723018152178986
GSX1_DBD	-1.1425963595831	0.998177030983358	0.0720117956519414
VENTX_DBD	-1.1432975563205	0.999799143379254	0.0718956217263721
HOXD11_DBD_2	-1.14659456756568	0.960159456538083	0.0713518819577426
EVX1_DBD	-1.1497271731238	0.947377040654863	0.0708390660673554
FOXK1_DBD	-1.15352870473712	0.124150708826806	0.0702216929103883
PDX1_DBD_2	-1.16393440308637	0.981242720545138	0.0685591772110983
Lhx4_DBD	-1.17163368276685	0.999394192734257	0.0673544535809352
TBX15_DBD	-1.17840683783336	0.233144885898055	0.0663121581155529
FOXD3_DBD	-1.181853957462	0.993538848212835	0.0657879028677147
RHOXF1_full	-1.18211408774487	0.379860326568038	0.0657485095475452
DLX1_DBD	-1.18250791778214	0.998777070707682	0.0656889140380014
FOXD2_DBD	-1.19338883046898	0.99696918978098	0.0640635748794918
Hoxd9_DBD_2	-1.21978106606516	0.996670288083601	0.060286342138378
FOXG1_DBD_2	-1.22138135627985	0.201229538066839	0.0600646075352492
Nr2e1_DBD	-1.22547863094969	0.11669683947503	0.05950060327493
MEOX2_DBD	-1.22736661457983	0.979236529918712	0.0592425011189425
HOXC10_DBD_2	-1.22985183519265	0.978531054252421	0.0589044580752022
POU3F2_DBD_2	-1.23076185538958	0.832777138430466	0.0587811589617328
HSFY2_DBD_3	-1.24244901264265	0.936617709723422	0.0572204129035293
NR2E1_full	-1.24954914912834	0.0783953438571655	0.0562925407492633
CUX1_DBD_3	-1.24995295519159	0.803905391152965	0.0562402243930823
HOXB5_DBD	-1.26620565907254	0.998784433477974	0.0541744287988536
LEF1_DBD	-1.27883585387315	0.710526019082647	0.0526216117676738
IRF8_DBD	-1.28752807967022	0.99976426505517	0.0515788815240202
FOXB1_DBD_2	-1.29398413829419	0.981497888575863	0.0508178002369888
Hoxd9_DBD_3	-1.30126107682318	0.861212530061523	0.0499734028749584
MGA_DBD_2	-1.30550110141139	0.390396954118634	0.049487885585967
MEOX2_DBD_3	-1.32045655398484	0.975455294291347	0.0478127194715255
GSX2_DBD	-1.32400528329807	0.999449553590004	0.0474236216026171
HOXA10_DBD	-1.32990703578329	0.857790608092136	0.0467835274462004
NR2E1_full_2	-1.33138600081829	0.307623095069042	0.0466244797850712
SPIC_full	-1.33305051091091	0.959552180693536	0.0464461252603837
Hoxd3_DBD	-1.34449313234015	0.96172878670837	0.0452383615985981
HOXA2_DBD	-1.37078931607542	0.923109376446299	0.0425804928529842
En2_DBD	-1.37578843037871	0.898250490929385	0.0420931638262104
TBX19_DBD	-1.39922982118954	0.412140717877389	0.0398813801089557
Hoxc10_DBD	-1.40057022330729	0.937708871581867	0.0397584803746073
Nr2e1_DBD_2	-1.40904753134103	0.493627866312472	0.0389899311827777
E2F3_DBD_2	-1.41089434771048	0.998977483897471	0.0388244804131485
IRF5_full_2	-1.41294937839684	0.940599706354523	0.0386412014825726
HOXC11_full	-1.42132113012675	0.960046145052161	0.0379034611976513
BSX_DBD	-1.44523919462577	0.994793831847871	0.0358724307082329
MEOX1_full	-1.44786271901782	0.756596384625265	0.0356563825847153
SRF_DBD	-1.44859548086249	0.207538406566326	0.0355962722027634
NR4A2_full	-1.45235256802935	0.047292995823026	0.0352896565727646
PRDM1_full	-1.46488274819421	0.505964626669052	0.0342860340261529
CUX2_DBD_2	-1.49001905933159	0.824615591054755	0.0323579456096474
LHX6_full_3	-1.49774272924864	0.949658824196983	0.0317875656961134
IRF8_full	-1.51268320288486	0.999956232590957	0.0307126151029778
FOXO6_DBD_3	-1.52358702280209	0.198872423408133	0.0299511137964404
POU6F2_DBD	-1.52953560733471	0.823557819282924	0.029543666532236
HOXB2_DBD	-1.53225852526478	0.98201055036458	0.029359014587717
HOXC10_DBD_3	-1.55131778804542	0.862381412455954	0.0280984401952238
HOXC11_DBD	-1.55717164937825	0.964981422031316	0.0277222420168792
ATF4_DBD	-1.56754884760344	0.180487625767027	0.0270676874091857
ONECUT1_full	-1.60830322090207	0.936027619050492	0.024643181693952
HNF1B_full	-1.6096059760275	0.997146491778572	0.024569370191847
HOXD12_DBD_2	-1.61494664240177	0.933908595481459	0.024269082477095
IRF4_full	-1.62890091004626	0.999988668378989	0.0235016898140359
Hoxa2_DBD	-1.65951886286438	0.947555609077528	0.0219018669885638
Foxk1_DBD	-1.66391595580535	0.260217016355462	0.0216812363714715
ONECUT2_DBD	-1.69875132054812	0.936233122666503	0.0200100732965331
Rarb_DBD_2	-1.75083729853805	0.181971412724456	0.0177485427704261
SOX9_DBD	-1.79091032479728	0.565269186393474	0.016184141810483
FOXC1_DBD_2	-1.80177026745784	0.987617649671378	0.0157844601326173
HNF1B_full_2	-1.80892438020486	0.994436416752878	0.0155265733669098
HOXC12_DBD_2	-1.86624210163967	0.905737514199057	0.0136068594352459
NKX6.2_full	-1.87726046374049	0.997512010581977	0.0132659860495193
ONECUT1_DBD	-1.90168184042302	0.940054164737662	0.0125405954936178
HSFY2_DBD_2	-1.91462905814277	0.829887804208544	0.0121722521949456
Zfp652_DBD	-1.92259592227226	0.915598388449007	0.0119509953584972
ONECUT3_DBD	-1.93747848810192	0.972519337990539	0.0115483918589426
Meox2_DBD	-1.94527719350803	0.989830278027357	0.0113428661294828
NKX6.2_DBD	-1.98406656789917	0.997004992434651	0.0103736939746306
Hoxa11_DBD	-2.02040194605115	0.883348972813634	0.00954109134958625
TBX1_DBD_5	-2.02738528162068	0.163733005399262	0.00938890010617593
HNF1A_full	-2.04871750964713	0.997782929130345	0.00893886730516863
IRF9_full	-2.09313937498908	0.999936317195944	0.00806976011709817
Tcf7_DBD	-2.15704590576576	0.381418334636699	0.00696552883233935
FOXC2_DBD	-2.1961861120252	0.996175965104966	0.00636522687799519
Nkx6.1_DBD	-2.23363831014823	0.993064781739296	0.00583931212387154
POU3F3_DBD_3	-2.26935734895962	0.997791702182509	0.00537827062101683
FOXB1_DBD	-2.47165876313981	0.757416395786965	0.00337552428515086
NKX6.1_DBD	-2.51212209469197	0.995414032074665	0.00307523214267992
NKX6.1_full	-2.52543322394736	0.997135375416892	0.00298240608010553
Atf4_DBD	-2.54901729776694	0.0658995837566128	0.00282476746337255
TCF7L1_full	-2.69686955298205	0.330244908280763	0.00200969636513115
TBX1_DBD	-2.70237639342419	0.0167519683302648	0.00198437435850258
