# Supplementary material for: An overlapping set of genes is regulated by both NFIB and the glucocorticoid receptor during lung maturation
Source: BMC Genomics. 2014 Mar 25;15:231. doi: 10.1186/1471-2164-15-231 (PMC4023408; doi:10.1186/1471-2164-15-231)
Supplement: Additional file 2 — Expression data for NFIB and NR3C1 common targets. Expression data for genes that are activated/repressed in both NFIB-KO and NR3C1-KO. [file 1471-2164-15-231-S2.zip › 1050362745114690_add2.tsv]

-	Nr3c1-KO	Nr3c1-KO	Nr3c1-KO	Nfib-KO	Nfib-KO	Nfib-KO
gene	log2FC	qvalue	pvalue	log2FC	qvalue	pvalue
Car4	-2.382464683	0.0140474894	3.67879792210024e-05	-4.1474418762	9.68347991014869e-06	1.64728847487647e-08
Ckmt1	-1.9628298829	0.0180500594	5.83161618377289e-05	-3.6305774463	2.43932242332232e-06	1.40825968128565e-09
Amhr2	-2.3492391711	0.0005912614	1.85588382649763e-07	-3.2476387788	3.31208068476864e-08	2.97916502867024e-12
Cela1	-3.2075725151	0.0002178329	2.56404681466783e-08	-2.4146310973	5.23272026795619e-05	1.88227347768208e-07
Gdpd2	-2.133207569	0.000667784	2.6200966912919e-07	-3.1798250225	3.31208068476864e-08	5.8834366902365e-12
Gnmt	-3.1580658931	0.0002178329	2.32874228341105e-08	-2.5610323314	3.54894438116221e-05	1.02911584573481e-07
Sphk1	-1.8021231325	0.0283534593	0.0002391541	-2.730410486	0.000479992	5.20124749407854e-06
Fabp12	-1.2767904026	0.0160575161	4.52562756358027e-05	-2.5656471074	1.01284777853711e-06	4.49794732452753e-10
Pon1	-2.2197522296	0.0010910044	5.56481994760653e-07	-2.4969684999	0.0001002322	4.58474102895719e-07
Rhof	-1.3639758098	0.02286756	0.0001193309	-2.4391345229	9.68347991014869e-06	1.67712814857358e-08
2410004I01Rik	-2.1859206256	0.0017283249	1.01718026587914e-06	-2.3748195257	2.42506925056884e-06	1.29233639785177e-09
Tecrl	-2.2353447514	0.0010458214	4.65265551839568e-07	-1.7895291634	0.0058879959	0.0002757388
Lims2	-1.0252247394	0.042526339	0.0008224733	-2.2300064935	0.0001155117	5.58214608973876e-07
Map3k6	-2.2047114474	0.0024786515	1.97649472939248e-06	-1.5483531556	0.0212398977	0.0019176087
Msln	-2.1974432524	0.0082732899	1.29843291466016e-05	-1.9239278195	0.0039928879	0.0001520516
Igfbp6	-2.169765248	0.005307431	7.08018419310221e-06	-2.0781521751	0.0024603134	6.78346427667234e-05
Xdh	-1.2590916931	0.0189359251	7.17253395380848e-05	-2.1640196826	0.0025800585	7.34069794909633e-05
Tshb	-1.0156356518	0.0325230169	0.0003263812	-2.1461001044	7.82543547187786e-06	1.18425952056678e-08
Cdkn1a	-1.9866399867	0.0312156032	0.0002887795	-2.0537619144	0.0128250064	0.000893046
Dpep1	-1.1101855352	0.0318045989	0.0003057295	-2.0474089253	0.0007816097	1.15848690899022e-05
Dlk2	-1.1585406158	0.0242305491	0.0001458634	-1.9971275735	0.0001132456	5.38115069077105e-07
Aspg	-1.926482875	0.0209652065	9.04960567820472e-05	1.479484216	0.0004739043	4.98780174193085e-06
Gm16432	-1.4218006572	0.0120301614	2.83207000355629e-05	-1.8933004205	0.0063421492	0.0003068472
Tnfrsf4	-1.7058726782	0.0022241995	1.65250732108964e-06	-1.8801547306	0.0034254526	0.0001191
Anxa8	-1.1687515821	0.0405425758	0.0006903707	-1.8235572208	0.0082654292	0.0004580893
Adamtsl4	-1.0634369412	0.045844223	0.0010879909	-1.8150759248	3.31208068476864e-08	5.50991045627541e-12
Ceacam1	-1.1233077393	0.0444443736	0.0009678121	-1.7626476748	3.09511009158811e-05	8.10957879934713e-08
Prkag3	-1.0406823352	0.0173732644	5.38505076908863e-05	-1.7129978388	0.0004474762	4.45131264477153e-06
Ncf1	-1.5581845368	0.0059248172	8.37262571228357e-06	-1.681186752	0.0001125325	5.29729487276971e-07
Fpr1	-1.5282185961	0.0183268033	6.18395684241379e-05	-1.5659711272	0.010055389	0.0006251685
Tns1	-1.3149200313	0.0187448394	6.8904006492193e-05	-1.5627460842	0.0187694875	0.0015970485
Sult5a1	-1.5580695669	0.0268807507	0.0002077729	-1.3702785913	0.0008494402	1.31355208110586e-05
Adhfe1	-1.5011165269	0.0218560018	0.0001020467	-1.550134322	6.16770644986219e-06	8.21703497183879e-09
Hmha1	-1.5239115057	0.0242305491	0.0001416105	-1.2459016002	0.0066722155	0.0003321589
Tgm1	-1.1771475355	0.0198554086	7.86831037069837e-05	-1.5161535744	0.0026614001	7.77689508774856e-05
Efna3	-1.1075929333	0.0390889432	0.0006124683	-1.4786066074	0.0048859572	0.0002089518
Cyp4b1	-1.2823718959	0.0086459042	1.52652602849738e-05	-1.3827002338	0.0007019968	9.85127345177274e-06
Tmem37	-1.286977471	0.0390628623	0.0005984957	-1.3706883571	0.0009278518	1.49161717169325e-05
Tulp1	-1.3653329865	0.0277034587	0.0002223563	-1.1823805512	0.0152351627	0.0011539722
Slco2a1	-1.3441704371	0.024549628	0.0001589316	-1.0130574052	0.0012404878	2.4073771232209e-05
Rusc1	-1.1012167126	0.0226327785	0.0001159088	-1.3340715017	0.018466397	0.0015581381
Atp6v0a4	-1.3336734589	0.0168576926	5.05605906978084e-05	-1.0964873073	0.0005270809	6.075963179466e-06
Hspb8	-1.0991962214	0.0264929073	0.0001852744	-1.3168199436	0.0005024019	5.68933726088426e-06
Nkd1	-1.2228938744	0.043496229	0.0008693141	-1.2565304937	0.0016648431	3.85195512302065e-05
1700029G01Rik	-1.2534933538	0.0187448394	6.9057337448305e-05	-1.0998035739	0.0096997094	0.0005922862
Tspan2	-1.2282099781	0.024549628	0.0001588003	-1.1278566555	0.0011002992	1.98872805003906e-05
Deptor	-1.0486591187	0.0326675482	0.0003370841	-1.1237613955	0.0136282348	0.0009695547
Epb4.1l4b	-1.1143239422	0.0295331763	0.0002651809	-1.0357541651	0.0148358081	0.0011134433
Aqp1	-1.111480115	0.0469231888	0.0011952212	-1.0673643495	0.0018881241	4.55303037668009e-05
Lyz2	-1.0996241484	0.0390628623	0.0005883744	-1.071625084	0.0006904258	9.42971730663379e-06
Klf9	-1.0932300871	0.0463494381	0.0011462293	-1.0142296598	0.0065389558	0.0003223306
Prx	-1.054553711	0.0223907348	0.0001115426	-1.0789965033	0.0043880327	0.0001761605
Radil	-1.0114843823	0.042011963	0.000769296	-1.0567222264	0.0024143463	6.60465999428322e-05
Zfp157	1.0066454736	0.0443208239	0.0009633828	1.0411338922	0.0032323061	0.0001076574
Flrt2	1.0595549289	0.0248033455	0.0001615473	1.0468654907	0.009616876	0.0005850928
Fgf9	1.0529882714	0.0476418275	0.0013122205	1.0652421921	0.0015771249	3.42487821611938e-05
Cenpk	1.1002151995	0.0454694756	0.0010394142	1.2427515947	0.0009051836	1.43909637856764e-05
Cdca7	1.2581213896	0.0092118647	1.69873912950296e-05	1.0503786944	5.19537396358679e-05	1.83013606456474e-07
Rad51	1.2735873117	0.0242305491	0.0001465133	1.0106521131	0.0003349874	2.85627413534772e-06
Kif18a	1.3073916667	0.0218712687	0.0001044747	1.1399271659	0.001230585	2.37176428381324e-05
Blm	1.3076980239	0.0241250363	0.0001277859	1.2451007655	0.0006570532	8.76583710709535e-06
Col9a3	1.2846916404	0.0469881495	0.0012384375	1.3579317772	0.0004748456	5.07899049745214e-06
Rad54b	1.1864074469	0.0242305491	0.0001471744	1.3670603325	0.000546249	6.52548983516692e-06
2010317E24Rik	1.1759946752	0.0439428693	0.0008982711	1.3959774459	0.0047078258	0.0001969434
Pif1	1.4474691077	0.0223907348	0.0001103991	1.1286067226	0.0065133315	0.0003185248
Nfib	1.118247779	0.0493468288	0.0014306649	1.456725841	0.0002607518	1.96668414397868e-06
Brca1	1.4898800774	0.0390889432	0.0006039489	1.0905603608	9.30867309834954e-05	4.13388093895974e-07
Prcp	1.1890526858	0.018483867	6.30947709251032e-05	1.5027099769	0.000606618	7.78544334083707e-06
Dctd	1.4630601665	0.0187448394	6.91338685648078e-05	1.590691574	0.0005490513	6.58334905045229e-06
Cytl1	1.2957033285	0.0469231888	0.001196576	1.5913368293	0.003592105	0.0001274577
2810442I21Rik	1.2932968312	0.0418696138	0.0007622514	1.684266315	0.0005820603	7.33363410984609e-06
Cenph	1.7355468885	0.0218712687	0.0001064087	1.417004361	0.0003559697	3.12484529701295e-06
Hells	1.4654399213	0.0387047029	0.0005269562	1.8050031549	5.29972353862923e-06	6.11922959429612e-09
Cym	2.0460630934	0.0041420137	4.90106341195453e-06	2.3038233893	6.94264237663002e-05	2.68234251162098e-07
Slitrk6	3.0231370417	0.0005365612	1.4432303882649e-07	1.7971183238	0.0001323325	7.052090762221e-07
