# Supplementary material for: An overlapping set of genes is regulated by both NFIB and the glucocorticoid receptor during lung maturation
Source: BMC Genomics. 2014 Mar 25;15:231. doi: 10.1186/1471-2164-15-231 (PMC4023408; doi:10.1186/1471-2164-15-231)
Supplement: Additional file 3 — MAS results for NFIB and NR3C1 common targets. Complete MAS results for the 738 Jolma et al.[14] motifs + NFIB-MEME motif. [file 1471-2164-15-231-S3.zip › 1050362745114690_add3.tsv]

MAS	p-Activated	p-Repressed
AR_full	2.85771572876094	0.00138766383912922	0.965853227204038
TBR1_full	2.79406175485594	0.00160671276894378	0.189010513561569
EBF1_full	2.75212099078954	0.00176961588953671	0.894678786992038
TBX2_full_2	2.70912418875889	0.00195378068217078	0.371002515562714
ZNF410_DBD	2.59922974103652	0.00251634543318977	0.904128403935493
NR3C2_DBD	2.44481405383045	0.00359075642443207	0.822581834748998
Ar_DBD	2.42238893847767	0.00378103816901326	0.93182610270313
NR3C1_DBD	2.37725189031268	0.00419515594840366	0.840598554962438
TBX1_DBD	2.32262358220443	0.00475747393740933	0.0141710619772358
AR_DBD	2.26370059396396	0.00544878166685658	0.745622375584485
EOMES_DBD	2.24331247211834	0.00571067609309954	0.136022248725921
NFIB_full	2.22306218055822	0.00598325922999213	0.128580243776568
RXRG_DBD_2	2.16676523909605	0.00681137452786223	0.209491102740043
NFIA_full	2.15728416460928	0.00696170851281145	0.154616195854216
TBX21_DBD_2	2.11938534362471	0.0075965194891506	0.0735051471902937
NEUROD2_full	2.01402469759805	0.00968222793490888	0.193097427609344
FIGLA_DBD	1.96325057070381	0.0108830200503522	0.918689917562107
Meis2_DBD_2	1.95800700480008	0.0110152154279388	0.378055933228616
BHLHA15_DBD	1.94663508457782	0.0113074562328703	0.0289489380777883
Meis3_DBD_2	1.90320673476183	0.012496640180684	0.609367418114415
MEIS3_DBD_2	1.89394128861867	0.0127661137962354	0.355568341049123
NFIX_full	1.82510214321693	0.0149588379265008	0.476319156542701
RORA_DBD_2	1.80074561043861	0.015821745323425	0.474134519850347
TBR1_DBD	1.77817075423769	0.0166659181954137	0.327675884925554
HIC2_DBD	1.7503646087711	0.0177678709502289	0.955445372192053
THRA_FL	1.72519870111969	0.0188278746773395	0.841268135799584
THRB_DBD	1.70988873195131	0.0195034422203675	0.937329152564632
TBX5_DBD	1.70150376187011	0.0198836558704765	0.0463285923335408
RXRA_DBD_2	1.69194162261715	0.0203263021647439	0.19387439793545
RXRA_full_2	1.6557553936373	0.0220924869110456	0.141935785894876
TBX21_full_2	1.64614555355526	0.022586786484546	0.0586957436461093
THRB_DBD_2	1.62360994706587	0.0237897595727316	0.882703110886495
RARA_full_3	1.60267802231677	0.0249644485785158	0.789014959265992
ATF4_DBD	1.57567793972247	0.026565748710932	0.315809610768707
Nfib_mapq30	1.56530215134696	0.0272080770410365	0.185379279914798
MGA_DBD	1.44516929378115	0.0358782049354353	0.100901669928517
Hic1_DBD_2	1.38969229414152	0.0407669016716114	0.708529277563682
NR2F6_full	1.33502689810987	0.0462352384631141	0.256152712087225
NR2F6_DBD_2	1.31951256581976	0.0479167588535286	0.418246048225242
Pknox2_DBD	1.30614061579677	0.0494150665060266	0.262716244376517
RXRA_DBD	1.29110045492868	0.0511563494137825	0.212485030965257
Hic1_DBD	1.28000455146124	0.0524801960229868	0.337138177123908
Rxra_DBD	1.26552228446849	0.0542597408918871	0.215391357633522
MEIS2_DBD	1.25879446371886	0.0551068435981587	0.25682004119079
RXRG_DBD	1.25109844395586	0.0560920814566889	0.205461912744951
NR2F1_DBD	1.24874450040762	0.0563969346802043	0.390779876499318
RXRA_full	1.21923531500982	0.0603621478817534	0.216132871631242
RXRB_DBD	1.21106184187497	0.0615089280110097	0.19551262063216
ID4_DBD	1.20015696575027	0.0630729340667994	0.839661174493564
PKNOX2_DBD	1.19039048936471	0.0645073959635143	0.314024286958829
Rarg_DBD_2	1.17766324811009	0.0664257936287888	0.188813582860638
Tp53_DBD	1.15746967592768	0.0695873541509316	0.987110925480007
ZNF238_full	1.14358469251599	0.0718481032492421	0.243563154796104
RARG_full_2	1.1356425634588	0.0731741079154327	0.289724316307281
HNF4A_DBD_2	1.13141563625595	0.0738897783420254	0.31634190681908
Nr2f6_DBD_2	1.1131068791409	0.0770713774361173	0.211495431000002
Rxrb_DBD	1.09279265233144	0.0807620525047931	0.26437038458853
HSF1_DBD	1.08638124606489	0.0819631713489882	0.838972780828682
FOXG1_DBD_2	1.07808392246525	0.0835441563059457	0.854079059540409
RARA_DBD_3	1.07132604578043	0.0848543193611429	0.295461104569588
MEIS2_DBD_2	1.06649328723196	0.0858038377078732	0.359061004072923
RXRG_full	1.06531247983979	0.0860374480159884	0.189769232665026
TEAD1_full	1.05477943921957	0.0881496436097994	0.937975316266896
EOMES_DBD_2	1.05455611796915	0.0881949832391816	0.351731150373634
PKNOX1_DBD	1.02754095374267	0.0938553527391886	0.422731519036462
RARG_DBD_2	1.02127249337102	0.0952198529894607	0.221215970635156
THRB_DBD_3	1.00643695375853	0.0985287665978505	0.140724028355823
Foxj3_DBD	1.00530263571507	0.0987864466844806	0.279686545354501
ZNF524_full	1.00493705041423	0.098869639262773	0.307830180283181
NR2C2_DBD	0.997374335532293	0.1006064128694	0.376117555894365
DPRX_DBD_2	0.990498429992292	0.102211925563254	0.837412221111744
TGIF2LX_full	0.987182625808141	0.102995292235498	0.198289866290294
ESRRA_DBD_2	0.982812970928754	0.104036810425941	0.121503018092296
Atf4_DBD	0.981352631674766	0.104387228784716	0.264784868432782
SMAD3_DBD	0.971308949557464	0.106829464257613	0.837168406844281
TBX19_DBD	0.96030350131113	0.109571220364129	0.225444045533983
TBX1_DBD_4	0.951111500841718	0.111915051567894	0.357156050926646
ZNF143_DBD	0.94574881570427	0.113305550271354	0.470378198856558
Tp53_DBD_3	0.917363898518374	0.120958418938738	0.978290856462359
MEIS3_DBD	0.886586010052148	0.129841639288734	0.370096288072745
Meis2_DBD	0.880004774119868	0.131824224728065	0.160668770662842
Foxk1_DBD	0.877254978255952	0.132661536105268	0.791192939165216
NKX2.8_DBD	0.863887095746064	0.136808444254135	0.333129731907776
Rarb_DBD_3	0.844409699079878	0.143083745756147	0.372090546571966
ESR1_DBD	0.826298863569478	0.149176748335426	0.158806135242403
FOXK1_DBD	0.819429464836108	0.151555092921295	0.815717492625152
Foxg1_DBD_2	0.819391199621159	0.151568446864163	0.514553440691944
DPRX_DBD	0.807548422620314	0.155758435884905	0.287688681318187
TEAD4_DBD	0.804319125962313	0.156920930254326	0.956161748882808
NEUROG2_full	0.80229506540483	0.157653978380616	0.172168935727234
TEAD3_DBD_2	0.800600551935637	0.158270308200601	0.821557194905153
RHOXF1_DBD	0.794986346214045	0.160329579592064	0.693326546402433
Rara_DBD_2	0.793303377906963	0.16095209060068	0.178327505354211
RFX3_DBD	0.788487396368727	0.162746854561331	0.613837423763418
GLI2_DBD	0.782619830716726	0.16496057785979	0.700125647166253
TGIF2_DBD	0.775962671414945	0.167508684731159	0.428687502165779
T_full	0.759091978730839	0.174143801717033	0.306791638241538
NR4A2_full	0.753395719247232	0.176442938011803	0.232849583962491
MAFK_DBD	0.751888447998396	0.17705636833191	0.407593727593067
HSF4_DBD	0.749726386974868	0.177940010977635	0.729696734919739
TFAP4_full	0.739490738523173	0.182183592394535	0.572472703777227
TBX21_full_3	0.736997319173339	0.183232573297432	0.480400012620294
Rfx2_DBD	0.73353752507891	0.184698120018176	0.613132648255612
NKX2.3_full	0.724299990282057	0.188668766343621	0.44614397437129
RFX4_DBD	0.722455209651201	0.189471891344287	0.542624483544465
TCF4_full	0.720852885579771	0.190172236686242	0.372582141025513
IRX5_DBD	0.712826398747822	0.193719616783038	0.630831210650335
GCM1_full	0.704351061325988	0.197537220524767	0.65838006399759
NKX2.8_full	0.696094693194746	0.201328522702533	0.38947819689814
Rxra_DBD_2	0.672378656014851	0.212628435639292	0.757193869186167
NKX2.3_DBD	0.671100097311824	0.213255334010757	0.500780648193653
Rfx3_DBD	0.666605193811539	0.215473966426181	0.713601088459263
NRL_DBD	0.663361324632704	0.217089428514242	0.444373222377627
TCF3_DBD	0.658234336883818	0.219667427009494	0.692307560269863
RFX2_DBD	0.656785434670968	0.220401509862952	0.670908699798936
Tp73_DBD	0.653513506876938	0.222068261751851	0.90496141323027
ZNF75A_DBD	0.649259773847252	0.224254014402874	0.541969785909683
NR2F1_full	0.638530284671224	0.22986334129966	0.352796423343646
TCF4_DBD	0.619481900614945	0.24016963573945	0.482739108053817
TGIF1_DBD	0.61554886617415	0.242354525547715	0.347823892876285
TFCP2_full_2	0.614253275786905	0.243078598785251	0.38176632569642
HNF4A_full_3	0.611303017563239	0.244735506830516	0.491750270825832
RORA_DBD	0.61091008362876	0.244957034862744	0.732368456883679
NR2F1_DBD_2	0.605220600169381	0.248187211647924	0.548904298598424
NFATC1_full_2	0.603980382719195	0.248896974364735	0.880383517499565
RHOXF1_DBD_2	0.602815317022183	0.249565577462742	0.366147861817142
MESP1_DBD	0.592464845517721	0.255584877890385	0.797347380244012
SNAI2_DBD	0.573703148489425	0.266868215452216	0.901713435245235
TBX21_full	0.568091732778104	0.270338728750343	0.27542995902532
HNF4A_full_2	0.557881292596373	0.276769804772753	0.496663178737137
RUNX3_full	0.556909151201261	0.277390030809674	0.511754044461307
MAFF_DBD	0.551312041822252	0.28098811972861	0.715790576710083
Jdp2_DBD	0.544464469930492	0.285453603670576	0.668008237260436
GLIS3_DBD	0.541339821222086	0.287514782524502	0.875238023852672
GLIS1_DBD	0.533524952670088	0.292735267359809	0.794636293029345
MAFK_full	0.519555298356705	0.302304562410872	0.388498675826247
FOXO1_DBD_3	0.518798988076433	0.302831475035242	0.488322652427521
IRX2_DBD	0.507622366398258	0.310726028070031	0.643420437834346
Nkx3.1_DBD	0.495463096070927	0.319548588788592	0.340094671076173
BHLHE23_DBD	0.488936705614239	0.32438689027989	0.362967189862787
Srebf1_DBD	0.475381912495855	0.334671004713263	0.389822348101716
Rhox11_DBD	0.468444212298298	0.340060185746059	0.443627989776397
NKX3.2_DBD	0.463373136145768	0.344054200033387	0.406161321951549
SPDEF_DBD_3	0.462665593539941	0.344615182087854	0.426233866470039
SCRT1_DBD	0.462093552329118	0.345069399171364	0.711888279656332
GCM1_DBD	0.444039144674324	0.359716910990749	0.406253104675193
Hnf4a_DBD	0.439813447840851	0.363234049256314	0.527774510778688
TFAP2B_DBD_3	0.439677861368336	0.363347468408847	0.976315382385685
TFAP4_DBD	0.439250568060261	0.363705134347122	0.494290742176097
ZNF306_full	0.436914446030355	0.365666819161316	0.819624776378122
RUNX2_DBD_3	0.436909347971429	0.365671111644896	0.630153282922598
HSF2_DBD	0.433029756058572	0.368952318619858	0.677694861485945
RUNX3_DBD_2	0.424728080758342	0.376072796232575	0.49276025544673
RARG_DBD	0.424429071908352	0.37633180899491	0.409769675678766
RARG_full	0.420363690839463	0.379871147928347	0.498698931837975
Nr2f6_DBD	0.420122968244077	0.380081762891238	0.682551597909079
Mafb_DBD_3	0.41608511160447	0.38363205517607	0.569278250999057
HSF1_full	0.415911105566852	0.383785793414534	0.812480147240624
Rfx2_DBD_2	0.414878964607739	0.384698980516077	0.780818640910666
Tp53_DBD_2	0.413490994254739	0.38593041435578	0.664191654275725
Pou2f2_DBD_2	0.407557376505441	0.391239435393612	0.683078476655267
SREBF2_DBD	0.395710826821687	0.402058430679671	0.423707716478578
RHOXF1_full	0.393230593905306	0.404361134255947	0.571287119456101
JDP2_full	0.36456590887972	0.431950609471935	0.72056606326327
MYF6_full	0.364504197969694	0.432011991691233	0.726643544295509
NR2F6_DBD	0.362449195704159	0.434061037662133	0.526171004531597
RFX5_DBD	0.360343273749854	0.436170939019891	0.633526649746957
BATF3_DBD	0.356822865162945	0.439720926978162	0.620703828280158
NFKB2_DBD	0.345845534259444	0.450977075267273	0.710406950305182
RFX5_DBD_2	0.339439583078209	0.457678400435848	0.746839005452291
CREB3L1_full	0.328583291192767	0.469263427972389	0.753916931523556
TFAP2C_DBD_3	0.32160462053845	0.47686492462161	0.97514534252333
GLIS2_DBD	0.316034419552113	0.483020519239838	0.820116880196593
RFX4_DBD_2	0.314414178565832	0.484825910166793	0.963888140389305
MAFG_full	0.314414165939931	0.484825924261754	0.510040133363819
POU3F4_DBD	0.314091505585836	0.485186260938593	0.785371948822895
JDP2_DBD_2	0.313193785800335	0.486190215176577	0.772419039643721
NFE2_DBD	0.308424783705928	0.491558506787781	0.833686603954948
GCM1_full_2	0.29821419729408	0.503252339742365	0.78170208390356
FOXJ3_DBD_3	0.297227755388135	0.504396709360907	0.54744627275224
CLOCK_DBD	0.296519674377718	0.505219756992243	0.517719491496029
HOXA13_DBD	0.294273602891197	0.507839406012997	0.611311319925905
POU2F2_DBD	0.289995472388042	0.512866730707788	0.576021589642114
POU2F3_DBD	0.289154560447756	0.513860741865351	0.796000391420542
RFX3_DBD_2	0.282936548282287	0.521270864768188	0.839628124886814
USF1_DBD	0.279733524024844	0.525129572315993	0.751424343458034
POU2F1_DBD	0.278162854600679	0.527032194365965	0.684395057290985
JDP2_DBD	0.270447029732156	0.536479301052014	0.554309668676826
RFX2_DBD_2	0.266263022298301	0.541672737119366	0.873390717996588
SPDEF_full_3	0.264761181304878	0.543549147201169	0.729036315042239
MEOX2_DBD_3	0.258672014146703	0.55122383194139	0.810698580582199
Ascl2_DBD	0.253283043308399	0.558106340809733	0.717549159778211
NFKB1_DBD	0.24847873191486	0.564314576042476	0.621024798739087
MAFK_full_2	0.247572553035507	0.565493278151774	0.689208091828074
Jdp2_DBD_2	0.246047246631928	0.567482865935277	0.78542690525722
SCRT2_DBD	0.234653455097353	0.582567891893749	0.788948430610481
ETV6_full	0.22776993615649	0.591875091986648	0.837270160342222
Tcfap2a_DBD_3	0.21837568857531	0.604817448085144	0.986937821258744
POU5F1P1_DBD	0.212923632323644	0.61245807876724	0.746618395043053
JDP2_full_2	0.20937569847507	0.617481999109916	0.740613534589243
CREB3L1_DBD_2	0.207544968611497	0.620090433651913	0.783236866996673
Hoxd9_DBD	0.198858255746696	0.632618290507671	0.828766570076118
TFEB_full	0.194452698803501	0.63906833770508	0.851803299622208
ZIC1_full	0.174097945820733	0.669733548322223	0.987244191215395
ZIC4_DBD	0.159721410955378	0.69227490554927	0.967665825716297
POU3F3_DBD	0.153382067210648	0.702454069439949	0.813387663694729
TFAP2C_DBD	0.146290344928943	0.714018813548251	0.754798670061694
TFAP2B_DBD	0.145947152746867	0.714583275063449	0.771305715739058
ARNTL_DBD	0.141447538361485	0.722025376448149	0.784878800487959
NFAT5_DBD	0.135673638131665	0.731688723432281	0.863449510918036
Zic3_DBD	0.131638053954649	0.738519464386994	0.94239117256643
ZIC3_full	0.130190295763087	0.740985490924473	0.948740127213769
TFAP2A_DBD_3	0.125564445343032	0.748920217330066	0.975671692975783
BHLHE41_full	0.0988126080531949	0.796502956078942	0.866318684133163
CENPB_full	0.0906677887885028	0.811581635445802	0.887818056305929
SP1_DBD	0.0865051139680821	0.819397974428258	0.843889965924646
MYBL1_DBD_4	0.0620199143013266	0.8669221226761	0.873478351621097
Creb3l2_DBD	0.059332353640664	0.872303562932084	0.885370136085409
EGR4_DBD	0.0481875906975579	0.894978102034202	0.944820049910928
EGR1_full	0.043061639480968	0.905604059256462	0.995319796134354
Egr3_DBD	0.0403902619084184	0.911191664268191	0.990479294441977
TFAP2A_DBD_2	0.038139740351258	0.915925730730714	0.959856210659101
TFAP2C_DBD_2	0.0363179941350898	0.919775857381993	0.952000784443892
TFAP2B_DBD_2	0.0300947325343694	0.93305075249708	0.961441615497453
TFAP2C_full_3	0.027021015909543	0.939677837589315	0.972436994986294
EGR1_DBD	0.00649548169617449	0.985154892084531	0.99321879406342
EGR3_DBD	-0.00505185381327284	0.995296811389426	0.988435070621043
EGR2_DBD	-0.0060472411179257	0.991670528325859	0.98617220724429
ETV6_full_2	-0.0113558061296834	0.995729379192584	0.974191181285899
Tcfap2a_DBD_2	-0.0151187109405933	0.986902961171982	0.965786852756074
ELF1_full	-0.0182980096865386	0.999953183908998	0.958742523663081
CREB3_full_2	-0.0229174745694113	0.997672381966068	0.94859870063333
LHX9_DBD_2	-0.0261773479346133	0.947699979445103	0.941505046224335
EGR2_full	-0.0264117979325882	0.997423297645238	0.940996920298366
HESX1_DBD_2	-0.0265850390004836	0.960973420215776	0.940621629319355
HINFP1_full_2	-0.0285510883616754	0.999320269767147	0.936373062889089
ELF3_full	-0.0377448869175766	0.996072496839482	0.916758854085345
PAX5_DBD	-0.0384998840348366	0.972229944909751	0.915166503648688
HINFP1_full_3	-0.040568888109184	0.999995589289125	0.910816966351889
GABPA_full	-0.0426755639224836	0.996158308111189	0.906409473692743
ELF5_DBD	-0.0433106236006921	0.980184579011362	0.905085018798166
NRF1_full	-0.045016034373801	0.995918009633215	0.901537851754143
RUNX3_DBD	-0.0518229364770783	0.959633088004233	0.887517782683078
RUNX2_DBD	-0.0527440891299092	0.945886792901385	0.885637323702076
ELF4_full	-0.0533800225768329	0.99808827659635	0.884341442055781
Elf5_DBD	-0.0579636956621957	0.983662579810876	0.875056921527051
EHF_full	-0.0594960880038292	0.995275058366835	0.871974755742252
LBX2_DBD	-0.0613216191711468	0.900998644051029	0.868317154073101
Msx3_DBD	-0.0617734647237191	0.98977325648448	0.86741421555815
ELF5_full	-0.0624891356699762	0.986465134425593	0.865985986632955
MYBL2_DBD_4	-0.0669615206729722	0.942483812899335	0.857113783797188
BHLHB3_full	-0.0686890287667966	0.975610727186844	0.853711184631914
ELK1_full_2	-0.0809556872517739	0.872308737620603	0.829935444722553
MLX_full	-0.0826196735351391	0.902269410225471	0.826761655975859
ATF7_DBD	-0.0834338308597532	0.890079194403723	0.825213205447868
ELF3_DBD	-0.0870392399050807	0.996432183055014	0.818390840546076
TFAP2C_full_2	-0.0908848517523306	0.881344283444224	0.811176103471843
KLF16_DBD	-0.0920290594665925	0.975237701212359	0.809041762850069
CREB3L1_DBD	-0.096255008395385	0.904784411747621	0.80120747341473
ETS1_full	-0.104750165961034	0.982012307114968	0.785687482460751
SP3_DBD	-0.105980264324952	0.992764194648771	0.783465245024154
VENTX_DBD_2	-0.10837973602468	0.932276438733509	0.779148544967917
EN2_full	-0.111095569857621	0.921253559015483	0.774291390248149
ELK1_DBD	-0.111184787967762	0.989320347697796	0.774132342131754
Creb5_DBD	-0.113474774882634	0.772007569273916	0.770061170504907
MSX1_DBD	-0.11445021029307	0.985212381221987	0.768333536256832
ETS1_DBD	-0.116733102283268	0.985475145866798	0.764305346722837
Elk3_DBD	-0.120104530460345	0.988650767682729	0.758395014751557
Bhlhb2_DBD	-0.120229037304643	0.949676597386912	0.758177623465337
IRF7_DBD	-0.122113282390099	0.924182753628014	0.754895293325308
ELK1_full	-0.124214356076841	0.986877312213376	0.751252004709042
ETV1_DBD	-0.130844822540316	0.99007104195833	0.739869590123671
ETV2_DBD	-0.13600568585841	0.947842518556347	0.731129511346845
Irx3_DBD	-0.137212642368102	0.847621504008516	0.729100435478901
VDR_full	-0.137561526140255	0.783693252923377	0.728514959090129
ELF1_DBD	-0.138009467311431	0.998602587028703	0.727763939626606
MSX2_DBD	-0.139336891797958	0.988948978609546	0.725542919455173
ELK3_DBD	-0.139358380364458	0.985577493926969	0.725507021021698
XBP1_DBD	-0.139405794669042	0.859688633535526	0.725427817774619
EMX2_DBD_2	-0.141569944672441	0.960707242983872	0.721821901588251
HEY2_full	-0.149239788264664	0.991172818594985	0.709186094881905
ELK4_DBD	-0.157637636795	0.989634409035745	0.695604468495214
ZBED1_DBD	-0.157662413357638	0.973953295163	0.695564785292245
BHLHB2_DBD	-0.158790206415853	0.968336426842294	0.693760858462191
Tcfap2a_DBD	-0.159271578268467	0.862014366195204	0.692992320170558
NFATC1_full	-0.165074343471053	0.980878541408648	0.68379458382266
PAX2_DBD	-0.165395387370343	0.996069269264629	0.683289288527258
ETV4_DBD	-0.166630512314338	0.981374817573024	0.681348787943034
VSX1_full	-0.166963677697591	0.745453661091209	0.680826297350816
YY2_DBD	-0.169124428703072	0.896743139761811	0.677447385926608
ETV3_DBD	-0.171295567210086	0.988165013941394	0.674069121243815
CTCF_full	-0.180975701521384	0.925332645072877	0.659210776603725
YY2_full	-0.181151265186122	0.785725815837937	0.658944344320775
TFE3_DBD	-0.186628031685905	0.888717008386854	0.650686757600069
FLI1_full	-0.187282074630204	0.984867388805544	0.649707567663358
ETV5_DBD	-0.187643646867356	0.999689553774699	0.649166878186968
EMX1_DBD_2	-0.190630501815928	0.966557742901003	0.644717558588308
HINFP1_full	-0.192010493502063	0.984281715306084	0.642672188767398
Mafb_DBD	-0.192029850985194	0.750648140892921	0.64264354405897
YY1_full	-0.193416611927365	0.866982839015326	0.640594769167281
ERG_full	-0.193961003493995	0.988558466960499	0.639792281626857
E2F2_DBD	-0.196311425307111	0.960281959702033	0.636339049177312
FEV_DBD	-0.196477515221218	0.98446235913454	0.636095736643404
Mlx_DBD	-0.196525730771322	0.826855088614506	0.636025120955846
HOXB13_DBD	-0.198500984253578	0.648616672624113	0.633138926808955
FLI1_DBD	-0.198967526131624	0.992577544928417	0.63245914101011
TFAP2A_DBD	-0.19926657499152	0.831828244640092	0.632023788755685
CREB3_full	-0.199594695219396	0.647334675923918	0.631546459483331
MLXIPL_full	-0.200341595819884	0.889107325914953	0.630461257933566
Lhx8_DBD	-0.201581487427998	0.845386821221777	0.62866388575423
TFAP2C_full	-0.202454508146797	0.796572351919832	0.627401412126722
LHX2_DBD_2	-0.209598501548185	0.963851747817933	0.617165297865244
SP8_DBD	-0.214394914684176	0.975538753911393	0.610386732762254
MYBL1_DBD_3	-0.219721382011213	0.975370078697226	0.602946277157897
RUNX2_DBD_2	-0.221377440019912	0.937556738419802	0.600651491715959
HOXC10_DBD	-0.224734920933203	0.855804489699842	0.596025827087656
MSX1_full	-0.22905238684556	0.913759141721011	0.590129891360085
GBX2_full	-0.229538549919551	0.981003839223672	0.58946965078198
IRF8_DBD	-0.230926680006813	0.983121746852347	0.587588544099968
ZNF740_DBD	-0.231420050870825	0.640686018698461	0.58692140584399
MSX2_DBD_2	-0.234085120371045	0.983374836581924	0.583330762049184
Zfp740_DBD	-0.234809629159979	0.668815481563379	0.582358435772533
RARA_DBD_2	-0.23504814804926	0.70859569181373	0.582038686486191
EVX1_DBD	-0.236706729307416	0.812781918577788	0.579820105597725
TP63_DBD	-0.237956178555123	0.604168087894371	0.578154381746255
PAX4_full	-0.249665635571873	0.974758417042637	0.562774439916036
Barhl1_DBD_3	-0.251035274864775	0.918196719497741	0.561002407671389
GMEB2_DBD_2	-0.251492253862401	0.88639470238905	0.560412412869838
HMX1_DBD	-0.252478522184814	0.976661024236952	0.559141178932612
GBX2_DBD	-0.25273729477179	0.976674896763721	0.558808116189815
HOXA2_DBD	-0.253078698908647	0.893256909057874	0.558369003000097
Msx3_DBD_2	-0.255538800421428	0.996524912214094	0.55521501128834
SPIC_full	-0.255857163145538	0.91226319922155	0.554808156034274
GMEB2_DBD_3	-0.25627284626395	0.881469018466683	0.554277377821203
TBX1_DBD_5	-0.256534346774945	0.592461232719698	0.553943732806076
Rarg_DBD	-0.256938778579471	0.700332932989723	0.553428119112316
KLF13_full	-0.262189988457554	0.88379788364247	0.54677671511496
Creb3l2_DBD_2	-0.262697431417418	0.865112450942937	0.546138217565103
NHLH1_DBD	-0.262913761395304	0.729793839953284	0.545866243932043
ETS1_full_2	-0.263835685040963	0.784974811246372	0.544708703949212
MYBL2_DBD	-0.269923649641757	0.688522074107492	0.537126216576246
NOTO_DBD	-0.273004147092103	0.966867620379981	0.53332980267971
Dlx1_DBD	-0.280536122267097	0.996031526886995	0.524160002400084
PAX4_DBD	-0.281053157016745	0.974699247681482	0.523536352571233
Hoxd13_DBD	-0.281630625772577	0.766376051952415	0.522840684100128
POU3F1_DBD	-0.286149414382485	0.734732054469608	0.517428785472261
HOMEZ_DBD	-0.288685622050323	0.985375134786942	0.51441589323225
Foxj3_DBD_4	-0.28922770443713	0.72846637259418	0.51377420459334
HEY2_DBD	-0.293112795180449	0.932960813129621	0.509198604565061
HMBOX1_DBD	-0.293582968095171	0.972897943947128	0.50864763775833
DLX4_DBD	-0.296321727646148	0.991386374655748	0.505450083183839
Gbx2_DBD	-0.296756830304372	0.982198536010169	0.504943946093063
Nr2e1_DBD_2	-0.297837653009302	0.616838650241949	0.50368886144188
ERF_DBD	-0.298246921139574	0.869931456189979	0.503214421389562
ZNF740_full	-0.298484266245953	0.854077855389698	0.502939486166769
DLX2_DBD	-0.299954203456048	0.990066526715465	0.501240086827935
Rara_DBD_3	-0.302388229656434	0.543349645202074	0.498438718015815
IRF5_full	-0.305775488402044	0.89984082873052	0.494566290447958
TBX21_DBD_3	-0.307472182700984	0.500090343666355	0.492637896632845
BARHL2_DBD_3	-0.309297285492384	0.951665398699381	0.490571952355678
EMX1_DBD	-0.313010932784789	0.829325352038481	0.486394961192423
HES5_DBD	-0.318576721435189	0.996080448462744	0.480201241531526
Lhx8_DBD_3	-0.320822001984386	0.96680784073139	0.477725031807385
FOXO6_DBD_2	-0.320872155865041	0.763199530188803	0.477669865596891
ZNF784_full	-0.321614813651321	0.482839822760491	0.476853732490091
ETS1_DBD_2	-0.323315574565246	0.54164278611048	0.474989955101071
MYBL2_DBD_3	-0.325289174460819	0.973748388377212	0.472836316625803
LEF1_DBD	-0.326609491204907	0.991157495839469	0.471401010117624
GBX1_DBD	-0.32760923482875	0.957509824778574	0.470317095521598
DLX3_DBD	-0.328221718777781	0.995322979157642	0.469654276505375
RUNX3_DBD_3	-0.330805414065143	0.932730047353203	0.46686851421145
EN1_full	-0.330898303401962	0.98140106840562	0.466768668436281
HOXC11_DBD_2	-0.334080199156652	0.946804280558868	0.463361345035136
BARHL2_DBD_2	-0.334566091843553	0.990675551426858	0.462843221967161
Klf12_DBD	-0.338053372289618	0.963062166305185	0.459141583514272
Vdr_DBD	-0.339437938341698	0.773260091128076	0.45768013373395
EN1_DBD	-0.341087238040915	0.957011134628903	0.455945319642075
EN1_full_2	-0.341435058208672	0.902680151521819	0.455580305818245
MSX1_DBD_2	-0.341865642173761	0.995028958944966	0.455128841731072
HMX3_DBD	-0.347841758006342	0.84926896144358	0.44890892713323
PAX6_DBD	-0.350462709169246	0.876157898801652	0.446207936719356
BARX1_DBD_2	-0.354266547558884	0.996409047553507	0.442316817783071
XBP1_DBD_2	-0.356745303960921	0.983311660502127	0.439799464308723
HOXC13_DBD	-0.357794077015089	0.771610915655029	0.438738678687379
SPDEF_full_2	-0.35798712935892	0.875410599238875	0.438543694152062
HOXC12_DBD	-0.358344200409362	0.974071315838158	0.438183277641861
BARHL2_full_3	-0.361292568909778	0.942123384176901	0.43521858346253
ERG_DBD	-0.361564801366119	0.987744051237875	0.434945857230416
FOXI1_full	-0.365638753226512	0.932300365845513	0.430884872124963
Tcf21_DBD	-0.365712004546725	0.495563213395868	0.43081220202347
GMEB2_DBD	-0.368047574661438	0.998420084903152	0.428501577746873
MYBL1_DBD_2	-0.368088097700779	0.763154950931669	0.428461597095645
HESX1_DBD	-0.370198900659262	0.97280161476994	0.426384196215942
Otx1_DBD_2	-0.371345525499783	0.505099405501572	0.425259940904914
Rarb_DBD	-0.376115328222737	0.689144690791087	0.420614917979719
DLX6_DBD	-0.37636456937406	0.99553533862433	0.420373596769519
MYBL1_DBD	-0.377496805498926	0.918424008278572	0.419279080726894
Barhl1_DBD_2	-0.383239941724848	0.987546580746025	0.413771008869727
GCM2_DBD	-0.383664932866325	0.610138491509099	0.413366299605066
FOXG1_DBD	-0.384890019782477	0.86459425938754	0.412201891397421
HOXD8_DBD	-0.39110935289732	0.982500625771286	0.40634100191408
EMX2_DBD	-0.391250434494101	0.874192006313581	0.406209022509922
HOXB3_DBD	-0.39137781609694	0.962184443826355	0.40608989603952
SPIB_DBD	-0.395209580422263	0.421591518920657	0.402522739330308
EVX2_DBD	-0.401863231346168	0.799174313951263	0.396402850366546
KLF14_DBD	-0.402203440708756	0.987799832203049	0.396092445426024
Dlx2_DBD	-0.402620217376105	0.991965915660339	0.395712512201156
CDX2_DBD	-0.403761343967518	0.804023716657246	0.394674126118488
PROX1_DBD	-0.405959818005918	0.840536869083767	0.392681265555809
E2F3_DBD	-0.4109557162477	0.969131352692457	0.388189946578826
HOXA1_DBD	-0.413725489646855	0.915606696800012	0.38572208917605
LBX2_DBD_2	-0.416042919973265	0.941214943262113	0.38366932677202
PDX1_DBD	-0.417986092917145	0.989741081755345	0.381956501747621
OTX2_DBD_2	-0.420135635992321	0.51559873475449	0.380070676612077
NHLH1_full	-0.420523573485579	0.686460048039384	0.379731326612035
POU2F3_DBD_2	-0.422159456250767	0.931089901736621	0.378303660642831
BARHL2_full_2	-0.427035195348819	0.984353156529949	0.374080271471617
PROP1_DBD	-0.427780842185638	0.945992512786675	0.37343855837458
FOXL1_full	-0.428557603352239	0.613414279696086	0.372771238546649
RARA_full	-0.428843547286202	0.476544227158298	0.372525882927287
ISX_DBD_2	-0.429502371946555	0.99380531906912	0.37196118964991
IRF5_full_2	-0.429657931929761	0.929834508827642	0.371827980693278
HOXA13_full	-0.432444313961308	0.844875695911371	0.369450012882772
NR2E1_full_2	-0.433566105679728	0.552497843254959	0.368496947206501
POU1F1_DBD_2	-0.433566111245552	0.500010038185802	0.368496942483924
BSX_DBD	-0.43672830899391	0.997203451062008	0.365823576221299
MYBL2_DBD_2	-0.436933813518616	0.697862154656744	0.365650512507163
Foxk1_DBD_2	-0.441419672499691	0.780789882784555	0.361893120621552
Gbx1_DBD	-0.443012412186135	0.988617079466743	0.360568337789906
ZNF524_full_2	-0.443133508169802	0.621115274264354	0.360467813163147
ISL2_DBD	-0.443596329536754	0.498543880687161	0.360083872428899
CUX1_DBD	-0.447072367823719	0.999080762228637	0.357213309641174
VENTX_DBD	-0.44785894167499	0.997058253467609	0.35656692712917
Mafb_DBD_2	-0.450912356355297	0.406474460708183	0.354068787416013
ZBTB7B_full	-0.451928408866518	0.358739668770011	0.353241394956336
PAX3_DBD	-0.453420981541734	0.972302725575156	0.352029467306574
RAX_DBD	-0.458552610208853	0.989864728484448	0.347894361353406
HES7_DBD	-0.458605467323332	0.999010349220696	0.34785202240168
POU4F2_full	-0.461621382480705	0.956861262278669	0.345444766520493
CDX1_DBD	-0.461770182733373	0.891690257671143	0.345326428697124
POU3F2_DBD_2	-0.461905890592101	0.624976022079129	0.345218538334739
FOXB1_full	-0.462650040477883	0.837809733897709	0.344627523753501
LHX2_DBD	-0.464436696903483	0.792477830986857	0.343212663091467
PAX7_full	-0.470120072110442	0.975165287242826	0.338750486726321
FOXO4_DBD_3	-0.473239378760567	0.60492405000038	0.336326138683585
En2_DBD	-0.474687395637627	0.816600925366931	0.335206633454697
NKX3.1_full	-0.476145691924143	0.38402157129986	0.334082947069668
FOXO4_DBD_2	-0.476602480824258	0.625069193835563	0.333731744920868
Shox2_DBD	-0.477169323379607	0.994298677744914	0.333296441315073
ZBTB7A_DBD	-0.483307627578306	0.676388523579205	0.328618775027305
HOXD12_DBD	-0.484265931417777	0.964144370027236	0.327894452111433
TCF7L1_full	-0.493180764399749	0.966170091639249	0.321232320979236
LHX9_DBD	-0.494298501976109	0.975501850171897	0.320406632876821
FOXD2_DBD_2	-0.495869343283165	0.778318470742671	0.319249816799374
Hoxd3_DBD	-0.498513905156541	0.879522243341715	0.317311706596252
SHOX2_DBD	-0.500745090683307	0.998936490639336	0.315685699815011
SPDEF_full	-0.504393501010827	0.941647021932344	0.313044803525894
Vsx1_DBD	-0.504655389481234	0.989128135530094	0.312856088001092
Tcf7_DBD	-0.505129497298172	0.904084191401147	0.312514737627297
PRRX1_full	-0.50730645960822	0.988969711118911	0.310952133111494
DMBX1_DBD	-0.513790666508016	0.526678258939867	0.30634396808598
ESRRA_DBD_3	-0.51468561964704	0.519636977027844	0.305713333306897
SPDEF_DBD_2	-0.515907447664473	0.826675570470155	0.304854459461181
ESRRG_full	-0.521672167174511	0.347491758779613	0.300834633500892
PROP1_full	-0.523855355381461	0.898750908744915	0.299326139590148
RAXL1_DBD	-0.52585449275343	0.992942908580536	0.297951452715721
HMX2_DBD	-0.526254883890978	0.924798865241615	0.297676887528099
EN1_DBD_2	-0.528021184033197	0.795717323626199	0.29646867743901
HEY1_DBD	-0.528859571333575	0.837131085283318	0.295896909144184
PRRX2_full	-0.531067253011113	0.995103078743775	0.294396570838977
ALX3_DBD	-0.538350284387865	0.95649840616218	0.289500764955107
SHOX_DBD	-0.540024430244061	0.998285484801089	0.288386927308511
FOXD3_DBD_2	-0.543504561447335	0.825861348589269	0.286085231259245
FOXP3_DBD	-0.549776422992857	0.59460394758205	0.281983422265956
IRF4_full	-0.550107052968598	0.998774204076243	0.281768828952078
FOXO3_full_2	-0.550526561602087	0.899309243219633	0.281496784545249
HNF4A_full_4	-0.550967586023433	0.587512136834686	0.281211070709056
POU6F2_DBD_2	-0.552006298170147	0.771916431860691	0.280539295364416
Foxg1_DBD_3	-0.552624045685052	0.755569244552483	0.280140535389169
Hoxc10_DBD_2	-0.554116760730604	0.943584133448604	0.279179316250236
HOXD13_DBD	-0.558418277505171	0.890709646726644	0.276427803271887
LHX6_full	-0.559343245918178	0.894662482280851	0.275839688739205
MIXL1_full	-0.559868667966607	0.99231276342076	0.275506171680952
BARX1_DBD	-0.567251816303606	0.99893632537334	0.270862064112863
HSFY2_DBD_2	-0.567830346175054	0.578705644043248	0.270501485114882
PAX7_DBD	-0.568394911086817	0.95085501004117	0.270150072802701
TBX2_full	-0.575624631832255	0.581123450684491	0.265690097492192
POU4F1_DBD	-0.576264065175493	0.956168237026973	0.265299196603096
FOXC1_DBD_3	-0.581400611521261	0.863089042551573	0.262179896980583
MAFK_DBD_2	-0.583537961010431	0.373441165568369	0.2608927670706
SPI1_full	-0.58771922922833	0.32297065495554	0.258393015797323
FOXO6_DBD_3	-0.59458412860999	0.502710289246784	0.254340705367522
MGA_DBD_2	-0.604639243680477	0.491628767682711	0.248519663168344
FOXL1_full_2	-0.608078584515191	0.822330521076888	0.246559315386855
POU5F1P1_DBD_2	-0.61504064852913	0.834188738244172	0.242638298302069
PITX1_full	-0.616126316258328	0.520696079893341	0.242032498330976
IRF7_DBD_2	-0.616459008910687	0.948851560990715	0.241847159573927
Lhx8_DBD_2	-0.619897311512431	0.992079347028215	0.239940018768047
ESX1_DBD	-0.620187982988139	0.966060425202327	0.239779481648975
LHX6_full_2	-0.621937885878376	0.785687328130741	0.238815281939013
IRF8_full	-0.630651737081388	0.997331748824738	0.234071351614414
ISX_full	-0.63388045103777	0.989722114189625	0.232337626797703
UNCX_DBD_2	-0.635863726203663	0.992375025051597	0.231279038835123
MAX_DBD_2	-0.636923650703882	0.67591196693809	0.230715275225659
FOXJ2_DBD_2	-0.640858986276849	0.88819010119499	0.228634104888141
FOXB1_DBD	-0.646206905860812	0.440316504941194	0.225835958993406
POU4F3_DBD	-0.648671687095775	0.954148701095384	0.224557886894611
Hoxd9_DBD_3	-0.650781569676112	0.929317844166165	0.223469589037787
BARHL2_DBD	-0.656035729916312	0.927613322637679	0.220782308535253
POU6F2_full	-0.661310855881517	0.99044470389911	0.218116813363445
FOXJ3_DBD_2	-0.661450357169508	0.998216542197562	0.21804676253086
SP4_full	-0.663022042006881	0.997640702819267	0.217259090926319
EN2_DBD	-0.663293596636536	0.978770464963616	0.217123286136477
HOXA10_DBD_2	-0.665867983055055	0.912719700443846	0.215840042053862
ESX1_full	-0.665935615587575	0.966826719269137	0.215806431974354
FOXC2_DBD_2	-0.66645824057805	0.643159960828608	0.215546889189961
IRF9_full	-0.67262616316035	0.998707672458765	0.212507291885565
POU6F2_DBD	-0.675407426904077	0.95900041633344	0.211150723129893
MEOX1_full	-0.677485257041819	0.823094176769838	0.210142910487267
DLX1_DBD	-0.677554319899668	0.941185551070908	0.210109495565678
HOXB2_DBD	-0.680370259854166	0.933856541676987	0.208751565045215
OTX1_DBD_2	-0.680705187538413	0.692613073056444	0.208590638005496
POU4F2_DBD	-0.681057216226872	0.975458552701081	0.208421627945348
BHLHE22_DBD	-0.681224682341994	0.371563657429125	0.208341275020858
Rara_DBD	-0.683905187332037	0.618048252902186	0.207059333945397
CUX2_DBD_2	-0.688772928620749	0.927238844860406	0.204751490247375
FOXJ2_DBD	-0.688922002488143	0.991255567642662	0.204681220281326
Foxg1_DBD	-0.690019105205361	0.885686635291212	0.204164812781401
Foxj3_DBD_3	-0.690412282955029	0.799791107121191	0.203980060869177
RARG_full_3	-0.693261406104704	0.5666911900254	0.202646260465768
MGA_DBD_3	-0.693911284829844	0.733038865563917	0.202343247157098
PRDM1_full	-0.694956527738452	0.63319073234013	0.201856840940339
GRHL1_DBD_2	-0.699522813325505	0.670034874449937	0.199745584008411
SOX9_DBD	-0.701743980674024	0.992209221805296	0.198726607796015
HOXC12_DBD_2	-0.704480093324824	0.975439749182412	0.197478539520472
Hoxa2_DBD	-0.70487935215605	0.904827468588186	0.197297075506861
Foxc1_DBD_2	-0.706923818346147	0.422244036702326	0.196370470937795
IRF3_full	-0.709390143084613	0.999187941453357	0.195258458741008
HOXC11_full_2	-0.710947261965409	0.936030679673282	0.194559632845753
MEOX2_DBD_2	-0.721916990567655	0.961310090598973	0.189706848517648
CUX1_DBD_3	-0.724828642923416	0.909485459950092	0.188439245672371
RARG_DBD_3	-0.728484596482228	0.308787706401161	0.186859595127432
RARA_DBD	-0.734030801549035	0.572375198246276	0.184488456944488
FOXO6_DBD	-0.735186629529054	0.755785754620137	0.183998113577457
Foxc1_DBD	-0.736788037552257	0.751811813125572	0.183320892289732
PRRX1_DBD	-0.739268927317022	0.997434784416356	0.182276664458282
FOXJ2_DBD_3	-0.74684942551626	0.674083672867369	0.179122678363183
MEF2B_full	-0.753129298265045	0.924695145349904	0.176551211371187
POU3F3_DBD_3	-0.756345118348253	0.990709519203447	0.175248730914183
OLIG2_full	-0.756701968482518	0.440284669632042	0.175104792066361
TEAD3_DBD	-0.75670610628504	0.235194054322765	0.175103123738466
Spic_DBD	-0.761623963177524	0.706095801806737	0.173131478105682
CART1_DBD	-0.761797771087037	0.974826498259077	0.173062203452443
Foxj3_DBD_2	-0.762766529105595	0.990773591718672	0.172676592874433
SPDEF_DBD	-0.765153204543489	0.992844211330071	0.171730247351124
Nr2e1_DBD	-0.765627881775702	0.976143860004939	0.171542651353455
ZNF238_DBD	-0.765845340278615	0.185242174329765	0.171456778582693
PHOX2B_full	-0.773089231208002	0.988629178659699	0.168620653766947
ZSCAN4_full	-0.773511361435714	0.444955652071086	0.16845683567565
OLIG3_DBD	-0.788398526370392	0.511251609969474	0.162780160977178
Alx1_DBD_2	-0.788917380786378	0.94907751450279	0.162585802593679
RARA_full_2	-0.789919058285353	0.445313715209642	0.162211239068586
Pou2f2_DBD	-0.792746794462972	0.677002223306229	0.16115849593454
PHOX2B_DBD	-0.793305366083901	0.983295255135781	0.160951353772294
HLF_full	-0.797761514669734	0.836949426436636	0.159308330114076
E2F2_DBD_2	-0.798116829022452	0.75083970629511	0.159178046655254
MNT_DBD	-0.800078062967748	0.652490150264949	0.158460833885894
NFIL3_DBD	-0.801981240799542	0.726187055132194	0.157767941554615
FOXB1_DBD_3	-0.802179851720297	0.890487639467751	0.157695807844365
CUX2_DBD	-0.802949658340263	0.789367453072132	0.157416532476835
TBX4_DBD_2	-0.804836359537153	0.750927536632488	0.156734152701988
DUXA_DBD	-0.807723266175193	0.975922439829132	0.155695741380291
Uncx_DBD_2	-0.809108622473137	0.980968916179116	0.155199878713331
PHOX2A_DBD	-0.817199385322012	0.977246324792147	0.152335321922354
FOXC1_DBD	-0.817588155073411	0.842394509906614	0.152199016102325
FLI1_DBD_2	-0.82244039168888	0.924599123345812	0.15050800816969
FOXC2_DBD_3	-0.822909738260496	0.800344122350233	0.150345440457213
DRGX_DBD	-0.823891182845242	0.9582834181452	0.150006064475169
HNF1B_full	-0.825185119058486	0.97524081099122	0.149559801798529
CEBPD_DBD	-0.827026476661606	0.778867306357328	0.148927028192854
Meis3_DBD	-0.834809182383245	0.152221600981812	0.146281975795471
BCL6B_DBD	-0.837292885509258	0.385181763483171	0.145447785889295
BARHL2_full	-0.839129253611728	0.868028507223337	0.144834073793212
NR2E1_full	-0.8397243540234	0.968593500883023	0.144635748013875
VSX1_DBD	-0.840388354640172	0.985177654135366	0.144414780790005
POU1F1_DBD	-0.840464615990123	0.894064669646579	0.144389424033942
TBX21_DBD	-0.843352735985109	0.662997707690485	0.143432399555343
CUX1_DBD_2	-0.845168107147112	0.534728319591961	0.142834096782608
Alx1_DBD	-0.851290566542705	0.999132422375029	0.140834622319883
GBX2_DBD_2	-0.851314596351935	0.974964992473069	0.140826830059966
GSX2_DBD	-0.851423143033384	0.999516938445419	0.140791636486144
VSX2_DBD	-0.854810795020771	0.986414252125515	0.139697683621933
Hoxd9_DBD_2	-0.858194151817125	0.924948440936253	0.138613601673521
FOXO3_full	-0.860653919659278	0.921393446238882	0.137830737618714
PDX1_DBD_2	-0.861009938965358	0.948245402494971	0.137717795138418
TBX5_DBD_2	-0.86219907416524	0.875740607799964	0.137341227883246
Uncx_DBD	-0.865081797350605	0.929994953645379	0.136432614788868
Hoxa11_DBD_2	-0.871158061104967	0.936394929374149	0.134537061845687
GATA5_DBD	-0.89039093372966	0.495832122693804	0.128709044509144
ALX3_full_2	-0.8968049952274	0.948039620802371	0.126822118847257
ALX4_DBD	-0.897024886679273	0.940787773949313	0.126757922680106
LMX1B_DBD	-0.897408999123025	0.99143723492967	0.126645860998095
OLIG1_DBD	-0.898843466531817	0.278501718646913	0.12622824191187
MEOX2_DBD	-0.902876909305671	0.90908628268884	0.1250613437353
Alx4_DBD	-0.904424623959702	0.949401402665393	0.124616450249821
PRRX1_full_2	-0.908539948994054	0.983746534959739	0.123441176139942
MAX_DBD	-0.909006324111395	0.522954689368971	0.123308687712798
ARX_DBD	-0.90912927706551	0.936070716757899	0.123273782775894
CEBPE_DBD	-0.913920689082784	0.729611691686127	0.121921223129879
PAX1_DBD	-0.915606554042964	0.971131720392458	0.121448860943642
POU2F1_DBD_2	-0.922487332968731	0.863880081474126	0.119539839125136
GATA4_DBD	-0.924292078178407	0.636672525757406	0.119044112559164
Arx_DBD	-0.924364336959213	0.938686126507509	0.119024307410293
MNX1_DBD	-0.932707043395427	0.979308526289595	0.11675969627767
HNF1A_full	-0.93581881749891	0.982246502959203	0.11592608851632
FOXO4_DBD	-0.939857778348743	0.793441105183268	0.114852967749332
LHX6_full_3	-0.944196823771877	0.935343410457453	0.113711182598798
HOXB5_DBD	-0.945474553351419	0.964398535690852	0.113377126730266
MEF2D_DBD	-0.947955956679206	0.943354625521187	0.11273117750045
TFCP2_full	-0.952858575425751	0.901864569985642	0.111465745390986
HNF4A_DBD	-0.953139899732087	0.561876174854973	0.111393564254549
HOXC10_DBD_2	-0.956817087432775	0.940096682271094	0.110454372456483
FOXO1_DBD	-0.957976051159602	0.816352613633019	0.110160005476752
FOXC2_DBD	-0.958285232636911	0.9711383558359	0.110081608642829
Prrx2_DBD	-0.961729348654644	0.997849797083014	0.109212073160255
DLX5_FL	-0.964277762032169	0.962595681745776	0.108573099975875
ALX3_full	-0.966540287213043	0.997687774883821	0.108008942202421
DBP_full	-0.96891564367104	0.866835557824685	0.107419804175576
GLI2_DBD_2	-0.970350853536524	0.185564942913658	0.107065400637627
GSX1_DBD	-0.972736584900357	0.998564048221071	0.10647886547163
OLIG2_DBD	-0.98076280231608	0.625703161242862	0.104529096766596
HSFY2_DBD	-0.985519980896321	0.916405569922188	0.103390353235008
CEBPB_DBD	-0.98749350362412	0.787802424985703	0.10292159225627
ERG_DBD_2	-0.988569980620672	0.908831174298363	0.102666798482343
Barhl1_DBD	-0.991328768950915	0.926349812660975	0.102016690611068
NFATC1_full_3	-1.00259307249482	0.558233954772939	0.0994047019552477
GATA3_full	-1.00371784190038	0.527725810912186	0.0991475890666178
HNF1B_full_2	-1.00383087973031	0.982301384568331	0.0991217863673558
MEIS1_DBD	-1.00719955000615	0.12315091867608	0.0983559075340313
LMX1B_full	-1.01008143735981	0.951767996649633	0.097705399008057
Cebpb_DBD	-1.01574084959539	0.803531077343909	0.0964404327316594
TEF_FL	-1.01987830489094	0.929244919943896	0.0955260225183758
HNF4A_full	-1.03432970578493	0.872403690168146	0.0923996432030051
POU2F2_DBD_2	-1.05140729480404	0.765254525475547	0.0888367588449907
Rarg_DBD_3	-1.05578598994167	0.594491593839073	0.0879455785099335
FLI1_full_2	-1.05914781376885	0.968368281335463	0.0872674299839508
UNCX_DBD	-1.0596315011434	0.905912644052025	0.0871702916154272
NR4A2_full_2	-1.06603899894573	0.681757069291885	0.0858936386936587
CEBPG_DBD	-1.06820193433157	0.558909256284734	0.085466922409337
SRF_DBD	-1.07632273998421	0.408672162453877	0.083883638508982
TEAD1_full_2	-1.08343775016346	0.400852193332054	0.0825205758319903
CEBPB_full	-1.0977256349832	0.751717244586998	0.0798498978728231
ERG_full_2	-1.10175911161701	0.921681626118709	0.0791117312201856
FOXC1_DBD_2	-1.111032331561	0.98138177275087	0.0774404144233623
HOXC11_full	-1.11521988976401	0.991498480724536	0.0766973061153444
FOXO1_DBD_2	-1.12648466841112	0.788952996895795	0.0747335016361589
PAX9_DBD	-1.1281535799467	0.91726451706914	0.0744468660231562
HOXD11_DBD_2	-1.13462871352034	0.926478429464153	0.0733451306427779
PITX3_DBD	-1.14123830244019	0.665906855891123	0.0722373320180752
LMX1A_DBD	-1.14379722196876	0.97729008233935	0.0718129517494345
GRHL1_full	-1.14607233383929	0.829158947224563	0.0714377333178185
FOXD3_DBD	-1.14645402630117	0.921105131187883	0.0713749757497688
HOXD13_DBD_2	-1.14844032620236	0.388366656596578	0.0710492787845074
HSFY2_DBD_3	-1.15113708446179	0.630478036958648	0.070609464127176
Meox2_DBD	-1.15118224694227	0.901397856717419	0.0706021217986955
Hoxa11_DBD	-1.15711153257302	0.991682280853144	0.0696447634168947
TBX1_DBD_2	-1.15928864536074	0.198728159232843	0.0692965087193924
ONECUT1_full	-1.15999964036634	0.909886920116389	0.0691831543815478
E2F3_DBD_2	-1.16095527027515	0.978190864156661	0.0690310898058054
GSC2_DBD	-1.16803024765681	0.640529069217572	0.0679156329223236
DBP_DBD	-1.17566540094085	0.947094599916075	0.0667320703644896
ESRRG_full_2	-1.17915861692738	0.108031508333424	0.0661974687210432
SRF_full	-1.18743067199673	0.400414563819267	0.0649485302995776
ISX_DBD	-1.1960710084584	0.974856334727661	0.0636691411429878
HOXD12_DBD_2	-1.1996616644646	0.939815506483597	0.0631449081020791
HOXC11_DBD	-1.21671345596296	0.999381043878485	0.0607136781474928
PITX1_DBD	-1.2304873743578	0.664374788663446	0.0588183213330719
RHOXF1_full_2	-1.2481802706098	0.44703618718095	0.0564702524678821
GRHL1_DBD	-1.24971533793827	0.186954593884128	0.0562710037483887
HOXB13_DBD_2	-1.25967407703445	0.500401529248116	0.0549953440037379
HOXA13_DBD_2	-1.26825213472562	0.5297057366806	0.0539197494236114
CEBPG_full	-1.27560427352655	0.670234952801152	0.053014628992925
GSC_full	-1.29014615731506	0.418542591771412	0.0512688814837996
ZBTB7C_full	-1.31163751418785	0.288983050346198	0.048793557778131
E2F3_DBD_3	-1.34206907732817	0.966135937821934	0.0454915697130337
GATA3_DBD	-1.34247093742619	0.621841949182815	0.0454494950561853
TBX1_DBD_3	-1.34789626474705	0.0983623750089143	0.0448852589721415
TBX4_DBD	-1.3527817805039	0.100948409884246	0.0443831599514267
Rarb_DBD_2	-1.3608509865936	0.154415722362151	0.0435661330437661
ONECUT3_DBD	-1.36167747759893	0.936709475609484	0.0434833026637871
NEUROG2_DBD	-1.36432408174838	0.118664405946447	0.0432191198447603
TBX20_DBD_3	-1.36732377433917	0.0606669301734796	0.0429216318979188
VAX1_DBD	-1.37282930042586	0.820315474681929	0.0423809511770518
HOXA10_DBD	-1.37441956695948	0.998946593370226	0.0422260476105177
TBX20_DBD	-1.38079156978412	0.404932757189738	0.0416110265675855
VAX2_DBD	-1.38317550563183	0.82521211345843	0.0413832404458031
ONECUT2_DBD	-1.39151465330161	0.909025512323416	0.0405961965671397
Esrra_DBD	-1.39442547274154	0.211007611782737	0.0403250140389506
Nkx6.1_DBD	-1.40590768043157	0.971316004005277	0.0392728410243371
E2F7_DBD	-1.41347929882735	0.969075214074459	0.0385940807492471
Dbp_DBD	-1.41970331759068	0.94398745834132	0.0380449206304197
NKX6.2_DBD	-1.43236689425161	0.993252741009023	0.0369515878933405
HOXC13_DBD_2	-1.43378117407046	0.610108705004201	0.036831450780505
Hlf_DBD	-1.44326328872271	0.960098370612949	0.0360360110383502
TBX20_full	-1.45791042747899	0.10462413805025	0.0348409166442404
NKX6.2_full	-1.45889499814905	0.993434738432869	0.0347620197399299
Atoh1_DBD	-1.47202447199174	0.0645729173242027	0.0337268303444608
FOXD2_DBD	-1.48445080671677	0.984007883139753	0.0327754900064102
Lhx4_DBD	-1.51090665578921	0.970866514164441	0.0308385070026982
FOXJ3_DBD	-1.55052471654082	0.976971829739011	0.0281497980461706
Zfp652_DBD	-1.55460911318793	0.634364810786061	0.0278862994623929
HOXD11_DBD	-1.56862609007934	0.977710006996091	0.0270006307673169
NR4A2_full_3	-1.5900898464732	0.840017357044078	0.025698640764759
ONECUT1_DBD	-1.59254572681635	0.892343196758688	0.0255537283198591
HOXC10_DBD_3	-1.59304741814662	0.998257125682099	0.0255242260292669
Hoxc10_DBD	-1.61496184490008	0.998742492460095	0.0242682329516158
FOXB1_DBD_2	-1.62313829100898	0.977459737546435	0.0238156099572147
Hoxd13_DBD_2	-1.65353685887491	0.870236552150503	0.0222056321470778
TEF_DBD	-1.66714431313332	0.949933674229619	0.0215206649868387
TBX15_DBD_2	-1.69577413034498	0.0349028288744185	0.0201477182821858
FOXO3_full_3	-1.72075519181	0.238921930405513	0.0190215020403869
POU3F4_DBD_2	-1.7541046084208	0.876085015018703	0.0176155169072004
HOXA13_full_2	-1.76455406387741	0.543729478247718	0.0171967325150218
TBX15_DBD	-1.76843725122742	0.663530446737288	0.017043655557413
NKX6.1_DBD	-1.7916049727739	0.975065396247953	0.0161582761923704
TBX20_DBD_2	-1.85504342546934	0.287017452504151	0.0139622874399319
POU3F3_DBD_2	-1.98488842170713	0.920141945745687	0.0103540814803276
NKX6.1_full	-2.06093285398751	0.984554895296642	0.00869094789129715
Otx1_DBD	-2.10229383369437	0.865581350496087	0.00790143853887288
POU3F2_DBD	-2.12549384990466	0.936444037909741	0.00749041965707207
OTX2_DBD	-2.13823269123424	0.759372531847925	0.00727389970844398
ESRRB_DBD	-2.1473429420322	0.100858932148317	0.00712290345634282
MEF2A_DBD	-2.22188437110611	0.905198311829243	0.0059995078911143
POU3F1_DBD_2	-2.29780973463636	0.968296244366516	0.0050372124183368
ESRRG_full_3	-2.42487983379489	0.139637096390295	0.00375941410222678
OTX1_DBD	-2.44316551039311	0.77559528666065	0.00360441252046391
Esrra_DBD_2	-3.1003165126494	0.0321583219822604	0.000793749541345643
ESRRA_DBD	-3.26303268915693	0.132844918022244	0.000545716783680182
FOXI1_full_2	-4.01210358091615	0.625777216013872	9.72515247460933e-05
