# Supplementary material for: An overlapping set of genes is regulated by both NFIB and the glucocorticoid receptor during lung maturation
Source: BMC Genomics. 2014 Mar 25;15:231. doi: 10.1186/1471-2164-15-231 (PMC4023408; doi:10.1186/1471-2164-15-231)
Supplement: Additional file 4 — NFIB peaks summits. Peak summit coordinates in BED format. [file 1471-2164-15-231-S4.zip › 1050362745114690_add4.bed]

chr1	11973020	11973021	MACS_peak_1	5.00
chr1	12634888	12634889	MACS_peak_2	8.00
chr1	16609572	16609573	MACS_peak_3	3.00
chr1	32637377	32637378	MACS_peak_4	4.00
chr1	37922088	37922089	MACS_peak_5	4.00
chr1	39244915	39244916	MACS_peak_6	4.00
chr1	43884833	43884834	MACS_peak_7	4.00
chr1	45852331	45852332	MACS_peak_8	4.00
chr1	50427362	50427363	MACS_peak_9	5.00
chr1	62711518	62711519	MACS_peak_10	4.00
chr1	74444050	74444051	MACS_peak_11	5.00
chr1	77217496	77217497	MACS_peak_12	3.00
chr1	78306947	78306948	MACS_peak_13	4.00
chr1	80337238	80337239	MACS_peak_14	4.00
chr1	90173848	90173849	MACS_peak_15	4.00
chr1	100305928	100305929	MACS_peak_16	5.00
chr1	111574096	111574097	MACS_peak_17	3.00
chr1	120207738	120207739	MACS_peak_18	4.00
chr1	121791816	121791817	MACS_peak_19	4.00
chr1	124253783	124253784	MACS_peak_20	11.00
chr1	127457042	127457043	MACS_peak_21	5.00
chr1	135129461	135129462	MACS_peak_22	4.00
chr1	137051221	137051222	MACS_peak_23	4.00
chr1	140624862	140624863	MACS_peak_24	6.00
chr1	155179836	155179837	MACS_peak_25	5.00
chr1	155747103	155747104	MACS_peak_26	4.00
chr1	157883753	157883754	MACS_peak_27	5.00
chr1	159614009	159614010	MACS_peak_28	5.00
chr1	167843280	167843281	MACS_peak_29	3.00
chr1	169214955	169214956	MACS_peak_30	3.00
chr1	173181146	173181147	MACS_peak_31	4.00
chr1	180299258	180299259	MACS_peak_32	4.00
chr1	181600284	181600285	MACS_peak_33	4.00
chr1	182033510	182033511	MACS_peak_34	3.00
chr1	182317713	182317714	MACS_peak_35	3.00
chr1	182780930	182780931	MACS_peak_36	4.00
chr1	183142167	183142168	MACS_peak_37	3.00
chr1	183203173	183203174	MACS_peak_38	3.00
chr1	184838735	184838736	MACS_peak_39	5.00
chr10	14269707	14269708	MACS_peak_40	4.00
chr10	19018285	19018286	MACS_peak_41	4.00
chr10	21862576	21862577	MACS_peak_42	5.00
chr10	22596449	22596450	MACS_peak_43	4.00
chr10	36694380	36694381	MACS_peak_44	4.00
chr10	45031753	45031754	MACS_peak_45	3.00
chr10	49244502	49244503	MACS_peak_46	3.00
chr10	56459575	56459576	MACS_peak_47	5.00
chr10	57686868	57686869	MACS_peak_48	4.00
chr10	57688328	57688329	MACS_peak_49	5.00
chr10	57694678	57694679	MACS_peak_50	5.00
chr10	58786127	58786128	MACS_peak_51	5.00
chr10	59725367	59725368	MACS_peak_52	5.00
chr10	61383880	61383881	MACS_peak_53	3.00
chr10	61991773	61991774	MACS_peak_54	4.00
chr10	62474523	62474524	MACS_peak_55	4.00
chr10	62892335	62892336	MACS_peak_56	4.00
chr10	66383250	66383251	MACS_peak_57	5.00
chr10	77828807	77828808	MACS_peak_58	4.00
chr10	80645577	80645578	MACS_peak_59	5.00
chr10	80783342	80783343	MACS_peak_60	4.00
chr10	82226917	82226918	MACS_peak_61	4.00
chr10	84447713	84447714	MACS_peak_62	4.00
chr10	85087764	85087765	MACS_peak_63	4.00
chr10	90644587	90644588	MACS_peak_64	4.00
chr10	91293832	91293833	MACS_peak_65	4.00
chr10	92155188	92155189	MACS_peak_66	3.00
chr10	96079173	96079174	MACS_peak_67	4.00
chr10	98725783	98725784	MACS_peak_68	5.00
chr10	101058468	101058469	MACS_peak_69	4.00
chr10	108004281	108004282	MACS_peak_70	4.00
chr10	111374073	111374074	MACS_peak_71	3.00
chr10	119231924	119231925	MACS_peak_72	3.00
chr10	121200306	121200307	MACS_peak_73	11.00
chr10	127707574	127707575	MACS_peak_74	4.00
chr10	128025324	128025325	MACS_peak_75	4.00
chr11	3042841	3042842	MACS_peak_76	11.00
chr11	3051524	3051525	MACS_peak_77	12.00
chr11	3084317	3084318	MACS_peak_78	10.00
chr11	3094153	3094154	MACS_peak_79	11.00
chr11	3099923	3099924	MACS_peak_80	10.00
chr11	11744632	11744633	MACS_peak_81	5.00
chr11	19793681	19793682	MACS_peak_82	3.00
chr11	20532090	20532091	MACS_peak_83	3.00
chr11	25000159	25000160	MACS_peak_84	10.00
chr11	29273690	29273691	MACS_peak_85	5.00
chr11	32455780	32455781	MACS_peak_86	3.00
chr11	49017149	49017150	MACS_peak_87	4.00
chr11	49526315	49526316	MACS_peak_88	5.00
chr11	51729728	51729729	MACS_peak_89	5.00
chr11	53114084	53114085	MACS_peak_90	6.00
chr11	53969545	53969546	MACS_peak_91	3.00
chr11	55128077	55128078	MACS_peak_92	6.00
chr11	55805387	55805388	MACS_peak_93	5.00
chr11	57003723	57003724	MACS_peak_94	4.00
chr11	59041974	59041975	MACS_peak_95	4.00
chr11	62779969	62779970	MACS_peak_96	3.00
chr11	64412897	64412898	MACS_peak_97	3.00
chr11	64935047	64935048	MACS_peak_98	3.00
chr11	68101117	68101118	MACS_peak_99	5.00
chr11	70051443	70051444	MACS_peak_100	4.00
chr11	72203193	72203194	MACS_peak_101	3.00
chr11	75484502	75484503	MACS_peak_102	4.00
chr11	77845749	77845750	MACS_peak_103	5.00
chr11	78380547	78380548	MACS_peak_104	3.00
chr11	79438438	79438439	MACS_peak_105	4.00
chr11	79500797	79500798	MACS_peak_106	5.00
chr11	80361578	80361579	MACS_peak_107	3.00
chr11	81849077	81849078	MACS_peak_108	5.00
chr11	83370213	83370214	MACS_peak_109	4.00
chr11	84521208	84521209	MACS_peak_110	3.00
chr11	87965073	87965074	MACS_peak_111	3.00
chr11	89450421	89450422	MACS_peak_112	4.00
chr11	94072794	94072795	MACS_peak_113	4.00
chr11	94469506	94469507	MACS_peak_114	4.00
chr11	95639352	95639353	MACS_peak_115	3.00
chr11	96197360	96197361	MACS_peak_116	4.00
chr11	101035029	101035030	MACS_peak_117	5.00
chr11	101087810	101087811	MACS_peak_118	4.00
chr11	101139207	101139208	MACS_peak_119	3.00
chr11	102158331	102158332	MACS_peak_120	4.00
chr11	102417493	102417494	MACS_peak_121	4.00
chr11	102559060	102559061	MACS_peak_122	4.00
chr11	102978450	102978451	MACS_peak_123	5.00
chr11	102994122	102994123	MACS_peak_124	5.00
chr11	104059164	104059165	MACS_peak_125	4.00
chr11	104389626	104389627	MACS_peak_126	3.00
chr11	106519519	106519520	MACS_peak_127	4.00
chr11	108873214	108873215	MACS_peak_128	23.00
chr11	110812052	110812053	MACS_peak_129	4.00
chr11	115023633	115023634	MACS_peak_130	4.00
chr11	115083539	115083540	MACS_peak_131	4.00
chr11	115138191	115138192	MACS_peak_132	4.00
chr11	115885828	115885829	MACS_peak_133	7.00
chr11	115891960	115891961	MACS_peak_134	5.00
chr11	118151784	118151785	MACS_peak_135	5.00
chr11	119071130	119071131	MACS_peak_136	4.00
chr11	120093008	120093009	MACS_peak_137	5.00
chr11	120122916	120122917	MACS_peak_138	5.00
chr11	120345985	120345986	MACS_peak_139	4.00
chr11	120559191	120559192	MACS_peak_140	4.00
chr11	121065721	121065722	MACS_peak_141	4.00
chr12	3110041	3110042	MACS_peak_142	28.00
chr12	3426905	3426906	MACS_peak_143	5.00
chr12	12817130	12817131	MACS_peak_144	4.00
chr12	25643400	25643401	MACS_peak_145	4.00
chr12	31303351	31303352	MACS_peak_146	4.00
chr12	31596454	31596455	MACS_peak_147	4.00
chr12	35991292	35991293	MACS_peak_148	3.00
chr12	52478539	52478540	MACS_peak_149	5.00
chr12	54933727	54933728	MACS_peak_150	4.00
chr12	56945630	56945631	MACS_peak_151	4.00
chr12	60162445	60162446	MACS_peak_152	4.00
chr12	73528938	73528939	MACS_peak_153	4.00
chr12	75905267	75905268	MACS_peak_154	7.00
chr12	76632850	76632851	MACS_peak_155	3.00
chr12	78444054	78444055	MACS_peak_156	5.00
chr12	80273476	80273477	MACS_peak_157	4.00
chr12	81213958	81213959	MACS_peak_158	5.00
chr12	86980355	86980356	MACS_peak_159	5.00
chr12	88213546	88213547	MACS_peak_160	4.00
chr12	103015747	103015748	MACS_peak_161	3.00
chr12	103633150	103633151	MACS_peak_162	4.00
chr12	105989630	105989631	MACS_peak_163	5.00
chr12	106062994	106062995	MACS_peak_164	5.00
chr12	108194206	108194207	MACS_peak_165	3.00
chr12	112648819	112648820	MACS_peak_166	5.00
chr12	113729678	113729679	MACS_peak_167	4.00
chr12	114338538	114338539	MACS_peak_168	4.00
chr13	3892757	3892758	MACS_peak_169	4.00
chr13	5860403	5860404	MACS_peak_170	4.00
chr13	9833595	9833596	MACS_peak_171	7.00
chr13	13953224	13953225	MACS_peak_172	10.00
chr13	17787301	17787302	MACS_peak_173	4.00
chr13	29045517	29045518	MACS_peak_174	4.00
chr13	37918440	37918441	MACS_peak_175	3.00
chr13	38938117	38938118	MACS_peak_176	4.00
chr13	40820050	40820051	MACS_peak_177	4.00
chr13	41839976	41839977	MACS_peak_178	4.00
chr13	43711548	43711549	MACS_peak_179	4.00
chr13	43830263	43830264	MACS_peak_180	5.00
chr13	44156562	44156563	MACS_peak_181	3.00
chr13	44965014	44965015	MACS_peak_182	11.00
chr13	45494020	45494021	MACS_peak_183	7.00
chr13	47110199	47110200	MACS_peak_184	3.00
chr13	47810811	47810812	MACS_peak_185	3.00
chr13	48323206	48323207	MACS_peak_186	4.00
chr13	53078603	53078604	MACS_peak_187	3.00
chr13	56332057	56332058	MACS_peak_188	3.00
chr13	58317001	58317002	MACS_peak_189	5.00
chr13	60737159	60737160	MACS_peak_190	3.00
chr13	63820968	63820969	MACS_peak_191	4.00
chr13	78042653	78042654	MACS_peak_192	5.00
chr13	81024933	81024934	MACS_peak_193	4.00
chr13	81025498	81025499	MACS_peak_194	6.00
chr13	81922367	81922368	MACS_peak_195	3.00
chr13	88029000	88029001	MACS_peak_196	3.00
chr13	90420126	90420127	MACS_peak_197	4.00
chr13	91505120	91505121	MACS_peak_198	5.00
chr13	93914644	93914645	MACS_peak_199	4.00
chr13	94868924	94868925	MACS_peak_200	4.00
chr13	95788070	95788071	MACS_peak_201	3.00
chr13	97960533	97960534	MACS_peak_202	12.00
chr13	104564637	104564638	MACS_peak_203	4.00
chr13	104704691	104704692	MACS_peak_204	3.00
chr13	104968516	104968517	MACS_peak_205	3.00
chr13	108897291	108897292	MACS_peak_206	4.00
chr13	115665659	115665660	MACS_peak_207	3.00
chr13	115841095	115841096	MACS_peak_208	3.00
chr14	11994359	11994360	MACS_peak_209	4.00
chr14	12386076	12386077	MACS_peak_210	5.00
chr14	13391597	13391598	MACS_peak_211	5.00
chr14	17387098	17387099	MACS_peak_212	4.00
chr14	26124126	26124127	MACS_peak_213	4.00
chr14	31701675	31701676	MACS_peak_214	3.00
chr14	41968598	41968599	MACS_peak_215	3.00
chr14	47408379	47408380	MACS_peak_216	3.00
chr14	58226478	58226479	MACS_peak_217	6.00
chr14	64067316	64067317	MACS_peak_218	4.00
chr14	64842038	64842039	MACS_peak_219	5.00
chr14	65256417	65256418	MACS_peak_220	4.00
chr14	66160644	66160645	MACS_peak_221	4.00
chr14	68195475	68195476	MACS_peak_222	4.00
chr14	70223343	70223344	MACS_peak_223	4.00
chr14	72558031	72558032	MACS_peak_224	4.00
chr14	77218396	77218397	MACS_peak_225	3.00
chr14	81830413	81830414	MACS_peak_226	4.00
chr14	87571533	87571534	MACS_peak_227	3.00
chr14	90509273	90509274	MACS_peak_228	4.00
chr14	104736209	104736210	MACS_peak_229	37.00
chr14	118531931	118531932	MACS_peak_230	4.00
chr14	121680323	121680324	MACS_peak_231	3.00
chr15	6774450	6774451	MACS_peak_232	3.00
chr15	25914081	25914082	MACS_peak_233	4.00
chr15	31184309	31184310	MACS_peak_234	4.00
chr15	36012421	36012422	MACS_peak_235	6.00
chr15	39995258	39995259	MACS_peak_236	3.00
chr15	40018957	40018958	MACS_peak_237	5.00
chr15	48624843	48624844	MACS_peak_238	3.00
chr15	53171332	53171333	MACS_peak_239	3.00
chr15	73560471	73560472	MACS_peak_240	4.00
chr15	74916222	74916223	MACS_peak_241	7.00
chr15	74917197	74917198	MACS_peak_242	20.00
chr15	75812506	75812507	MACS_peak_243	6.00
chr15	78709707	78709708	MACS_peak_244	5.00
chr15	78758225	78758226	MACS_peak_245	3.00
chr15	79634077	79634078	MACS_peak_246	3.00
chr15	80849488	80849489	MACS_peak_247	3.00
chr15	83484826	83484827	MACS_peak_248	4.00
chr15	88979747	88979748	MACS_peak_249	5.00
chr15	92147335	92147336	MACS_peak_250	4.00
chr15	93425923	93425924	MACS_peak_251	4.00
chr15	97710854	97710855	MACS_peak_252	3.00
chr16	4339722	4339723	MACS_peak_253	5.00
chr16	4726398	4726399	MACS_peak_254	5.00
chr16	10694592	10694593	MACS_peak_255	3.00
chr16	11144199	11144200	MACS_peak_256	7.00
chr16	14203179	14203180	MACS_peak_257	3.00
chr16	14434478	14434479	MACS_peak_258	4.00
chr16	14980556	14980557	MACS_peak_259	3.00
chr16	17222501	17222502	MACS_peak_260	5.00
chr16	22439759	22439760	MACS_peak_261	3.00
chr16	23296091	23296092	MACS_peak_262	5.00
chr16	24845160	24845161	MACS_peak_263	4.00
chr16	30194169	30194170	MACS_peak_264	5.00
chr16	30601519	30601520	MACS_peak_265	3.00
chr16	30973733	30973734	MACS_peak_266	3.00
chr16	34659493	34659494	MACS_peak_267	3.00
chr16	35981824	35981825	MACS_peak_268	18.00
chr16	36554965	36554966	MACS_peak_269	4.00
chr16	42256777	42256778	MACS_peak_270	3.00
chr16	43638857	43638858	MACS_peak_271	3.00
chr16	44530959	44530960	MACS_peak_272	3.00
chr16	44538036	44538037	MACS_peak_273	4.00
chr16	50309741	50309742	MACS_peak_274	4.00
chr16	55469340	55469341	MACS_peak_275	4.00
chr16	57391640	57391641	MACS_peak_276	7.00
chr16	74825471	74825472	MACS_peak_277	4.00
chr16	77511950	77511951	MACS_peak_278	4.00
chr16	78377325	78377326	MACS_peak_279	4.00
chr16	87815982	87815983	MACS_peak_280	3.00
chr16	90220963	90220964	MACS_peak_281	4.00
chr16	91044698	91044699	MACS_peak_282	5.00
chr16	91647349	91647350	MACS_peak_283	5.00
chr16	93686962	93686963	MACS_peak_284	8.00
chr16	95034407	95034408	MACS_peak_285	3.00
chr17	3081619	3081620	MACS_peak_286	6.00
chr17	3379813	3379814	MACS_peak_287	5.00
chr17	4626338	4626339	MACS_peak_288	13.00
chr17	6942757	6942758	MACS_peak_289	3.00
chr17	10644885	10644886	MACS_peak_290	3.00
chr17	12957246	12957247	MACS_peak_291	4.00
chr17	12992420	12992421	MACS_peak_292	4.00
chr17	13498970	13498971	MACS_peak_293	4.00
chr17	13806488	13806489	MACS_peak_294	4.00
chr17	14650605	14650606	MACS_peak_295	3.00
chr17	17963879	17963880	MACS_peak_296	4.00
chr17	23330697	23330698	MACS_peak_297	3.00
chr17	24607203	24607204	MACS_peak_298	3.00
chr17	25252585	25252586	MACS_peak_299	3.00
chr17	25321467	25321468	MACS_peak_300	4.00
chr17	27131580	27131581	MACS_peak_301	4.00
chr17	27608467	27608468	MACS_peak_302	5.00
chr17	27671799	27671800	MACS_peak_303	4.00
chr17	28172156	28172157	MACS_peak_304	3.00
chr17	28655093	28655094	MACS_peak_305	6.00
chr17	28938573	28938574	MACS_peak_306	3.00
chr17	29678545	29678546	MACS_peak_307	3.00
chr17	31964290	31964291	MACS_peak_308	5.00
chr17	34792707	34792708	MACS_peak_309	5.00
chr17	35007991	35007992	MACS_peak_310	5.00
chr17	39981298	39981299	MACS_peak_311	28.00
chr17	39984728	39984729	MACS_peak_312	54.00
chr17	46221253	46221254	MACS_peak_313	3.00
chr17	47830823	47830824	MACS_peak_314	3.00
chr17	49667419	49667420	MACS_peak_315	4.00
chr17	50754723	50754724	MACS_peak_316	4.00
chr17	53618235	53618236	MACS_peak_317	5.00
chr17	56148839	56148840	MACS_peak_318	5.00
chr17	56358455	56358456	MACS_peak_319	3.00
chr17	67106025	67106026	MACS_peak_320	4.00
chr17	71340308	71340309	MACS_peak_321	3.00
chr17	74375686	74375687	MACS_peak_322	4.00
chr17	74738089	74738090	MACS_peak_323	4.00
chr17	75007521	75007522	MACS_peak_324	4.00
chr17	79547386	79547387	MACS_peak_325	4.00
chr17	83645331	83645332	MACS_peak_326	3.00
chr17	84272330	84272331	MACS_peak_327	3.00
chr17	84587292	84587293	MACS_peak_328	4.00
chr17	87591983	87591984	MACS_peak_329	5.00
chr17	87846180	87846181	MACS_peak_330	4.00
chr17	90676804	90676805	MACS_peak_331	3.00
chr18	3005944	3005945	MACS_peak_332	5.00
chr18	12250264	12250265	MACS_peak_333	5.00
chr18	12857475	12857476	MACS_peak_334	3.00
chr18	32538263	32538264	MACS_peak_335	4.00
chr18	33623682	33623683	MACS_peak_336	4.00
chr18	36895048	36895049	MACS_peak_337	5.00
chr18	37965941	37965942	MACS_peak_338	3.00
chr18	38095228	38095229	MACS_peak_339	4.00
chr18	38914526	38914527	MACS_peak_340	4.00
chr18	39347591	39347592	MACS_peak_341	3.00
chr18	40467885	40467886	MACS_peak_342	8.00
chr18	47528596	47528597	MACS_peak_343	4.00
chr18	48226728	48226729	MACS_peak_344	3.00
chr18	49992321	49992322	MACS_peak_345	4.00
chr18	53336067	53336068	MACS_peak_346	3.00
chr18	55367269	55367270	MACS_peak_347	3.00
chr18	65303322	65303323	MACS_peak_348	4.00
chr18	68994885	68994886	MACS_peak_349	3.00
chr18	74174031	74174032	MACS_peak_350	3.00
chr18	74938323	74938324	MACS_peak_351	4.00
chr18	80403605	80403606	MACS_peak_352	6.00
chr18	85020814	85020815	MACS_peak_353	5.00
chr18	85790650	85790651	MACS_peak_354	5.00
chr19	5802650	5802651	MACS_peak_355	7.00
chr19	5803642	5803643	MACS_peak_356	5.00
chr19	21100113	21100114	MACS_peak_357	4.00
chr19	22066727	22066728	MACS_peak_358	3.00
chr19	24551441	24551442	MACS_peak_359	3.00
chr19	25425538	25425539	MACS_peak_360	3.00
chr19	26679292	26679293	MACS_peak_361	4.00
chr19	32381144	32381145	MACS_peak_362	4.00
chr19	43950673	43950674	MACS_peak_363	4.00
chr19	44657299	44657300	MACS_peak_364	4.00
chr19	45612322	45612323	MACS_peak_365	3.00
chr19	46471575	46471576	MACS_peak_366	4.00
chr19	55668005	55668006	MACS_peak_367	3.00
chr19	56818709	56818710	MACS_peak_368	4.00
chr1_random	272629	272630	MACS_peak_369	12.00
chr2	4549536	4549537	MACS_peak_370	4.00
chr2	14190187	14190188	MACS_peak_371	3.00
chr2	14882079	14882080	MACS_peak_372	4.00
chr2	16604733	16604734	MACS_peak_373	6.00
chr2	17950572	17950573	MACS_peak_374	5.00
chr2	22600405	22600406	MACS_peak_375	9.00
chr2	23603412	23603413	MACS_peak_376	4.00
chr2	25316214	25316215	MACS_peak_377	4.00
chr2	26953580	26953581	MACS_peak_378	3.00
chr2	29294499	29294500	MACS_peak_379	5.00
chr2	31801140	31801141	MACS_peak_380	3.00
chr2	32104682	32104683	MACS_peak_381	5.00
chr2	36475782	36475783	MACS_peak_382	4.00
chr2	37291932	37291933	MACS_peak_383	3.00
chr2	44782409	44782410	MACS_peak_384	6.00
chr2	50696347	50696348	MACS_peak_385	4.00
chr2	56969313	56969314	MACS_peak_386	4.00
chr2	57482082	57482083	MACS_peak_387	11.00
chr2	71205411	71205412	MACS_peak_388	3.00
chr2	84939165	84939166	MACS_peak_389	5.00
chr2	87409901	87409902	MACS_peak_390	3.00
chr2	90235316	90235317	MACS_peak_391	6.00
chr2	91105189	91105190	MACS_peak_392	4.00
chr2	91764037	91764038	MACS_peak_393	3.00
chr2	97250357	97250358	MACS_peak_394	7.00
chr2	98502855	98502856	MACS_peak_395	81.00
chr2	98507024	98507025	MACS_peak_396	93.00
chr2	102459389	102459390	MACS_peak_397	3.00
chr2	103187641	103187642	MACS_peak_398	6.00
chr2	104657256	104657257	MACS_peak_399	5.00
chr2	116801864	116801865	MACS_peak_400	3.00
chr2	117813280	117813281	MACS_peak_401	4.00
chr2	118358750	118358751	MACS_peak_402	3.00
chr2	118358987	118358988	MACS_peak_403	3.00
chr2	120246798	120246799	MACS_peak_404	4.00
chr2	125973661	125973662	MACS_peak_405	5.00
chr2	127951813	127951814	MACS_peak_406	5.00
chr2	130250366	130250367	MACS_peak_407	3.00
chr2	132607568	132607569	MACS_peak_408	3.00
chr2	136540009	136540010	MACS_peak_409	4.00
chr2	151401504	151401505	MACS_peak_410	3.00
chr2	151806098	151806099	MACS_peak_411	5.00
chr2	152231170	152231171	MACS_peak_412	3.00
chr2	152841272	152841273	MACS_peak_413	4.00
chr2	154238408	154238409	MACS_peak_414	5.00
chr2	154300039	154300040	MACS_peak_415	5.00
chr2	154520864	154520865	MACS_peak_416	6.00
chr2	156242282	156242283	MACS_peak_417	4.00
chr2	157366163	157366164	MACS_peak_418	4.00
chr2	158375986	158375987	MACS_peak_419	4.00
chr2	160557027	160557028	MACS_peak_420	3.00
chr2	163153446	163153447	MACS_peak_421	3.00
chr2	164571494	164571495	MACS_peak_422	5.00
chr2	164659445	164659446	MACS_peak_423	3.00
chr2	164705077	164705078	MACS_peak_424	3.00
chr2	165318985	165318986	MACS_peak_425	5.00
chr2	165454614	165454615	MACS_peak_426	3.00
chr2	167066192	167066193	MACS_peak_427	4.00
chr2	181653877	181653878	MACS_peak_428	6.00
chr3	5860656	5860657	MACS_peak_429	12.00
chr3	6116133	6116134	MACS_peak_430	5.00
chr3	8245364	8245365	MACS_peak_431	8.00
chr3	9520598	9520599	MACS_peak_432	3.00
chr3	10569578	10569579	MACS_peak_433	3.00
chr3	15196270	15196271	MACS_peak_434	4.00
chr3	27589266	27589267	MACS_peak_435	4.00
chr3	51081140	51081141	MACS_peak_436	4.00
chr3	51554260	51554261	MACS_peak_437	4.00
chr3	51908893	51908894	MACS_peak_438	5.00
chr3	58734644	58734645	MACS_peak_439	3.00
chr3	59206111	59206112	MACS_peak_440	4.00
chr3	61398702	61398703	MACS_peak_441	3.00
chr3	65332369	65332370	MACS_peak_442	4.00
chr3	80821766	80821767	MACS_peak_443	5.00
chr3	85377974	85377975	MACS_peak_444	3.00
chr3	89037022	89037023	MACS_peak_445	4.00
chr3	89676487	89676488	MACS_peak_446	3.00
chr3	95486856	95486857	MACS_peak_447	3.00
chr3	96531467	96531468	MACS_peak_448	4.00
chr3	97102146	97102147	MACS_peak_449	4.00
chr3	97705087	97705088	MACS_peak_450	4.00
chr3	100637528	100637529	MACS_peak_451	3.00
chr3	101973336	101973337	MACS_peak_452	6.00
chr3	104668019	104668020	MACS_peak_453	4.00
chr3	107563270	107563271	MACS_peak_454	5.00
chr3	116669402	116669403	MACS_peak_455	5.00
chr3	121825093	121825094	MACS_peak_456	3.00
chr3	127540597	127540598	MACS_peak_457	4.00
chr3	135168427	135168428	MACS_peak_458	4.00
chr3	136449382	136449383	MACS_peak_459	3.00
chr3	145354017	145354018	MACS_peak_460	5.00
chr3	147256016	147256017	MACS_peak_461	5.00
chr3	152282057	152282058	MACS_peak_462	4.00
chr3	153469476	153469477	MACS_peak_463	6.00
chr4	8685346	8685347	MACS_peak_464	3.00
chr4	20119041	20119042	MACS_peak_465	5.00
chr4	23551850	23551851	MACS_peak_466	4.00
chr4	33334693	33334694	MACS_peak_467	5.00
chr4	41026044	41026045	MACS_peak_468	4.00
chr4	41222028	41222029	MACS_peak_469	4.00
chr4	43394891	43394892	MACS_peak_470	3.00
chr4	43992831	43992832	MACS_peak_471	4.00
chr4	45355440	45355441	MACS_peak_472	3.00
chr4	49552790	49552791	MACS_peak_473	4.00
chr4	49610391	49610392	MACS_peak_474	3.00
chr4	53276844	53276845	MACS_peak_475	5.00
chr4	54979151	54979152	MACS_peak_476	3.00
chr4	57852483	57852484	MACS_peak_477	4.00
chr4	59379308	59379309	MACS_peak_478	3.00
chr4	62280431	62280432	MACS_peak_479	3.00
chr4	62495276	62495277	MACS_peak_480	4.00
chr4	63379109	63379110	MACS_peak_481	3.00
chr4	70039204	70039205	MACS_peak_482	17.00
chr4	94716765	94716766	MACS_peak_483	6.00
chr4	101091927	101091928	MACS_peak_484	4.00
chr4	102297953	102297954	MACS_peak_485	3.00
chr4	106202643	106202644	MACS_peak_486	6.00
chr4	117587784	117587785	MACS_peak_487	3.00
chr4	117756405	117756406	MACS_peak_488	5.00
chr4	118220848	118220849	MACS_peak_489	4.00
chr4	124392047	124392048	MACS_peak_490	4.00
chr4	127951028	127951029	MACS_peak_491	3.00
chr4	129055266	129055267	MACS_peak_492	4.00
chr4	129648694	129648695	MACS_peak_493	3.00
chr4	132646818	132646819	MACS_peak_494	4.00
chr4	133295994	133295995	MACS_peak_495	4.00
chr4	140529995	140529996	MACS_peak_496	5.00
chr4	140810332	140810333	MACS_peak_497	5.00
chr4	145705065	145705066	MACS_peak_498	3.00
chr4	146712578	146712579	MACS_peak_499	4.00
chr4	147538373	147538374	MACS_peak_500	5.00
chr4	149647016	149647017	MACS_peak_501	4.00
chr4	150099098	150099099	MACS_peak_502	4.00
chr4	150229183	150229184	MACS_peak_503	3.00
chr4	154862586	154862587	MACS_peak_504	4.00
chr5	5514953	5514954	MACS_peak_505	6.00
chr5	15384978	15384979	MACS_peak_506	4.00
chr5	25266149	25266150	MACS_peak_507	4.00
chr5	26345737	26345738	MACS_peak_508	4.00
chr5	28397907	28397908	MACS_peak_509	4.00
chr5	28643594	28643595	MACS_peak_510	4.00
chr5	31262761	31262762	MACS_peak_511	4.00
chr5	35988984	35988985	MACS_peak_512	3.00
chr5	35997491	35997492	MACS_peak_513	4.00
chr5	54604703	54604704	MACS_peak_514	3.00
chr5	64360006	64360007	MACS_peak_515	6.00
chr5	66542168	66542169	MACS_peak_516	4.00
chr5	73421968	73421969	MACS_peak_517	3.00
chr5	73684072	73684073	MACS_peak_518	5.00
chr5	73971698	73971699	MACS_peak_519	4.00
chr5	75037122	75037123	MACS_peak_520	3.00
chr5	75276287	75276288	MACS_peak_521	5.00
chr5	76034291	76034292	MACS_peak_522	3.00
chr5	76701636	76701637	MACS_peak_523	4.00
chr5	77066149	77066150	MACS_peak_524	4.00
chr5	93635486	93635487	MACS_peak_525	4.00
chr5	107402137	107402138	MACS_peak_526	3.00
chr5	107516590	107516591	MACS_peak_527	3.00
chr5	107866928	107866929	MACS_peak_528	4.00
chr5	108494704	108494705	MACS_peak_529	4.00
chr5	110903740	110903741	MACS_peak_530	5.00
chr5	115020210	115020211	MACS_peak_531	4.00
chr5	118025055	118025056	MACS_peak_532	4.00
chr5	120973801	120973802	MACS_peak_533	3.00
chr5	121736560	121736561	MACS_peak_534	3.00
chr5	122192162	122192163	MACS_peak_535	3.00
chr5	123582416	123582417	MACS_peak_536	4.00
chr5	124928234	124928235	MACS_peak_537	4.00
chr5	125621703	125621704	MACS_peak_538	5.00
chr5	127886058	127886059	MACS_peak_539	4.00
chr5	130006832	130006833	MACS_peak_540	5.00
chr5	132086281	132086282	MACS_peak_541	4.00
chr5	136438380	136438381	MACS_peak_542	4.00
chr5	137045020	137045021	MACS_peak_543	4.00
chr5	137779682	137779683	MACS_peak_544	4.00
chr5	138187123	138187124	MACS_peak_545	5.00
chr5	140201354	140201355	MACS_peak_546	4.00
chr5	140827532	140827533	MACS_peak_547	3.00
chr5	143579544	143579545	MACS_peak_548	5.00
chr5	144984708	144984709	MACS_peak_549	5.00
chr5	147072608	147072609	MACS_peak_550	18.00
chr5	152019350	152019351	MACS_peak_551	3.00
chr6	3151502	3151503	MACS_peak_552	26.00
chr6	13821478	13821479	MACS_peak_553	4.00
chr6	17892523	17892524	MACS_peak_554	4.00
chr6	28284171	28284172	MACS_peak_555	5.00
chr6	35083312	35083313	MACS_peak_556	4.00
chr6	35329213	35329214	MACS_peak_557	4.00
chr6	37680641	37680642	MACS_peak_558	3.00
chr6	43287656	43287657	MACS_peak_559	3.00
chr6	47728232	47728233	MACS_peak_560	5.00
chr6	48036585	48036586	MACS_peak_561	5.00
chr6	48775460	48775461	MACS_peak_562	4.00
chr6	49047236	49047237	MACS_peak_563	6.00
chr6	49186512	49186513	MACS_peak_564	13.00
chr6	50516737	50516738	MACS_peak_565	3.00
chr6	52799109	52799110	MACS_peak_566	4.00
chr6	57653219	57653220	MACS_peak_567	4.00
chr6	59376325	59376326	MACS_peak_568	4.00
chr6	60382902	60382903	MACS_peak_569	6.00
chr6	70145551	70145552	MACS_peak_570	4.00
chr6	72194493	72194494	MACS_peak_571	4.00
chr6	72462897	72462898	MACS_peak_572	4.00
chr6	72877071	72877072	MACS_peak_573	5.00
chr6	91390887	91390888	MACS_peak_574	3.00
chr6	92933610	92933611	MACS_peak_575	6.00
chr6	97485518	97485519	MACS_peak_576	4.00
chr6	101256430	101256431	MACS_peak_577	4.00
chr6	103599190	103599191	MACS_peak_578	8.00
chr6	112563124	112563125	MACS_peak_579	3.00
chr6	114731957	114731958	MACS_peak_580	5.00
chr6	114852144	114852145	MACS_peak_581	4.00
chr6	115972140	115972141	MACS_peak_582	3.00
chr6	116618697	116618698	MACS_peak_583	6.00
chr6	125281130	125281131	MACS_peak_584	3.00
chr6	125379836	125379837	MACS_peak_585	6.00
chr6	125826967	125826968	MACS_peak_586	6.00
chr6	128078924	128078925	MACS_peak_587	3.00
chr6	132413796	132413797	MACS_peak_588	5.00
chr6	135026763	135026764	MACS_peak_589	4.00
chr6	143322487	143322488	MACS_peak_590	4.00
chr7	16895260	16895261	MACS_peak_591	5.00
chr7	20340501	20340502	MACS_peak_592	4.00
chr7	30103875	30103876	MACS_peak_593	4.00
chr7	31936825	31936826	MACS_peak_594	4.00
chr7	46561197	46561198	MACS_peak_595	4.00
chr7	51072221	51072222	MACS_peak_596	4.00
chr7	52071598	52071599	MACS_peak_597	4.00
chr7	52104203	52104204	MACS_peak_598	4.00
chr7	52359360	52359361	MACS_peak_599	5.00
chr7	52651062	52651063	MACS_peak_600	3.00
chr7	52781621	52781622	MACS_peak_601	4.00
chr7	54770579	54770580	MACS_peak_602	4.00
chr7	56631199	56631200	MACS_peak_603	3.00
chr7	72532529	72532530	MACS_peak_604	5.00
chr7	74860407	74860408	MACS_peak_605	3.00
chr7	74936736	74936737	MACS_peak_606	4.00
chr7	75220771	75220772	MACS_peak_607	3.00
chr7	76339946	76339947	MACS_peak_608	5.00
chr7	77632449	77632450	MACS_peak_609	4.00
chr7	80682608	80682609	MACS_peak_610	4.00
chr7	85500991	85500992	MACS_peak_611	4.00
chr7	88358237	88358238	MACS_peak_612	3.00
chr7	90052613	90052614	MACS_peak_613	3.00
chr7	105672684	105672685	MACS_peak_614	4.00
chr7	108424892	108424893	MACS_peak_615	4.00
chr7	108526596	108526597	MACS_peak_616	4.00
chr7	111469393	111469394	MACS_peak_617	4.00
chr7	116996907	116996908	MACS_peak_618	5.00
chr7	118335416	118335417	MACS_peak_619	4.00
chr7	119253787	119253788	MACS_peak_620	4.00
chr7	120350792	120350793	MACS_peak_621	3.00
chr7	121346801	121346802	MACS_peak_622	3.00
chr7	134920519	134920520	MACS_peak_623	4.00
chr7	134998946	134998947	MACS_peak_624	4.00
chr7	137873390	137873391	MACS_peak_625	4.00
chr7	138121456	138121457	MACS_peak_626	3.00
chr7	144156190	144156191	MACS_peak_627	4.00
chr7	148662533	148662534	MACS_peak_628	5.00
chr7	150678902	150678903	MACS_peak_629	4.00
chr8	10953822	10953823	MACS_peak_630	6.00
chr8	11557936	11557937	MACS_peak_631	4.00
chr8	20020390	20020391	MACS_peak_632	6.00
chr8	27134387	27134388	MACS_peak_633	3.00
chr8	27269231	27269232	MACS_peak_634	3.00
chr8	47085216	47085217	MACS_peak_635	6.00
chr8	47159351	47159352	MACS_peak_636	5.00
chr8	47637139	47637140	MACS_peak_637	3.00
chr8	52525032	52525033	MACS_peak_638	3.00
chr8	73655813	73655814	MACS_peak_639	4.00
chr8	73957024	73957025	MACS_peak_640	14.00
chr8	74009669	74009670	MACS_peak_641	4.00
chr8	80778097	80778098	MACS_peak_642	3.00
chr8	86362884	86362885	MACS_peak_643	4.00
chr8	87550758	87550759	MACS_peak_644	3.00
chr8	88364465	88364466	MACS_peak_645	3.00
chr8	90328881	90328882	MACS_peak_646	3.00
chr8	107126754	107126755	MACS_peak_647	4.00
chr8	108350937	108350938	MACS_peak_648	3.00
chr8	109863003	109863004	MACS_peak_649	4.00
chr8	114915331	114915332	MACS_peak_650	4.00
chr8	116825464	116825465	MACS_peak_651	4.00
chr8	117298166	117298167	MACS_peak_652	3.00
chr8	124630387	124630388	MACS_peak_653	4.00
chr8	125565055	125565056	MACS_peak_654	3.00
chr8	127271780	127271781	MACS_peak_655	3.00
chr8	129041291	129041292	MACS_peak_656	4.00
chr8	129191800	129191801	MACS_peak_657	5.00
chr8	129260176	129260177	MACS_peak_658	3.00
chr9	3000114	3000115	MACS_peak_659	33.00
chr9	3000405	3000406	MACS_peak_660	20.00
chr9	3001428	3001429	MACS_peak_661	18.00
chr9	3002128	3002129	MACS_peak_662	24.00
chr9	3002989	3002990	MACS_peak_663	13.00
chr9	3004592	3004593	MACS_peak_664	13.00
chr9	3004810	3004811	MACS_peak_665	26.00
chr9	3005932	3005933	MACS_peak_666	15.00
chr9	3015314	3015315	MACS_peak_667	10.00
chr9	3015723	3015724	MACS_peak_668	12.00
chr9	3016086	3016087	MACS_peak_669	14.00
chr9	3016328	3016329	MACS_peak_670	6.00
chr9	3018364	3018365	MACS_peak_671	20.00
chr9	3022200	3022201	MACS_peak_672	37.00
chr9	3023523	3023524	MACS_peak_673	35.00
chr9	3025531	3025532	MACS_peak_674	75.00
chr9	3027149	3027150	MACS_peak_675	34.00
chr9	3027470	3027471	MACS_peak_676	12.00
chr9	3027783	3027784	MACS_peak_677	13.00
chr9	3032030	3032031	MACS_peak_678	16.00
chr9	3032456	3032457	MACS_peak_679	9.00
chr9	3035071	3035072	MACS_peak_680	14.00
chr9	3035735	3035736	MACS_peak_681	9.00
chr9	3036077	3036078	MACS_peak_682	22.00
chr9	3036557	3036558	MACS_peak_683	11.00
chr9	6033933	6033934	MACS_peak_684	4.00
chr9	7557331	7557332	MACS_peak_685	3.00
chr9	12479171	12479172	MACS_peak_686	3.00
chr9	15084366	15084367	MACS_peak_687	3.00
chr9	19044562	19044563	MACS_peak_688	3.00
chr9	21596541	21596542	MACS_peak_689	5.00
chr9	21597309	21597310	MACS_peak_690	4.00
chr9	21636212	21636213	MACS_peak_691	4.00
chr9	35113021	35113022	MACS_peak_692	82.00
chr9	44412224	44412225	MACS_peak_693	3.00
chr9	44516063	44516064	MACS_peak_694	3.00
chr9	45803727	45803728	MACS_peak_695	4.00
chr9	45966481	45966482	MACS_peak_696	5.00
chr9	49451111	49451112	MACS_peak_697	4.00
chr9	50576668	50576669	MACS_peak_698	4.00
chr9	51315328	51315329	MACS_peak_699	4.00
chr9	59798252	59798253	MACS_peak_700	4.00
chr9	61555870	61555871	MACS_peak_701	4.00
chr9	62229405	62229406	MACS_peak_702	3.00
chr9	62304007	62304008	MACS_peak_703	4.00
chr9	63286016	63286017	MACS_peak_704	4.00
chr9	63300602	63300603	MACS_peak_705	3.00
chr9	68423120	68423121	MACS_peak_706	3.00
chr9	84548487	84548488	MACS_peak_707	5.00
chr9	96406537	96406538	MACS_peak_708	3.00
chr9	101498121	101498122	MACS_peak_709	4.00
chr9	102628795	102628796	MACS_peak_710	6.00
chr9	105770671	105770672	MACS_peak_711	5.00
chr9	107566022	107566023	MACS_peak_712	4.00
chr9	108838656	108838657	MACS_peak_713	3.00
chr9	110183817	110183818	MACS_peak_714	5.00
chr9	110684481	110684482	MACS_peak_715	5.00
chr9	110824264	110824265	MACS_peak_716	4.00
chr9	115504325	115504326	MACS_peak_717	4.00
chr9	116001225	116001226	MACS_peak_718	3.00
chr9	118929681	118929682	MACS_peak_719	4.00
chr9	119920324	119920325	MACS_peak_720	5.00
chr9	120841536	120841537	MACS_peak_721	4.00
chr9	121958215	121958216	MACS_peak_722	4.00
chr9	123371106	123371107	MACS_peak_723	17.00
chr9_random	242485	242486	MACS_peak_724	9.00
chr9_random	243290	243291	MACS_peak_725	9.00
chrM	2503	2504	MACS_peak_726	9.00
chrM	15416	15417	MACS_peak_727	12.00
chrUn_random	3916226	3916227	MACS_peak_728	8.00
chrUn_random	4261789	4261790	MACS_peak_729	4.00
chrUn_random	4530308	4530309	MACS_peak_730	6.00
chrUn_random	4533707	4533708	MACS_peak_731	5.00
chrUn_random	4758391	4758392	MACS_peak_732	5.00
chrUn_random	4767882	4767883	MACS_peak_733	8.00
chrUn_random	5249485	5249486	MACS_peak_734	37.00
chrUn_random	5332880	5332881	MACS_peak_735	5.00
chrUn_random	5336739	5336740	MACS_peak_736	8.00
chrUn_random	5337152	5337153	MACS_peak_737	5.00
chrUn_random	5495804	5495805	MACS_peak_738	53.00
chrUn_random	5496419	5496420	MACS_peak_739	59.00
chrUn_random	5881553	5881554	MACS_peak_740	8.00
chrUn_random	5889649	5889650	MACS_peak_741	8.00
chrUn_random	5890349	5890350	MACS_peak_742	7.00
chrX	8729998	8729999	MACS_peak_743	3.00
chrX	36000765	36000766	MACS_peak_744	3.00
chrX	47628160	47628161	MACS_peak_745	3.00
chrX	62009029	62009030	MACS_peak_746	3.00
chrX	71613598	71613599	MACS_peak_747	4.00
chrX	73844427	73844428	MACS_peak_748	8.00
chrX	88871364	88871365	MACS_peak_749	3.00
chrX	92853950	92853951	MACS_peak_750	3.00
chrX	99137930	99137931	MACS_peak_751	5.00
chrX	99293457	99293458	MACS_peak_752	3.00
chrX	101211190	101211191	MACS_peak_753	3.00
chrX	109484678	109484679	MACS_peak_754	10.00
chrX	119945029	119945030	MACS_peak_755	7.00
chrX	130218719	130218720	MACS_peak_756	4.00
chrX	139917610	139917611	MACS_peak_757	22.00
chrX	141949613	141949614	MACS_peak_758	6.00
chrX	166427328	166427329	MACS_peak_759	6.00
