# Supplementary material for: An overlapping set of genes is regulated by both NFIB and the glucocorticoid receptor during lung maturation
Source: BMC Genomics. 2014 Mar 25;15:231. doi: 10.1186/1471-2164-15-231 (PMC4023408; doi:10.1186/1471-2164-15-231)
Supplement: Additional file 5 — NFIB-KO Microarray Analysis. File produced with the R Limma package, in TSV format. [file 1471-2164-15-231-S5.zip › 1050362745114690_add5.tsv]

id	logFC	AveExpr	t	P.Value	adj.P.Val	B	gene.symbols
1428443_a_at	-1.621873261	2.6884267	-21.86282328	1.38E-12	3.10E-08	17.96068029	Rap1gap
1457021_x_at	-3.247638779	3.055488709	-20.7071716	2.98E-12	3.31E-08	17.38176761	Amhr2
1451932_a_at	-1.815075925	3.866271909	-19.82767532	5.51E-12	3.31E-08	16.9079184	Adamtsl4
1429076_a_at	-3.179825023	3.098880396	-19.73594731	5.88E-12	3.31E-08	16.85673303	Gdpd2
1424726_at	-1.832814281	6.71398546	-18.98100142	1.02E-11	4.60E-08	16.42211582	Tmem150a
1424415_s_at	-3.604479756	3.231938026	-16.9336117	5.07E-11	1.90E-07	15.11207548	Spon1
1436912_at	-3.690742879	3.104246059	-16.60871059	6.64E-11	2.14E-07	14.8846865	Cacnb4
1450093_s_at	-2.22138203	4.459389854	-15.39750982	1.90E-10	5.03E-07	13.98408322	Zbtb7a
1455379_at	-2.005074705	3.719072327	-15.33708589	2.01E-10	5.03E-07	13.93684816	Dnali1
1431788_at	-2.565647107	2.724855979	-14.46625166	4.50E-10	1.01E-06	13.22990192	Fabp12
1421201_a_at	1.190204207	8.783824425	13.4360374	1.24E-09	2.43E-06	12.32577678	Tro
1436612_at	-2.374819526	2.923419723	-13.3916677	1.29E-09	2.43E-06	12.28506993	2410004I01Rik
1432418_a_at	-3.630577446	2.997149357	-13.30732603	1.41E-09	2.44E-06	12.20727148	Ckmt1
1460470_at	-1.911586279	3.505609373	-13.23267997	1.52E-09	2.44E-06	12.13795453	Acoxl
1449421_a_at	-1.689137071	4.119407065	-13.1563206	1.64E-09	2.47E-06	12.06659392	Kcne2
1418818_at	-2.053899271	3.400377471	-12.80823604	2.36E-09	3.33E-06	11.7353897	Aqp5
1456512_at	2.328436405	3.705398011	12.73267516	2.56E-09	3.39E-06	11.66218983	Pdzrn4
1443670_at	-1.857136596	3.097925881	-12.44284957	3.49E-09	4.37E-06	11.37699445	Odf3b
1451537_at	-3.521940016	4.343309965	-12.3612587	3.82E-09	4.52E-06	11.29541958	Chi3l1
1430970_a_at	-1.419046664	2.592519725	-12.20644581	4.52E-09	5.03E-06	11.13905172	Morn3
1418475_at	-2.139564234	3.923000728	-12.17286472	4.69E-09	5.03E-06	11.10485655	Scnn1b
1435399_at	1.921993298	8.593942046	12.05291365	5.35E-09	5.30E-06	10.98189703	Synpo2
1436481_at	-1.89356462	4.316613591	-11.99271959	5.72E-09	5.30E-06	10.91970959	Atp7b
1434733_at	-1.268898291	4.924952019	-11.95196204	5.99E-09	5.30E-06	10.87741728	Stk36
1441793_at	-2.058517202	2.934852069	-11.94020399	6.07E-09	5.30E-06	10.8651886	Rnf39
1453361_at	1.805003155	7.835983349	11.9330778	6.12E-09	5.30E-06	10.85777108	Hells
1419592_at	2.099546069	8.540029845	11.77978118	7.27E-09	5.88E-06	10.69708723	Unc5c
1429292_a_at	-1.058416323	4.365821124	-11.76533212	7.39E-09	5.88E-06	10.68183077	2310046K01Rik
1451527_at	-1.935239294	7.245189114	-11.74341568	7.58E-09	5.88E-06	10.65865284	Pcolce2
1424392_at	-1.550134322	3.741557833	-11.67212955	8.22E-09	6.17E-06	10.5829556	Adhfe1
1424400_a_at	-1.418118583	2.564326011	-11.63475456	8.58E-09	6.23E-06	10.54307871	NA
1431873_a_at	1.260131773	8.497919142	11.55839576	9.36E-09	6.59E-06	10.46120111	Tube1
1460043_at	-1.602444261	3.236062274	-11.51402265	9.85E-09	6.72E-06	10.41336819	NA
1450371_at	-2.146100104	3.254317797	-11.35507572	1.18E-08	7.83E-06	10.2404874	Tshb
1439795_at	-2.502993149	4.55341986	-11.33218307	1.22E-08	7.83E-06	10.21538777	Gpr64
1457696_at	-1.403447229	3.062752572	-11.2219941	1.38E-08	8.66E-06	10.09386328	Rilp
1421802_at	-1.701252476	2.654840472	-11.19381143	1.43E-08	8.71E-06	10.0625907	Ear1
1448949_at	-4.147441876	3.545279866	-11.07482439	1.65E-08	9.68E-06	9.929693636	Car4
1434794_at	-2.439134523	3.884608291	-11.05973996	1.68E-08	9.68E-06	9.912745348	Rhof
1430663_at	1.541728158	6.863488167	10.96320092	1.88E-08	1.06E-05	9.803737991	9430037O13Rik
1435026_at	-4.212189557	3.562903031	-10.91488037	1.99E-08	1.09E-05	9.748823987	Spock2
1444443_at	2.317850824	7.02318167	10.89940977	2.03E-08	1.09E-05	9.731192367	NA
1435378_at	-2.353910343	2.757278202	-10.8536208	2.15E-08	1.10E-05	9.678864568	2210020M01Rik
1433788_at	-1.860504198	4.457597309	-10.83672274	2.19E-08	1.10E-05	9.659499326	Nrxn3
1417489_at	1.123642265	3.491938632	10.83175918	2.21E-08	1.10E-05	9.653805518	Npy2r
1429214_at	-1.773338844	6.680395379	-10.77243907	2.37E-08	1.16E-05	9.585562384	Adamtsl2
1417089_a_at	-2.834656296	3.722774407	-10.68319977	2.64E-08	1.25E-05	9.482215238	Ckmt1
1435805_at	3.378432527	8.19882702	10.6755916	2.67E-08	1.25E-05	9.47336604	Lin7a
1435992_at	-0.91556561	2.955059927	-10.51680996	3.24E-08	1.49E-05	9.2872995	Iqca
1434539_at	1.627970188	9.037531966	10.49282804	3.34E-08	1.50E-05	9.258965205	Lrrn3
1419435_at	-1.952835627	2.75891339	-10.40642513	3.72E-08	1.61E-05	9.156372973	Aox1
1427256_at	1.351627958	12.98111726	10.39549284	3.77E-08	1.61E-05	9.143335324	Vcan
1423396_at	-3.820829756	3.364261881	-10.39410977	3.78E-08	1.61E-05	9.141684983	Agt
1437623_x_at	1.396711446	6.452343913	10.18320962	4.93E-08	2.06E-05	8.887603802	Xrcc3
1421093_at	-2.643804512	3.443031324	-10.07844088	5.63E-08	2.31E-05	8.759571121	Slc7a10
1420378_at	-1.916126858	5.204789036	-9.863352567	7.44E-08	2.99E-05	8.492877438	Sftpd
1449455_at	-1.295956864	4.25177735	-9.835131723	7.72E-08	3.05E-05	8.457497061	Hck
1439174_at	1.476880623	10.35946347	9.801961967	8.06E-08	3.10E-05	8.415795853	NA
1450494_x_at	-1.762647675	2.642888353	-9.797033872	8.11E-08	3.10E-05	8.409589465	Ceacam1
1451567_a_at	-2.423231644	3.233160477	-9.737743561	8.77E-08	3.29E-05	8.334700995	NA
1448825_at	-1.73135252	2.950165159	-9.722596655	8.94E-08	3.30E-05	8.315504213	Pdk2
1454832_at	-1.518803283	3.432828203	-9.667294923	9.62E-08	3.46E-05	8.245190593	Phactr1
1436657_at	-1.170667276	4.739871919	-9.662981626	9.67E-08	3.46E-05	8.239691498	Gm11744
1417422_at	-2.561032331	4.085076117	-9.616219159	1.03E-07	3.55E-05	8.17993399	Gnmt
1450047_at	1.051635694	9.946624581	9.612251582	1.03E-07	3.55E-05	8.174852086	Hs6st2
1417541_at	1.005211447	11.72367854	9.599675142	1.05E-07	3.55E-05	8.158731268	Hells
1428774_at	1.533388238	10.16594068	9.596831803	1.06E-07	3.55E-05	8.155084032	Gpc6
1444946_at	-0.772265974	4.154606891	-9.544422216	1.13E-07	3.75E-05	8.087686602	NA
1449705_x_at	0.85650757	11.34375059	9.526672127	1.16E-07	3.78E-05	8.064787102	Mcm3
1456812_at	-1.944343048	2.835443797	-9.481931397	1.23E-07	3.90E-05	8.006901518	Abcd2
1443042_at	1.645724411	5.509304731	9.475141709	1.24E-07	3.90E-05	7.998096281	NA
1425415_a_at	-1.112475037	3.035472564	-9.472206894	1.25E-07	3.90E-05	7.994288557	Slc1a1
1424393_s_at	-1.271193585	3.582217136	-9.436913389	1.31E-07	4.03E-05	7.9484174	Adhfe1
1431717_at	-2.994146601	6.559986697	-9.365363694	1.44E-07	4.38E-05	7.854967508	Akap5
1434073_at	1.272801472	8.069267315	9.340437097	1.49E-07	4.47E-05	7.82226706	NA
1428928_at	-1.481845756	2.599719973	-9.307705563	1.56E-07	4.61E-05	7.779213861	Cacnb4
1445298_at	1.208505474	8.772775001	9.268496546	1.64E-07	4.80E-05	7.727470051	Cdca2
1448735_at	-2.262324836	3.97156692	-9.242989531	1.70E-07	4.91E-05	7.693708547	Cp
1428069_at	1.050378694	10.93730895	9.189503463	1.83E-07	5.20E-05	7.622656228	Cdca7
1420854_at	-4.342221772	3.603398605	-9.183305243	1.85E-07	5.20E-05	7.614399755	Eln
1423693_at	-2.414631097	3.918169364	-9.169043325	1.88E-07	5.23E-05	7.595383991	Cela1
1455893_at	2.790926794	8.159905605	9.140907908	1.96E-07	5.37E-05	7.5577972	Rspo2
1423104_at	0.780827682	12.22890633	9.060950983	2.19E-07	5.88E-05	7.450448548	Irs1
1420425_at	-2.5835425	3.607325172	-9.05856776	2.19E-07	5.88E-05	7.447236749	Prdm1
1425103_at	-1.620621663	3.153619825	-9.009111491	2.35E-07	6.22E-05	7.38042681	Ace2
1433408_a_at	1.0229288	8.866943788	8.951608236	2.54E-07	6.66E-05	7.302363023	Mcm10
1457271_at	2.303823389	9.887197783	8.913847456	2.68E-07	6.94E-05	7.250875479	Cym
1425088_at	-2.08602098	3.652314438	-8.898710112	2.74E-07	7.01E-05	7.230185101	Scnn1a
1417323_at	1.231150869	10.32524771	8.853722364	2.92E-07	7.39E-05	7.168523367	Psrc1
1422952_at	1.675484935	5.748277125	8.831940225	3.01E-07	7.53E-05	7.138576089	Ng23
1426664_x_at	-1.212606212	3.98431237	-8.793792988	3.18E-07	7.86E-05	7.085984166	Slc45a3
1422904_at	-4.226180263	4.512538565	-8.735508886	3.45E-07	8.37E-05	7.005272555	Fmo2
1435596_at	-0.949434141	3.665736712	-8.734222362	3.46E-07	8.37E-05	7.003486087	Pion
1455447_at	1.294712017	8.58488873	8.690263348	3.68E-07	8.81E-05	6.942317074	D430019H16Rik
1437186_at	1.083660256	8.991953975	8.683718317	3.71E-07	8.81E-05	6.933188439	BC055324
1418969_at	0.975620876	11.49920782	8.661904235	3.83E-07	8.99E-05	6.902723598	Skp2
1424809_at	-1.163369872	5.806216007	-8.644718676	3.93E-07	9.03E-05	6.878679618	Crb3
1448964_at	-2.288966566	4.254477017	-8.644280175	3.93E-07	9.03E-05	6.878065622	S100g
1420028_s_at	0.764369824	11.77335935	8.623678349	4.05E-07	9.21E-05	6.849190588	Mcm3
1424629_at	1.090560361	9.88971322	8.609105021	4.13E-07	9.31E-05	6.828731807	Brca1
1427079_at	-1.495287785	3.470041283	-8.562454587	4.42E-07	9.86E-05	6.763056392	Mapre3
1434280_at	1.464910268	11.1580037	8.537714471	4.58E-07	0.000100232	6.728111954	NA
1418190_at	-2.4969685	3.725562147	-8.537262869	4.58E-07	0.000100232	6.727473343	Pon1
1429444_at	-1.527023632	5.919831677	-8.498042543	4.85E-07	0.000105067	6.671910248	Rasl11a
1435597_at	0.818737006	9.128875565	8.470225985	5.05E-07	0.000108353	6.632380798	Atad5
1456772_at	-1.681186752	6.054225141	-8.43769463	5.30E-07	0.000112533	6.586022456	Ncf1
1420807_a_at	-1.997127574	4.280669994	-8.426917715	5.38E-07	0.000113246	6.57063428	Dlk2
1424408_at	-2.230006494	3.320225239	-8.401791724	5.58E-07	0.000115512	6.534697862	Lims2
1455392_at	-1.658026139	3.462422279	-8.400654728	5.59E-07	0.000115512	6.533069705	Prr18
1456471_x_at	1.05339098	9.589167095	8.340210348	6.11E-07	0.000125057	6.446268345	NA
1421172_at	0.880699266	10.40712816	8.322227831	6.27E-07	0.000126167	6.420351004	Adam12
1416592_at	-0.968448185	10.12774331	-8.32193746	6.28E-07	0.000126167	6.419932154	Glrx
1443201_at	2.699291083	7.583316104	8.313403191	6.35E-07	0.00012663	6.407616751	NA
1438339_at	1.492633894	6.350813675	8.295103646	6.53E-07	0.000128079	6.381176863	Fancd2
1455544_at	0.849497097	8.543306322	8.293762922	6.54E-07	0.000128079	6.37923798	Zranb3
1436965_at	1.711129552	6.454947257	8.285660819	6.62E-07	0.000128501	6.367516051	Emilin3
1457429_s_at	1.165846684	8.248593034	8.263040912	6.84E-07	0.000131548	6.33474375	Gm106
1436018_at	1.356970584	9.353931438	8.25469044	6.93E-07	0.000131548	6.322628099	Mex3a
1425662_at	-0.988931649	3.436139535	-8.252498671	6.95E-07	0.000131548	6.319446529	Cdadc1
1437231_at	1.797118324	8.803972095	8.24282356	7.05E-07	0.000132332	6.305394468	Slitrk6
1437873_at	0.931714202	10.41685427	8.2335096	7.15E-07	0.000133061	6.291855101	Zfp799
1452458_s_at	0.953767488	9.1078898	8.222613607	7.27E-07	0.000134118	6.276001238	Lrr1
1454902_at	-1.519344435	3.237627069	-8.194487611	7.58E-07	0.000138698	6.23500379	Prkcz
1448205_at	0.819617417	12.69314788	8.122150785	8.44E-07	0.000153238	6.129074029	Ccnb1
1428988_at	-1.421863605	3.69842044	-8.110066389	8.59E-07	0.000154476	6.111308818	Abcc3
1436731_at	-1.276837052	4.951624001	-8.106073483	8.64E-07	0.000154476	6.105434522	Zfp385b
1419410_at	-1.371238074	3.684414926	-8.092638127	8.82E-07	0.000156374	6.085652797	Batf
1435614_s_at	-2.013555245	2.805713494	-8.086221722	8.90E-07	0.000156651	6.076196884	Rasgrf1
1448650_a_at	0.869495719	9.299732097	8.062867967	9.22E-07	0.00016098	6.041733078	Pole
1434365_a_at	1.064686769	8.804742654	8.040855013	9.53E-07	0.000165116	6.009180076	BC055324
1449708_s_at	1.134363222	9.172762106	8.034482171	9.62E-07	0.000165434	5.999743538	Chek1
1435114_at	1.04567054	9.481402155	7.986297102	1.03E-06	0.000176557	5.928214617	Wdhd1
1452365_at	-0.832887187	4.763235494	-7.946311062	1.10E-06	0.000186163	5.868615867	Csgalnact1
1428394_at	-0.870239944	6.610237903	-7.912474831	1.16E-06	0.000194514	5.818012063	Phyhd1
1427953_at	1.407552632	7.384420965	7.891291089	1.20E-06	0.000197773	5.786250585	Fanci
1436592_at	0.907893776	7.029101696	7.889940789	1.20E-06	0.000197773	5.784223941	Zfp799
1455393_at	-2.255820763	4.158692298	-7.887009527	1.20E-06	0.000197773	5.779823593	Cp
1429051_s_at	1.061014992	10.57485768	7.857759632	1.26E-06	0.000203931	5.735849378	Sox11
1422600_at	-2.31035514	3.307175735	-7.857406645	1.26E-06	0.000203931	5.735317977	Rasgrf1
1418003_at	-1.35046769	10.08733099	-7.842580491	1.29E-06	0.000204316	5.712982552	1190002H23Rik
1456067_at	1.240130455	9.528594015	7.840785068	1.29E-06	0.000204316	5.710275705	Gli3
1416214_at	0.804771088	12.71473871	7.826500558	1.32E-06	0.000204316	5.688723969	Mcm4
1448139_at	-1.109750725	3.309698251	-7.825446264	1.32E-06	0.000204316	5.687132185	Mlc1
1454685_at	-1.072096644	3.48839302	-7.821567504	1.33E-06	0.000204316	5.68127467	Gpr146
1426864_a_at	1.706241634	8.041170139	7.821385521	1.33E-06	0.000204316	5.680999798	Ncam1
1445671_at	0.876638816	8.117305152	7.820170683	1.33E-06	0.000204316	5.679164751	NA
1445349_at	-2.908889887	3.250725619	-7.818950374	1.34E-06	0.000204316	5.677321232	NA
1423933_a_at	-1.572901855	4.101807997	-7.815165061	1.34E-06	0.000204316	5.671601456	1600029D21Rik
1430567_at	-3.471490996	3.312408091	-7.806833519	1.36E-06	0.000205553	5.659005134	Spink5
1455154_at	0.927015042	9.70976738	7.787001715	1.40E-06	0.000210493	5.628983033	Gli3
1436425_at	0.980009874	9.684863153	7.770670051	1.44E-06	0.000214415	5.604218583	Kank4
1420110_s_at	0.903399547	7.912408198	7.761218807	1.46E-06	0.000216124	5.5898703	Zfp334
1456539_at	-0.978203342	3.23635917	-7.755950443	1.47E-06	0.00021646	5.581866809	NA
1418442_at	0.777142138	12.50564239	7.73276743	1.52E-06	0.000222879	5.546602194	Xpo1
1434028_at	1.272929146	8.518157789	7.727272139	1.54E-06	0.000223327	5.53823211	Arnt2
1457155_at	-1.058449433	2.866684876	-7.718966028	1.56E-06	0.00022476	5.525572769	Aldh2
1427603_at	1.39381053	4.768737499	7.70213648	1.60E-06	0.000229214	5.499893354	Atf7ip2
1435560_at	-1.915290101	3.624369603	-7.684686181	1.64E-06	0.000233167	5.473224998	Itgal
1421282_at	1.017187342	7.460970421	7.682912195	1.65E-06	0.000233167	5.470511526	Bmp5
1428058_at	-1.717760025	2.735526768	-7.670754832	1.68E-06	0.000236118	5.451903904	Ahnak
1436111_at	-1.281801511	4.240060318	-7.661937596	1.70E-06	0.000237883	5.438395619	Tmem212
1419329_at	-1.032107925	5.762941727	-7.646887003	1.74E-06	0.000242005	5.415312482	Sorbs3
1454625_at	1.028579881	9.905185891	7.615763932	1.83E-06	0.000252453	5.367478185	Phf6
1426766_at	0.87727186	10.41070925	7.609776067	1.84E-06	0.000253266	5.358259597	6330403K07Rik
1418162_at	-1.537754689	3.029426665	-7.597760314	1.88E-06	0.000254528	5.339745605	Tlr4
1426511_at	-1.269063152	4.496405354	-7.596829012	1.88E-06	0.000254528	5.338309797	Susd2
1443924_at	1.688680063	7.312531936	7.594963429	1.89E-06	0.000254528	5.335433224	Wnk3-ps
1434102_at	1.456725841	12.26649713	7.568708993	1.97E-06	0.000260752	5.294899121	Nfib
1441438_at	2.059980568	6.560953483	7.565447953	1.98E-06	0.000260752	5.28985764	Gpc6
1426261_s_at	-0.972840967	5.24580748	-7.56340393	1.98E-06	0.000260752	5.28669687	NA
1420994_at	1.37312939	8.951321995	7.562871302	1.98E-06	0.000260752	5.285873146	B3gnt5
1437033_a_at	0.85812144	11.89968051	7.560626093	1.99E-06	0.000260752	5.282400426	Skp2
1437441_at	1.06009002	5.258715948	7.550438743	2.02E-06	0.000263412	5.266634473	AA388235
1443807_x_at	0.952180119	8.040367798	7.503664708	2.18E-06	0.000281844	5.194058883	Ccnf
1441037_at	1.985460246	6.599975591	7.492506314	2.22E-06	0.000285195	5.176699591	NA
1449351_s_at	0.756219305	9.029446869	7.487690118	2.23E-06	0.000285471	5.169201514	Pdgfc
1456606_a_at	-1.378269063	4.09138969	-7.484673114	2.24E-06	0.000285471	5.16450283	NA
1422093_at	-1.197313303	4.945407071	-7.477295839	2.27E-06	0.000287185	5.153008025	Wnt3a
1433946_at	0.981583915	9.154124713	7.472880206	2.29E-06	0.000287575	5.146124174	Zik1
1451767_at	-2.191062847	4.476210885	-7.465177237	2.31E-06	0.000287884	5.134108842	Ncf1
1419397_at	1.048845879	9.748763941	7.463374446	2.32E-06	0.000287884	5.131295578	Pola1
1425545_x_at	-1.613659958	9.550940615	-7.461659174	2.33E-06	0.000287884	5.12861846	NA
1449061_a_at	1.091608338	11.13183473	7.450944577	2.37E-06	0.000291194	5.11188616	Prim1
1429270_a_at	1.099312282	10.62410537	7.434395985	2.43E-06	0.000297284	5.086011268	Syce2
1440634_at	2.625193511	7.336836405	7.424210313	2.47E-06	0.00030048	5.070065914	NA
1448566_at	1.02519742	7.053268879	7.398241912	2.57E-06	0.000311416	5.029346448	Slc40a1
1434079_s_at	0.953312627	9.75628199	7.392309333	2.60E-06	0.000312679	5.020030468	Mcm2
1421694_a_at	1.378548204	10.39423457	7.388876354	2.61E-06	0.000312715	5.014637344	Vcan
1424766_at	0.807057736	9.379059328	7.382458515	2.64E-06	0.000314246	5.004550575	Ercc6l
1439269_x_at	0.751800053	11.62837095	7.364861729	2.71E-06	0.000321456	4.976864013	Mcm7
1438805_at	-1.364537672	5.920388405	-7.340185257	2.82E-06	0.000332584	4.937963975	Ccnd3
1418281_at	1.010652113	10.14054307	7.332391982	2.86E-06	0.000334987	4.925660581	Rad51
1434497_at	0.872256032	5.929804033	7.319004835	2.92E-06	0.000340446	4.904505781	4933431E20Rik
1436708_x_at	1.169521732	12.39653328	7.312517896	2.95E-06	0.000342217	4.894245698	Mcm4
1427019_at	-1.341990358	2.573749103	-7.30818751	2.97E-06	0.000342825	4.887393184	Ptprz1
1416031_s_at	0.75403529	11.2777532	7.286912102	3.07E-06	0.000352879	4.85368746	Mcm7
1422016_a_at	1.417004361	9.227941361	7.276161123	3.12E-06	0.00035597	4.836630496	Cenph
1449007_at	-0.863267851	10.65144018	-7.275126449	3.13E-06	0.00035597	4.834988062	NA
1455633_at	0.688962639	10.07173715	7.266837568	3.17E-06	0.000358917	4.821824807	Zfp647
1418858_at	-1.76999325	3.209171646	-7.230800892	3.36E-06	0.000378393	4.764481823	Aox3
1439044_at	0.83357821	10.40122382	7.226313261	3.39E-06	0.000379238	4.757327879	Zfp354c
1437417_s_at	1.8854628	8.292204497	7.217844425	3.43E-06	0.000382047	4.743819428	Gpc6
1455414_at	-2.023373284	2.89559141	-7.215573426	3.44E-06	0.000382047	4.740195257	Ttc16
1416474_at	1.694786743	9.41091364	7.204662423	3.51E-06	0.000386596	4.722772613	Igdcc4
1418484_at	-1.471518475	3.523193661	-7.202138878	3.52E-06	0.000386596	4.71874059	Tekt2
1417125_at	0.583759204	11.72300808	7.196350978	3.55E-06	0.000388326	4.709489449	Ahcy
1429372_at	0.980425495	10.49845647	7.189799961	3.59E-06	0.000390554	4.699012761	Sox11
1446619_at	-1.901486905	4.15763359	-7.184526681	3.62E-06	0.000391998	4.690575006	A130038J17Rik
1451291_at	-1.332328216	4.495150665	-7.179482919	3.65E-06	0.000393312	4.682500757	Obfc2b
1454849_x_at	0.857239429	11.75385334	7.173996559	3.68E-06	0.000394923	4.673713824	Clu
1416473_a_at	1.575286515	10.76361446	7.169470232	3.71E-06	0.000395936	4.666461214	Igdcc4
1428573_at	1.403896643	6.153889977	7.166124889	3.73E-06	0.000396205	4.661099019	Chn2
1422430_at	0.874422165	11.69133784	7.14967259	3.83E-06	0.000403681	4.634704447	Fignl1
1436000_a_at	0.976790195	10.67578879	7.14876312	3.84E-06	0.000403681	4.633244238	Skp2
1430139_at	1.003175322	8.211391349	7.138237159	3.90E-06	0.000406584	4.616335507	Hells
1423123_at	1.501453048	6.584212622	7.135845639	3.92E-06	0.000406584	4.612491582	Rad54l
1456984_at	0.937451837	8.251755654	7.135452506	3.92E-06	0.000406584	4.611859614	Scml2
1455582_at	-0.920244563	5.530347948	-7.132906084	3.94E-06	0.000406584	4.607765662	C1qtnf1
1436460_at	0.99914965	6.613956069	7.119998424	4.02E-06	0.000413019	4.586999282	Tmem194
1457973_at	1.846155936	6.563144478	7.117592488	4.04E-06	0.000413019	4.583125854	NA
1457170_at	-1.45947634	2.53492075	-7.097788681	4.17E-06	0.00042459	4.551211052	Lrrc36
1454904_at	1.864482827	7.598015452	7.093228534	4.20E-06	0.000425823	4.543854133	Mtm1
1456435_at	-1.00134182	2.504762838	-7.084697206	4.26E-06	0.000429837	4.530082412	Morn1
1444480_at	-1.712997839	3.355104764	-7.057264195	4.45E-06	0.000447476	4.485727309	Prkag3
1418108_at	-2.140664456	7.330015846	-7.049379602	4.51E-06	0.000451255	4.472958963	Rtkn2
1452416_at	-1.210754232	4.567813723	-7.045100817	4.54E-06	0.000451625	4.466026114	Il6ra
1448889_at	1.006899577	8.951629394	7.043455364	4.55E-06	0.000451625	4.463359307	Slc38a4
1444265_at	-1.052911989	2.91600632	-7.033135674	4.63E-06	0.000457288	4.446625117	NA
1446424_at	-0.912352712	3.534826666	-7.029921388	4.65E-06	0.000457689	4.441409752	Dnahc12
1457072_at	1.070998989	7.821018261	7.014694865	4.77E-06	0.000467191	4.416683507	Bcl11a
1455529_at	1.127622227	9.400377557	7.009834664	4.81E-06	0.000468884	4.408783991	Mex3a
1422324_a_at	1.749543286	5.058894767	7.001917138	4.87E-06	0.000470041	4.395907933	Pthlh
1448785_at	1.092443544	8.494710272	7.001492969	4.88E-06	0.000470041	4.395217861	Runx1t1
1435390_at	1.007788064	8.010317934	7.000452376	4.88E-06	0.000470041	4.393524834	Eri2
1451991_at	1.009270407	11.29085712	6.99576079	4.92E-06	0.000471653	4.385889752	Epha7
1426865_a_at	1.33280186	8.194250541	6.990019995	4.97E-06	0.000473904	4.37654285	Ncam1
1435036_at	1.479484216	5.100930656	6.987688137	4.99E-06	0.000473904	4.37274486	Aspg
1433818_at	-1.071624526	4.873416075	-6.983023504	5.03E-06	0.000474053	4.36514502	Agpat3
1423877_at	0.901799572	8.289681045	6.982375141	5.03E-06	0.000474053	4.364088427	Chaf1b
1460734_at	1.357931777	6.10564413	6.976647585	5.08E-06	0.000474846	4.35475197	Col9a3
1422243_at	-1.61160466	3.925715443	-6.976279787	5.08E-06	0.000474846	4.354152262	Fgf7
1416080_at	-0.993923665	4.07078426	-6.96578671	5.17E-06	0.00047965	4.337034653	Adam15
1449476_at	-1.185967627	5.984747422	-6.965119239	5.18E-06	0.00047965	4.335945252	Stk30
1451596_a_at	-2.730410486	3.744766995	-6.962167666	5.20E-06	0.000479992	4.331127116	Sphk1
1438194_at	1.987695661	4.500108211	6.95885787	5.23E-06	0.000479992	4.325722715	Slc1a2
1416299_at	0.831403028	11.94225027	6.957221044	5.24E-06	0.000479992	4.323049436	Shcbp1
1428572_at	0.816241297	12.14748663	6.952970001	5.28E-06	0.000481403	4.316104779	Basp1
1417938_at	0.726067336	10.55943939	6.946928139	5.33E-06	0.000484251	4.306230062	Rad51ap1
1429621_at	1.240783792	7.72934111	6.942178031	5.38E-06	0.000486092	4.298462846	Cand2
1460247_a_at	0.90935135	11.64167283	6.930343986	5.48E-06	0.000492254	4.27909797	Skp2
1454714_x_at	1.0343809	11.47516127	6.929674585	5.49E-06	0.000492254	4.278001973	Phgdh
1456229_at	0.934153142	11.04066683	6.925076762	5.53E-06	0.000492596	4.270472302	Hoxb3
1418216_at	-1.588572201	2.746262836	-6.923400397	5.54E-06	0.000492596	4.267726222	Ggt5
1456674_at	0.967656353	8.066879785	6.922046037	5.56E-06	0.000492596	4.265507325	NA
1456434_x_at	-1.316819944	5.027532537	-6.907718674	5.69E-06	0.000502402	4.24201797	Hspb8
1435282_at	-1.081509003	4.035570832	-6.901168205	5.75E-06	0.000505882	4.231268706	Fam189a2
1453435_a_at	-3.665112375	5.918357793	-6.880971365	5.95E-06	0.000521024	4.198086599	Fmo2
1422030_at	-1.096487307	3.233059293	-6.867960845	6.08E-06	0.000527081	4.176679744	Atp6v0a4
1439332_at	1.099792868	4.348314933	6.867841183	6.08E-06	0.000527081	4.176482744	Ddit4l
1451306_at	0.894704802	9.376212083	6.866979849	6.09E-06	0.000527081	4.175064663	Cdca7l
1439510_at	1.023200705	8.910839585	6.851741259	6.24E-06	0.000535676	4.149958374	Sgol1
1455889_at	1.371291029	3.767897493	6.850447828	6.25E-06	0.000535676	4.147825829	Far2
1438535_at	0.562608947	10.1906564	6.850300417	6.26E-06	0.000535676	4.147582771	Phip
1424588_at	1.493208767	6.403748918	6.837314622	6.39E-06	0.000542122	4.126158679	Srgap3
1454830_at	0.770808812	13.46366904	6.834359835	6.42E-06	0.000542122	4.121280415	Fbn2
1455541_a_at	-1.269356301	2.753662585	-6.833148594	6.44E-06	0.000542122	4.119280324	4430402I18Rik
1426453_at	0.622792625	10.33196193	6.832962214	6.44E-06	0.000542122	4.118972541	Pitrm1
1419608_a_at	0.913488092	10.70325053	6.831749598	6.45E-06	0.000542122	4.116969935	Mia1
1434734_at	1.367060333	7.986508033	6.824944866	6.53E-06	0.000546249	4.105728108	Rad54b
1454659_at	1.590691574	8.227647974	6.819635216	6.58E-06	0.000549051	4.096951565	Dctd
1441776_at	-1.687965808	3.723480256	-6.808188113	6.71E-06	0.000557543	4.078016204	Tspan11
1435621_at	3.316258781	3.90163509	6.805413611	6.74E-06	0.000558065	4.073423856	Far2
1439695_a_at	0.880565044	10.40187836	6.795346689	6.85E-06	0.000563898	4.056751699	Kif20b
1431226_a_at	1.164448047	8.071816013	6.794771298	6.86E-06	0.000563898	4.055798329	Fndc4
1446471_at	-1.869429261	3.618852949	-6.791437743	6.90E-06	0.000564347	4.050273987	NA
1418209_a_at	0.673080603	11.77181266	6.789930469	6.92E-06	0.000564347	4.047775612	Pfn2
1444615_x_at	1.057340953	9.839995207	6.784966752	6.97E-06	0.000566983	4.039545689	Runx1t1
1435627_x_at	0.86997827	11.19534348	6.78215361	7.01E-06	0.0005676	4.034879861	Marcksl1
1460693_a_at	2.080766337	7.16953026	6.77736176	7.06E-06	0.000570105	4.026929526	Col9a3
1423100_at	-2.39478747	6.324075618	-6.768836244	7.16E-06	0.000576211	4.012776257	Fos
1417497_at	-2.862206391	3.251794224	-6.760333437	7.27E-06	0.00058206	3.998650137	Cp
1418673_at	0.787133351	11.90622879	6.758487581	7.29E-06	0.00058206	3.995582136	Snai2
1440541_at	1.684266315	5.7827394	6.754903499	7.33E-06	0.00058206	3.989623609	2810442I21Rik
1422831_at	1.027833473	12.29785857	6.754301276	7.34E-06	0.00058206	3.98862223	Fbn2
1438161_s_at	0.831160371	10.60140015	6.741207793	7.50E-06	0.000592861	3.96683728	Rfc4
1446088_at	1.258914676	5.713364278	6.737584326	7.55E-06	0.000594382	3.960804137	9430081I23Rik
1431782_s_at	0.908016832	5.24211481	6.732209598	7.62E-06	0.000597666	3.951851586	Ypel1
1428111_at	1.003788893	11.73437789	6.719236974	7.78E-06	0.000606618	3.930226052	Slc38a4
1444419_at	1.502709977	7.844960272	6.719192791	7.79E-06	0.000606618	3.930152358	Prcp
1419309_at	-1.175322936	9.890936939	-6.70025393	8.04E-06	0.00062223	3.89853684	Pdpn
1452598_at	0.870719421	10.04553122	6.698877811	8.06E-06	0.00062223	3.896237583	Gins1
1441975_at	-1.411156887	2.576175592	-6.697895041	8.07E-06	0.00062223	3.894595374	Acpp
1438320_s_at	0.561080874	13.54017144	6.695406755	8.10E-06	0.000622704	3.890436818	Mcm7
1417019_a_at	0.722351191	9.951272097	6.686813046	8.22E-06	0.000629613	3.876067612	Cdc6
1444897_at	-1.346624572	2.597339437	-6.672843582	8.42E-06	0.000641366	3.852686823	AU017263
1454159_a_at	0.975058157	11.59051799	6.671785909	8.43E-06	0.000641366	3.850915429	Igfbp2
1443911_at	1.26584572	8.331524953	6.666424693	8.51E-06	0.000645002	3.84193394	NA
1450185_a_at	-2.193018739	3.178185161	-6.660810499	8.59E-06	0.000648944	3.832524148	Kcnj15
1435567_at	-0.709454664	6.309590195	-6.648770949	8.76E-06	0.000657053	3.812329492	Phka1
1448953_at	1.245100765	8.775863245	6.648651771	8.77E-06	0.000657053	3.812129482	Blm
1427161_at	0.63288554	11.4127894	6.647499505	8.78E-06	0.000657053	3.810195588	Cenpf
1460330_at	-0.886356473	10.87584384	-6.641540663	8.87E-06	0.000661493	3.800191537	Anxa3
1431601_at	-1.543021956	3.461736031	-6.635804852	8.96E-06	0.000665723	3.790557029	Rtdr1
1448978_at	-1.791208785	3.521171024	-6.631220345	9.03E-06	0.000668688	3.782852928	Ngef
1458403_at	-1.525997688	3.885634618	-6.626351513	9.10E-06	0.000671999	3.77466767	Tnik
1416135_at	0.669290776	11.85201784	6.605676151	9.43E-06	0.000690426	3.739870666	Apex1
1423547_at	-1.071625084	11.61489899	-6.605432431	9.43E-06	0.000690426	3.73946011	Lyz2
1423175_s_at	-1.228646496	6.827655962	-6.604562636	9.44E-06	0.000690426	3.73799483	Pard6b
1418415_at	1.16094203	9.31559793	6.6022409	9.48E-06	0.000690901	3.734083035	Hoxb5
1416118_at	0.92403728	11.98281024	6.594407242	9.61E-06	0.000695644	3.720878626	Trim59
1453002_at	0.817118598	10.72001666	6.590582845	9.67E-06	0.000695644	3.714428972	Sox11
1449334_at	-1.333994229	7.034038121	-6.590241348	9.68E-06	0.000695644	3.71385295	Timp3
1427747_a_at	-3.492894159	3.767959247	-6.589198929	9.69E-06	0.000695644	3.712094541	Lcn2
1429095_at	0.831252984	9.381578146	6.588721874	9.70E-06	0.000695644	3.711289765	Cenpp
1455193_at	-1.517846904	4.066491373	-6.582794165	9.80E-06	0.000700438	3.701287152	Zbtb8b
1416194_at	-1.382700234	6.981559741	-6.579613239	9.85E-06	0.000701997	3.695917438	Cyp4b1
1429295_s_at	0.839500198	10.97806025	6.570210668	1.00E-05	0.000711033	3.680036347	Trip13
1424630_a_at	1.796326403	6.492532178	6.565001499	1.01E-05	0.000715092	3.671232425	Brca1
1418778_at	-1.032845692	3.032435379	-6.561625215	1.02E-05	0.000716948	3.665524113	Ccdc109b
1424046_at	0.717197223	11.67741391	6.558590282	1.02E-05	0.000718401	3.660391507	Bub1
1439925_at	-1.463663399	2.932282047	-6.553850809	1.03E-05	0.000721879	3.652373536	Tm4sf1
1437689_x_at	1.052363296	13.22245741	6.552080147	1.03E-05	0.000721879	3.649377188	Clu
1428549_at	-1.622521581	4.25209261	-6.546183948	1.04E-05	0.000726893	3.639396235	Ccdc3
1416915_at	0.613619122	10.90220719	6.54248535	1.05E-05	0.000729222	3.633132741	Msh6
1442894_at	-1.033027714	3.582336006	-6.533444322	1.07E-05	0.000738247	3.61781356	Dnahc6
1434286_at	0.615732313	10.46848888	6.520936775	1.09E-05	0.000751826	3.596601023	Trps1
1448696_at	0.655015192	10.54250397	6.512732796	1.10E-05	0.000756402	3.582674852	Heph
1435575_at	0.915990889	9.313173116	6.511988026	1.11E-05	0.000756402	3.581410127	Kntc1
1445660_at	1.688408273	6.133262998	6.510596707	1.11E-05	0.000756402	3.579047252	Tmem209
1439777_at	-0.901086682	6.654070709	-6.508088038	1.11E-05	0.000756402	3.57478607	Celf2
1437611_x_at	0.854728732	11.32929703	6.507158849	1.11E-05	0.000756402	3.573207533	Kif2c
1429614_at	-1.664787966	8.49099975	-6.506678495	1.12E-05	0.000756402	3.572391442	Prpf18
1435943_at	-2.047408925	4.761213358	-6.484383148	1.16E-05	0.00078161	3.534476034	Dpep1
1456079_x_at	1.485606856	11.48952104	6.48395806	1.16E-05	0.00078161	3.533752426	Apex1
1434006_at	-1.067502258	6.380341754	-6.478306882	1.17E-05	0.00078684	3.52413018	Mpv17l2
1437458_x_at	1.016153991	12.98472552	6.46393947	1.20E-05	0.000804017	3.499645857	Clu
1429760_at	0.863474075	6.119925893	6.461464928	1.20E-05	0.000805034	3.49542581	Rps6ka6
1455488_at	0.620408489	8.963272615	6.458364376	1.21E-05	0.000806924	3.490136916	Haus6
1453416_at	0.922054164	9.845723383	6.440842654	1.25E-05	0.000829066	3.46022218	Gas2l3
1425038_at	-1.088649989	3.84245676	-6.436213421	1.26E-05	0.000830083	3.452311244	Slc22a19
1450625_at	0.703023146	12.54219297	6.435205774	1.26E-05	0.000830083	3.450588855	Col5a2
1416558_at	1.026721423	11.1107749	6.434990308	1.26E-05	0.000830083	3.450220535	Melk
1448428_at	-1.269688951	6.440299385	-6.431427788	1.27E-05	0.000832738	3.444129751	Nbl1
1424060_at	0.63259989	8.799518894	6.423962728	1.28E-05	0.000841025	3.431360861	Neil3
1437753_at	1.378146425	7.033143432	6.42010953	1.29E-05	0.000844155	3.424766838	6230409E13Rik
1426817_at	0.630534499	13.53513348	6.415372327	1.30E-05	0.000848593	3.416657042	Mki67
1449816_at	-1.370278591	6.792778931	-6.411082596	1.31E-05	0.00084944	3.409310469	Sult5a1
1427528_a_at	1.377788187	6.284499491	6.410801377	1.31E-05	0.00084944	3.408828762	Epha7
1453851_a_at	-1.436372884	8.346121918	-6.409768311	1.32E-05	0.00084944	3.407059094	Gadd45g
1417948_s_at	0.52655854	11.96788861	6.407313305	1.32E-05	0.000850596	3.402852987	Ilf2
1449166_at	-1.681235574	5.518661509	-6.399523884	1.34E-05	0.000859612	3.389501732	S100a14
1451413_at	-1.23413173	8.150747664	-6.394294421	1.35E-05	0.000864918	3.380533348	Cast
1415810_at	0.874023037	12.06188864	6.388096874	1.37E-05	0.000871719	3.369899572	Uhrf1
1422013_at	-1.11852016	3.451823953	-6.376644506	1.39E-05	0.000886577	3.350234838	Clec4a2
1436723_at	0.739686639	9.664341677	6.369007884	1.41E-05	0.000894751	3.337111468	Cenpi
1418207_at	-1.475856984	3.057979191	-6.368054097	1.41E-05	0.000894751	3.335471809	Fxyd4
1436626_at	-0.985405677	2.881897725	-6.362576756	1.43E-05	0.000900715	3.326053131	Tspan11
1418264_at	1.242751595	10.41522065	6.358088624	1.44E-05	0.000905184	3.318332214	Cenpk
1436279_at	1.384027887	6.383200305	6.354741917	1.45E-05	0.000907892	3.312572978	Slc26a7
1418443_at	0.588707209	12.83533305	6.340143847	1.48E-05	0.000927412	3.287432595	Xpo1
1458453_at	-1.575400123	3.411844254	-6.339213404	1.49E-05	0.000927412	3.285829162	Lmo7
1417611_at	-1.370688357	6.895384203	-6.337339342	1.49E-05	0.000927852	3.282599207	Tmem37
1437370_at	0.857826255	9.974704048	6.317981553	1.54E-05	0.000956353	3.249206083	Sgol2
1443535_at	1.591153546	7.502491236	6.31667124	1.55E-05	0.000956353	3.246943763	Rabgap1
1423539_at	0.707830773	8.118134745	6.303887593	1.58E-05	0.000974202	3.22485906	Pms2
1456034_at	-1.402746527	3.290841943	-6.302837399	1.58E-05	0.000974202	3.223043715	Ttc18
1440310_at	0.938525191	8.724661938	6.300020992	1.59E-05	0.000976303	3.218174542	Runx1t1
1417162_at	-0.922016884	9.079091713	-6.297208971	1.60E-05	0.00097841	3.213311801	Tmbim1
1447363_s_at	0.784503514	10.59981531	6.291249585	1.62E-05	0.0009859	3.203002623	Bub1b
1456392_at	1.220091946	7.394477985	6.288312244	1.62E-05	0.00098826	3.197919402	Negr1
1425753_a_at	1.315458019	8.833470842	6.281650347	1.64E-05	0.00099381	3.186386	Ung
1424670_s_at	-0.568642041	11.2781921	-6.281526966	1.64E-05	0.00099381	3.186172337	Zfyve21
1434695_at	1.001335448	10.00211264	6.280436078	1.65E-05	0.00099381	3.184283105	Dtl
1452716_at	0.681112109	12.47577867	6.275711395	1.66E-05	0.000999321	3.176098767	5730469M10Rik
1434837_at	0.943025285	8.434738092	6.265006725	1.69E-05	0.001015375	3.157543601	Mdc1
1426561_a_at	-1.159956235	4.771610812	-6.261933494	1.70E-05	0.001018102	3.152213479	Npnt
1426652_at	0.763828721	10.60888528	6.253426266	1.73E-05	0.001030219	3.13745165	Mcm3
1423371_at	0.731294097	8.566162564	6.252085008	1.73E-05	0.001030219	3.135123328	Pole4
1431450_at	-0.698167979	2.35944499	-6.245604451	1.75E-05	0.001036969	3.123869895	4930444P10Rik
1435420_at	-1.718413586	3.889783715	-6.24530398	1.75E-05	0.001036969	3.123347983	Slc4a5
1418393_a_at	-0.692783072	3.330177598	-6.24039974	1.76E-05	0.001043121	3.114827551	Itga7
1450677_at	1.059858466	8.913543578	6.230133309	1.80E-05	0.001055629	3.096979776	Chek1
1441482_at	1.511112063	6.90709	6.229303584	1.80E-05	0.001055629	3.095536667	Map2k6
1422603_at	-1.163888253	10.32806652	-6.229062586	1.80E-05	0.001055629	3.095117488	Rnase4
1427680_a_at	1.186332573	12.57340396	6.22711289	1.81E-05	0.001056473	3.091725993	Nfib
1455872_at	-0.607290244	3.626412977	-6.223858662	1.82E-05	0.001059735	3.086064038	Fam167a
1434240_at	0.956419955	8.830397649	6.217054356	1.84E-05	0.001066482	3.074220431	4632434I11Rik
1435532_at	1.708315382	7.188676462	6.216418278	1.84E-05	0.001066482	3.073112927	Rimklb
1448918_at	-1.885123212	3.877989339	-6.214458806	1.85E-05	0.001066482	3.069700838	Slco3a1
1416814_at	0.569824993	11.47221455	6.214315552	1.85E-05	0.001066482	3.069451362	Tia1
1429491_s_at	0.620530552	11.88072881	6.211997292	1.85E-05	0.001068069	3.065413737	Rif1
1427152_at	0.622051989	9.743732789	6.20435936	1.88E-05	0.001079653	3.05210554	Qser1
1433813_at	0.875898611	9.458672803	6.198630214	1.90E-05	0.001087744	3.042117636	Tmem48
1429768_at	-1.325321889	4.214328973	-6.195345397	1.91E-05	0.001087867	3.036388909	Dtna
1424692_at	0.882966972	8.788909257	6.193825816	1.91E-05	0.001087867	3.03373823	2810055F11Rik
1415698_at	-0.622847631	9.84665422	-6.193019826	1.92E-05	0.001087867	3.032332167	Golm1
1429688_at	1.720840132	4.872995761	6.191799435	1.92E-05	0.001087867	3.030202994	Arntl2
1437621_x_at	1.05503885	11.62087146	6.191335429	1.92E-05	0.001087867	3.029393404	Phgdh
1443018_at	1.609489966	6.686125123	6.189795049	1.93E-05	0.001088069	3.026705547	NA
1423499_at	0.842164381	8.913665289	6.187883748	1.93E-05	0.001088984	3.023369983	Sncaip
1453345_at	-1.406113967	3.966002591	-6.180315023	1.96E-05	0.001097562	3.010156009	Nipal1
1452837_at	-1.691713508	7.69899402	-6.180301024	1.96E-05	0.001097562	3.010131561	Lpin2
1426663_s_at	-2.534267093	3.029162562	-6.179131609	1.96E-05	0.001097562	3.008089178	Slc45a3
1456711_at	-1.095580136	2.913511549	-6.175928457	1.98E-05	0.001100299	3.002493865	4932425I24Rik
1440759_at	-2.179388946	4.195293867	-6.172769485	1.99E-05	0.001100299	2.996974274	Gm10672
1455834_x_at	0.906147836	7.631123147	6.17268289	1.99E-05	0.001100299	2.996822947	Tacc3
1424567_at	-1.127856655	8.840139278	-6.172069647	1.99E-05	0.001100299	2.995751269	Tspan2
1430921_at	-1.307696703	4.020776794	-6.164887078	2.01E-05	0.001111504	2.983195256	9130015G15Rik
1451190_a_at	1.002787159	10.6527793	6.163262228	2.02E-05	0.001111949	2.980353785	Sbk1
1450993_at	1.041877605	6.035279678	6.156894315	2.04E-05	0.00112075	2.969214165	Pask
1419602_at	0.867279407	7.778144061	6.155984679	2.05E-05	0.00112075	2.967622429	Hoxa2
1429557_at	0.712688291	7.782317449	6.151382725	2.06E-05	0.001127092	2.959567817	Mcm8
1420081_s_at	0.911486405	10.77070494	6.147525807	2.08E-05	0.001131999	2.952814856	D2Ertd750e
1448777_at	0.816603197	10.46770158	6.139911033	2.10E-05	0.001144464	2.939476078	Mcm2
1448812_at	-0.985791072	10.52040227	-6.137946234	2.11E-05	0.001145653	2.936032987	Hpcal1
1455285_at	-0.769457887	8.265721227	-6.135263756	2.12E-05	0.001148298	2.931331346	Slc31a1
1456584_x_at	1.229927535	6.852862184	6.130632688	2.14E-05	0.001154904	2.923211923	Phgdh
1448899_s_at	0.808000738	9.722652431	6.11850484	2.18E-05	0.001176824	2.901934119	Rad51ap1
1415965_at	-1.843738762	3.903417463	-6.117219317	2.19E-05	0.001176824	2.899677479	Scd1
1450112_a_at	1.007764599	7.80908497	6.110152407	2.22E-05	0.00118651	2.8872678	Gas2
1455581_x_at	0.692858434	10.31076022	6.109855961	2.22E-05	0.00118651	2.886747075	9530028C05
1450224_at	-1.496290003	4.174303831	-6.106595303	2.23E-05	0.001190513	2.88101871	Col4a3
1458492_x_at	1.711724885	5.023648133	6.104806334	2.24E-05	0.001191447	2.877875177	Ntm
1423868_at	-0.695512453	4.693509841	-6.100465545	2.26E-05	0.00119776	2.870245732	Txnrd3
1436126_at	-1.095519057	3.807513524	-6.09773178	2.27E-05	0.001200711	2.865439427	Dnali1
1456941_at	1.282348747	5.988337176	6.093529984	2.28E-05	0.001204094	2.858050043	Tert
1423064_at	0.778815401	7.588768319	6.093471196	2.28E-05	0.001204094	2.857946639	Dnmt3a
1456901_at	1.888200247	8.887972875	6.090950323	2.29E-05	0.001204989	2.853512128	Adamts20
1451129_at	1.888625172	8.276860644	6.090399011	2.30E-05	0.001204989	2.852542184	Calb2
1417450_a_at	0.93169791	10.1828013	6.082548882	2.33E-05	0.001217078	2.83872641	Tacc3
1439361_at	1.733994839	4.66133864	6.082101688	2.33E-05	0.001217078	2.837939108	Gm20265
1423149_at	0.587959508	13.31098278	6.079525044	2.34E-05	0.001219794	2.833402268	Skp1a
1451784_x_at	-1.307047156	8.819651041	-6.075083409	2.36E-05	0.001226554	2.825579393	H2-D1
1424107_at	1.139927166	8.929021898	6.071918317	2.37E-05	0.001230585	2.820003113	Kif18a
1434548_at	-0.641585376	9.390689152	-6.070477733	2.38E-05	0.001230883	2.817464605	Serinc3
1453562_a_at	1.286015581	9.078036674	6.067894833	2.39E-05	0.001233674	2.812912434	Nmral1
1444242_at	-1.013057405	3.752374232	-6.063480144	2.41E-05	0.001240488	2.80512965	Slco2a1
1445804_at	1.433500807	8.591500464	6.062070528	2.41E-05	0.001240742	2.802644009	NA
1422788_at	-0.736227264	10.16229433	-6.058840377	2.43E-05	0.001245003	2.796947055	Slc43a3
1424144_at	0.733963633	9.238268973	6.052555358	2.45E-05	0.001256052	2.785858002	Cdt1
1460593_at	-0.821802293	4.230859393	-6.044749309	2.49E-05	0.001270628	2.772077408	Susd4
1438782_at	1.424176934	4.355658282	6.040987817	2.51E-05	0.00127622	2.76543385	Cntn4
1423584_at	-1.052328385	9.793904636	-6.038933903	2.51E-05	0.001277977	2.761805365	NA
1441693_at	0.727349848	6.953602409	6.036814736	2.52E-05	0.001279038	2.758060969	Adamts3
1452519_a_at	-1.229899425	7.344909106	-6.035920883	2.53E-05	0.001279038	2.756481409	Zfp36
1447877_x_at	0.732206116	9.158700995	6.027327089	2.57E-05	0.001295744	2.741289178	Dnmt1
1437122_at	1.043458403	7.072262996	6.008601395	2.65E-05	0.001336155	2.708149004	NA
1436790_a_at	1.123895019	9.194779057	6.007158342	2.66E-05	0.001336155	2.70559305	Sox11
1424086_at	1.110520053	8.039340757	6.006227464	2.66E-05	0.001336155	2.703944109	Oaf
1429906_at	-1.519282654	3.579343221	-6.001421175	2.69E-05	0.001343983	2.695428362	A930035E12Rik
1420641_a_at	-1.141315225	6.864867222	-6.000432903	2.69E-05	0.001343983	2.69367694	Sqrdl
1436887_x_at	0.781813082	8.448238803	5.993710028	2.72E-05	0.001354979	2.68175891	Grwd1
1456326_at	1.50940671	7.869983241	5.993353056	2.73E-05	0.001354979	2.681125905	Fndc3c1
1429273_at	0.81800445	11.13280992	5.982900271	2.78E-05	0.001377345	2.662582295	Bmper
1415894_at	-1.1466723	7.95233679	-5.980287267	2.79E-05	0.001378792	2.657944297	Enpp2
1450702_at	-1.164680211	2.764327355	-5.979837731	2.79E-05	0.001378792	2.657146286	Hfe
1451128_s_at	0.724980228	11.28305842	5.967620165	2.85E-05	0.001404893	2.635446792	Kif22
1443138_at	-2.229146192	3.877992854	-5.966096034	2.86E-05	0.001404893	2.632738305	NA
1447669_s_at	-0.571416296	2.364423557	-5.965613022	2.86E-05	0.001404893	2.63187989	Gng4
1438172_x_at	0.905089049	9.915448327	5.963967249	2.87E-05	0.001405952	2.628954753	Eri2
1429149_at	0.836471547	8.008516739	5.958520148	2.90E-05	0.001416578	2.619270518	Gins3
1449335_at	-1.218548095	10.01265498	-5.951310163	2.94E-05	0.001429879	2.606445606	Timp3
1428621_a_at	-0.633681308	10.43419301	-5.950845738	2.94E-05	0.001429879	2.605619246	Vps25
1426016_a_at	0.869013688	8.451265979	5.943021195	2.98E-05	0.00144533	2.591692287	Tro
1424652_at	0.626969349	9.803427573	5.942399865	2.98E-05	0.00144533	2.590586004	Fam176a
1456152_at	-1.024649697	2.409595592	-5.940895491	2.99E-05	0.001446103	2.587907228	Paqr5
1454254_s_at	-2.010335171	2.786290441	-5.937715848	3.01E-05	0.00144754	2.582244309	1600029D21Rik
1455350_at	-1.226945339	5.371050739	-5.937040041	3.01E-05	0.00144754	2.581040516	Tmem62
1447831_s_at	1.502218863	6.904658965	5.936741651	3.01E-05	0.00144754	2.580508983	Mtmr7
1450759_at	-1.458075486	2.820516091	-5.925498302	3.08E-05	0.001473744	2.560471587	Bmp6
1448288_at	1.300355175	13.15600416	5.915696315	3.13E-05	0.001496594	2.542988272	Nfib
1437486_at	-1.497141475	8.433418004	-5.911515735	3.15E-05	0.001504625	2.535527431	Gprc5a
1423252_at	0.818893642	7.760017619	5.909829103	3.16E-05	0.001505978	2.532516695	Hdgfrp3
1450005_x_at	-1.859299554	2.744603952	-5.896716152	3.24E-05	0.00153847	2.509095556	Dlk2
1452036_a_at	0.4959692	13.23024797	5.89513291	3.25E-05	0.00153937	2.506266065	Tmpo
1449550_at	-1.896779846	5.376971644	-5.894037098	3.25E-05	0.00153937	2.50430748	Myo1c
1460411_s_at	0.784292417	9.231976911	5.885792275	3.30E-05	0.001558991	2.489565739	Pkdcc
1430852_at	-0.837522984	3.336467273	-5.883002689	3.32E-05	0.001562581	2.484575782	1600029I14Rik
1435495_at	-1.211888252	4.176374616	-5.880862492	3.33E-05	0.001562581	2.480746695	Adora1
1417877_at	-1.561329568	4.885168372	-5.880565887	3.33E-05	0.001562581	2.480215978	Eepd1
1446771_at	-1.254516712	4.736248638	-5.879442802	3.34E-05	0.001562581	2.478206328	Tuba8
1417404_at	1.429489325	9.052228028	5.878689024	3.34E-05	0.001562581	2.476857416	Elovl6
1429171_a_at	0.943971822	10.83778881	5.876929666	3.36E-05	0.001564271	2.473708672	Ncapg
1441212_at	0.918731482	8.053456905	5.874706578	3.37E-05	0.001564633	2.469729359	Fam92a
1423071_x_at	0.881207163	12.7608489	5.874206228	3.37E-05	0.001564633	2.468833638	LOC100505088
1441757_at	0.998845444	7.951296689	5.873346875	3.38E-05	0.001564633	2.467295155	1190002F15Rik
1436398_at	1.788830829	7.104950842	5.870637042	3.39E-05	0.001569026	2.462443105	NA
1416051_at	-1.556291779	2.538973209	-5.867695959	3.41E-05	0.001574092	2.457175823	C2
1438718_at	1.065242192	5.838763428	5.8654818	3.42E-05	0.001577125	2.453209604	Fgf9
1424205_at	0.56457521	11.54273542	5.863450042	3.44E-05	0.001578669	2.449569512	Smarca5
1429599_a_at	0.640387431	10.29446242	5.861668374	3.45E-05	0.001578669	2.446377001	Mthfd2l
1435826_at	0.946972211	6.69065267	5.861527815	3.45E-05	0.001578669	2.44612512	Rad18
1433575_at	0.583196909	13.71463292	5.860384366	3.46E-05	0.001578703	2.444075952	Sox4
1450692_at	0.667362046	9.490892467	5.859023811	3.46E-05	0.00157936	2.441637471	Kif4
1436993_x_at	0.778099161	9.82446674	5.857362939	3.48E-05	0.001580875	2.438660387	Pfn2
1435773_at	0.974529683	8.163387055	5.854285242	3.49E-05	0.00158643	2.43314264	4930547N16Rik
1438838_at	0.887837578	8.29130409	5.851300595	3.51E-05	0.001589745	2.427790437	B230206F22Rik
1434362_at	-0.606039625	9.030332135	-5.850882109	3.52E-05	0.001589745	2.427039889	NA
1424033_at	0.771341555	13.24630281	5.847421752	3.54E-05	0.001594044	2.420832847	Srsf7
1421821_at	-0.799131707	8.520452582	-5.844848062	3.55E-05	0.001594044	2.416215177	Ldlr
1419674_a_at	-2.435121273	5.580380054	-5.844413519	3.56E-05	0.001594044	2.415435435	Dpep1
1424474_a_at	0.94474472	8.183799696	5.844395718	3.56E-05	0.001594044	2.415403493	Camkk2
1449419_at	-1.564821423	4.255191117	-5.843198983	3.56E-05	0.001594044	2.413255937	Dock8
1452917_at	0.647219486	10.16208309	5.842332417	3.57E-05	0.001594044	2.411700748	Rfc5
1435459_at	-3.301637832	6.09125161	-5.841610318	3.57E-05	0.001594044	2.410404747	Fmo2
1434729_at	0.629041103	8.970427047	5.837387874	3.60E-05	0.001603015	2.402824961	Zc4h2
1416239_at	-2.108484659	4.682765503	-5.834299686	3.62E-05	0.001606976	2.39727971	Ass1
1443124_at	1.861632853	6.882349194	5.833099173	3.63E-05	0.001606976	2.395123669	NA
1423233_at	-0.993861145	9.479956195	-5.832728515	3.63E-05	0.001606976	2.39445795	Cebpd
1435005_at	0.702053604	10.95252581	5.831449535	3.64E-05	0.001607518	2.392160697	Cenpe
1439369_x_at	-0.927221421	7.086439623	-5.823815174	3.69E-05	0.001623786	2.37844337	Slc9a3r2
1449823_at	1.513575256	6.410525328	5.823678185	3.69E-05	0.001623786	2.378197155	Dach2
1456778_at	-1.034552002	7.015555525	-5.820428336	3.71E-05	0.001630129	2.372355317	NA
1419513_a_at	0.75390013	11.22828476	5.81529432	3.75E-05	0.001640047	2.363123527	Ect2
1430306_a_at	-0.812854969	5.231789716	-5.814899029	3.75E-05	0.001640047	2.362412578	Atp6v1c2
1435938_at	0.624908647	9.76066873	5.813732857	3.76E-05	0.00164031	2.360315031	Ckap2l
1448635_at	0.678021005	12.92904693	5.809142196	3.79E-05	0.001650733	2.352056141	Smc2
1438214_at	0.83933588	7.235478283	5.80646556	3.81E-05	0.001655512	2.347239338	Trps1
1451105_at	1.22970345	8.508947037	5.804697607	3.82E-05	0.001657595	2.344057225	Vash2
1416873_a_at	0.494039489	10.06955085	5.802814473	3.83E-05	0.001660033	2.340667318	Cdk2
1440446_at	-1.256530494	4.898218063	-5.800143876	3.85E-05	0.001664843	2.335859013	Nkd1
1448466_at	1.029810786	8.450745595	5.798196204	3.87E-05	0.0016675	2.332351677	Cdca5
1457642_at	0.863726264	6.651976598	5.791570779	3.91E-05	0.001684321	2.320416734	2810030E01Rik
1436996_x_at	-0.907595633	13.02233429	-5.7896188	3.93E-05	0.001687038	2.316899295	Lyz1
1421051_s_at	-0.600515057	10.00459891	-5.778345378	4.01E-05	0.001718444	2.296574312	Vps25
1460474_at	1.0631486	8.50811399	5.775204935	4.03E-05	0.001722273	2.290909204	2610028L16Rik
1450905_at	0.845170841	8.622285741	5.775008065	4.03E-05	0.001722273	2.290554021	Plxnc1
1449731_s_at	-0.766209571	11.36475451	-5.773780477	4.04E-05	0.001722827	2.288339142	Nfkbia
1424426_at	0.670462802	7.722471975	5.762027285	4.13E-05	0.001756491	2.267122757	Mtap
1455301_at	-1.515572242	3.118982723	-5.760944439	4.13E-05	0.001756613	2.265167078	Wipf3
1416309_at	0.551999262	12.07123235	5.759852088	4.14E-05	0.001756772	2.263194064	Nusap1
1451206_s_at	-1.186480034	5.96953937	-5.751948488	4.20E-05	0.001778722	2.248913565	Cytip
1452976_a_at	-2.282871896	2.883355782	-5.743558083	4.27E-05	0.001802556	2.233743962	Slc9a3r2
1426288_at	-0.624065586	8.285927495	-5.741718995	4.28E-05	0.001805182	2.230417635	Lrp4
1416022_at	-0.744368467	12.56751397	-5.735478838	4.33E-05	0.001822291	2.219127663	Fabp5
1440642_at	-0.926466322	2.721650507	-5.732528666	4.35E-05	0.001828641	2.213788193	D630042P16Rik
1456577_x_at	0.844890694	10.11472832	5.731053267	4.36E-05	0.001829716	2.211117437	Pitrm1
1417011_at	0.642016184	10.91638352	5.729286751	4.38E-05	0.001829716	2.207919305	Sdc2
1442454_at	1.086257164	9.330928471	5.729125089	4.38E-05	0.001829716	2.207626609	Top2a
1424118_a_at	0.644391608	11.50283895	5.725752814	4.41E-05	0.001835299	2.201520103	Spc25
1434983_at	-1.321743143	3.837883962	-5.725401725	4.41E-05	0.001835299	2.200884262	Ccdc108
1427982_s_at	-0.62879609	9.474032988	-5.708068507	4.55E-05	0.001888124	2.169471567	Syne2
1416203_at	-1.06736435	9.71022974	-5.707729269	4.55E-05	0.001888124	2.168856357	Aqp1
1416698_a_at	0.516227024	15.03585695	5.706006912	4.57E-05	0.001889708	2.1657326	Cks1b
1423577_at	0.517667473	9.801727183	5.705242879	4.57E-05	0.001889708	2.164346781	Ankrd32
1417457_at	0.47340776	12.94437948	5.694616879	4.66E-05	0.001923014	2.14506471	Cks2
1445452_at	-1.907124031	2.972204006	-5.693609891	4.67E-05	0.001923015	2.143236607	Traf1
1418153_at	1.502188667	5.676093387	5.691919497	4.69E-05	0.001925413	2.140167522	Lama1
1416514_a_at	0.907351865	13.05144816	5.689737854	4.70E-05	0.001929543	2.136205938	Fscn1
1433955_at	0.673327002	9.405653997	5.68787948	4.72E-05	0.001931229	2.13283085	Brwd1
1428104_at	0.658049381	10.37813593	5.687257661	4.73E-05	0.001931229	2.131701426	Tpx2
1447040_at	-1.282612967	8.299759197	-5.679351538	4.79E-05	0.00195304	2.117336703	NA
1456515_s_at	2.026401242	5.540248595	5.679092062	4.80E-05	0.00195304	2.116865112	Tcfl5
1419138_at	-0.839314854	3.557769137	-5.671183024	4.87E-05	0.001977781	2.102486176	B3galt4
1437942_x_at	0.712952742	4.644380215	5.6627998	4.94E-05	0.002004591	2.087235737	Tube1
1450126_at	0.739042166	8.216956322	5.656966676	4.99E-05	0.002022367	2.076618629	Gata5
1426349_s_at	0.659921037	12.13196513	5.65487158	5.01E-05	0.00202646	2.072804117	Tmpo
1418799_a_at	-1.427700611	2.667955343	-5.653200753	5.03E-05	0.002026991	2.069761632	Col17a1
1416812_at	0.543680273	12.35672931	5.652761843	5.03E-05	0.002026991	2.068962338	Tia1
1429918_at	1.011427342	8.692928549	5.651019201	5.05E-05	0.00202981	2.065788569	Arhgap20
1449699_s_at	0.833693523	11.37650265	5.649373601	5.06E-05	0.002030688	2.062791152	C330027C09Rik
1460669_at	0.596706615	10.89988451	5.648388483	5.07E-05	0.002030688	2.060996608	Ilf3
1423223_a_at	-0.741761489	12.37396297	-5.647852271	5.08E-05	0.002030688	2.060019759	Prdx6
1456120_at	-1.421813715	3.904729709	-5.645924885	5.10E-05	0.002034226	2.056508202	Secisbp2l
1456240_x_at	0.486064109	9.702754081	5.643756416	5.12E-05	0.002038675	2.052556798	Cdca4
1429982_at	0.938335616	8.876944025	5.638201441	5.17E-05	0.002055806	2.042431527	Rimklb
1416544_at	0.70861503	11.2510394	5.635466405	5.19E-05	0.002062451	2.037444715	Ezh2
1426930_at	0.993659336	7.04081791	5.632133694	5.22E-05	0.002071385	2.031366769	Celf4
1451417_at	1.266291895	5.522420637	5.62553116	5.29E-05	0.00209283	2.019321074	Brca1
1416798_a_at	1.199906454	8.947896309	5.619266219	5.35E-05	0.002108821	2.007885765	Nme4
1435497_at	1.238884997	8.047867539	5.618635256	5.36E-05	0.002108821	2.006733779	5730590G19Rik
1436339_at	-0.647609059	11.11082792	-5.618055678	5.36E-05	0.002108821	2.005675564	1810058I24Rik
1436608_at	-1.479551484	2.702366039	-5.617532419	5.37E-05	0.002108821	2.004720136	Fam113b
1458121_at	1.089581069	8.008075401	5.615296009	5.39E-05	0.002110593	2.000636217	NA
1435892_at	1.090232038	7.900732497	5.615167011	5.39E-05	0.002110593	2.000400632	Asxl3
1417388_at	-1.157981851	9.760452778	-5.607269403	5.47E-05	0.00213758	1.985973165	Bex2
1454877_at	0.852059072	10.07600633	5.604463376	5.50E-05	0.002144858	1.980845023	Sertad4
1449425_at	0.789138646	11.31822795	5.601972152	5.52E-05	0.00215093	1.976291296	Wnt2
1452040_a_at	0.88028007	11.62519973	5.5979151	5.56E-05	0.002156931	1.968873571	Cdca3
1422503_s_at	0.691730813	10.2280299	5.597475304	5.57E-05	0.002156931	1.968069334	Parp1
1441997_at	0.948068791	7.248367011	5.597386116	5.57E-05	0.002156931	1.967906235	Zfp184
1420624_a_at	-0.571837177	11.33870217	-5.596682238	5.57E-05	0.002156931	1.966619019	Vamp8
1434083_a_at	-0.799650135	2.986035448	-5.595038116	5.59E-05	0.002158933	1.963612066	Elmod1
1418450_at	0.895294939	9.437030173	5.594301836	5.60E-05	0.002158933	1.962265356	Islr
1422814_at	0.549142495	10.96319646	5.590204404	5.64E-05	0.00216817	1.954769507	Aspm
1428234_at	0.885248743	8.941145464	5.590103737	5.64E-05	0.00216817	1.954585318	Cpsf6
1451969_s_at	-1.261000189	3.944389673	-5.588247924	5.66E-05	0.002171847	1.951189513	Parp3
1417572_at	-0.889265663	6.977971303	-5.585128716	5.69E-05	0.002180579	1.945480864	Mpg
1418704_at	-0.697604193	9.130265229	-5.583431793	5.71E-05	0.002183656	1.942374669	S100a13
1423310_at	1.191818611	8.664626154	5.582242613	5.72E-05	0.002184711	1.940197656	Tpbg
1452009_at	-0.8296779	4.37650558	-5.580629821	5.74E-05	0.002187471	1.937244839	Ttc39b
1455035_s_at	0.60251161	11.99270844	5.579417933	5.75E-05	0.002188632	1.935025792	Nop56
1417109_at	-2.030280684	5.312258889	-5.577409035	5.78E-05	0.002193003	1.931346927	Tinagl1
1416489_at	-0.726131874	10.25486548	-5.573800692	5.81E-05	0.002202044	1.924737648	Pi4k2b
1452308_a_at	-1.176468732	5.274995102	-5.573002008	5.82E-05	0.002202044	1.923274484	Atp1a2
1434742_s_at	-0.668896808	3.449687359	-5.571808464	5.83E-05	0.002202044	1.921087793	Aifm3
1420909_at	-0.889703712	10.13706194	-5.571499335	5.84E-05	0.002202044	1.920521405	Vegfa
1452241_at	0.518929796	12.06171754	5.570216922	5.85E-05	0.002203539	1.918171625	Topbp1
1418626_a_at	0.961652088	10.68740124	5.568255693	5.87E-05	0.002207789	1.914577614	Clu
1436134_at	1.686703809	5.893529573	5.561344098	5.95E-05	0.002232242	1.901907744	Scn2b
1426235_a_at	-0.828320374	8.698227973	-5.55210527	6.05E-05	0.002263672	1.884961641	Glul
1428727_at	0.55217573	9.771829791	5.551917061	6.05E-05	0.002263672	1.884616304	Cep192
1453468_at	0.651683632	4.40838665	5.550469143	6.07E-05	0.00226591	1.88195941	4930430F08Rik
1454791_a_at	0.886376891	11.56438772	5.549573542	6.08E-05	0.00226591	1.880315863	Rbbp4
1425815_a_at	0.786104646	9.602833761	5.54165717	6.17E-05	0.002295314	1.865783549	Hmmr
1457693_a_at	-1.553038971	3.341765336	-5.538544549	6.20E-05	0.002304676	1.860067303	Eno4
1424950_at	0.802827333	8.448131475	5.537075814	6.22E-05	0.002307102	1.857369555	Sox9
1424123_at	-1.358705026	4.260992738	-5.533570459	6.26E-05	0.002318203	1.850929801	Mfsd7c
1427515_at	-2.313055513	2.726436663	-5.526613537	6.34E-05	0.002339817	1.838144207	Pion
1423421_at	0.754754212	10.11383433	5.525900661	6.35E-05	0.002339817	1.836833699	Ankrd49
1439463_x_at	0.590097414	15.20052479	5.525850904	6.35E-05	0.002339817	1.836742224	NA
1426733_at	-0.516323469	7.41269964	-5.522289096	6.39E-05	0.002351358	1.830193362	Itpk1
1428386_at	0.748062896	9.064393787	5.518166823	6.44E-05	0.002365406	1.822611876	Acsl3
1416251_at	0.605427027	12.48971349	5.509285326	6.55E-05	0.002398603	1.806269697	Mcm6
1417501_at	-0.957723209	5.663897322	-5.508831992	6.55E-05	0.002398603	1.805435266	Fbxo6
1433523_at	-1.056722226	5.736497997	-5.504400411	6.60E-05	0.002414346	1.797276814	Radil
1438761_a_at	0.711172884	12.23070084	5.502909967	6.62E-05	0.002417065	1.794532345	Odc1
1460163_at	0.607664466	8.059349472	5.497795852	6.69E-05	0.002436015	1.785113068	C1qtnf7
1423085_at	0.847168234	5.367317783	5.495898568	6.71E-05	0.002440604	1.781617722	Efnb3
1417933_at	-2.078152175	6.552943246	-5.489915355	6.78E-05	0.002460313	1.770591758	Igfbp6
1424292_at	0.918325156	10.76486447	5.489789713	6.79E-05	0.002460313	1.770360171	Depdc1a
1418026_at	1.046010113	8.666531429	5.478865306	6.92E-05	0.002503036	1.750215962	Exo1
1418369_at	0.868605496	11.14745236	5.478721214	6.93E-05	0.002503036	1.749950156	Prim1
1426739_at	0.725995172	8.844184733	5.476753815	6.95E-05	0.002508121	1.746320612	Donson
1432466_a_at	-0.993996448	10.65292225	-5.47409015	6.98E-05	0.002516458	1.741405745	Apoe
1456846_at	-1.054780083	6.023548678	-5.470562883	7.03E-05	0.002528864	1.734895945	Zbtb42
1419123_a_at	0.705639062	10.83485562	5.465497574	7.10E-05	0.002545058	1.725544689	Pdgfc
1443697_at	2.086888478	5.634783044	5.463652878	7.12E-05	0.002545058	1.722138281	NA
1459850_x_at	1.344474315	6.239314349	5.462730032	7.13E-05	0.002545058	1.720433985	Glrb
1453264_at	-1.069945233	7.344118914	-5.461744527	7.15E-05	0.002545058	1.718613848	Marveld3
1439426_x_at	-0.978206985	12.21463891	-5.461233563	7.15E-05	0.002545058	1.717670093	NA
1441072_at	-0.58201856	8.796730569	-5.460282531	7.17E-05	0.002545058	1.715913438	NA
1424455_at	0.545440294	10.80646674	5.458940886	7.18E-05	0.002545058	1.713435076	Gprasp1
1452912_at	0.945328369	10.10744155	5.458869467	7.18E-05	0.002545058	1.713303138	Dscc1
1460066_at	-1.127759661	3.072981549	-5.458609204	7.19E-05	0.002545058	1.712822335	NA
1438531_at	1.676616624	8.64191493	5.458536008	7.19E-05	0.002545058	1.712687114	A730054J21Rik
1452314_at	0.785068457	9.204601154	5.45710347	7.21E-05	0.002547684	1.710040508	Kif11
1438852_x_at	0.975164144	12.1141165	5.456280737	7.22E-05	0.002547684	1.708520388	Mcm6
1454734_at	1.231078944	8.221025442	5.451897049	7.28E-05	0.002564409	1.700419373	Lef1
1451006_at	-2.164019683	5.097788191	-5.447194795	7.34E-05	0.002580058	1.691726816	Xdh
1420707_a_at	0.951424412	7.663787118	5.446920588	7.34E-05	0.002580058	1.691219829	Traip
1417437_at	0.623924404	9.566654928	5.44385289	7.39E-05	0.002590709	1.68554721	Xrcc6
1422663_at	1.130622067	6.104570768	5.43510815	7.51E-05	0.002620514	1.669370076	Orc1
1438493_at	-1.305737136	3.771355931	-5.435030411	7.51E-05	0.002620514	1.669226219	Pld6
1433892_at	0.646559282	8.903643173	5.434285828	7.52E-05	0.002620514	1.66784832	Spag5
1439814_at	-1.174503444	3.522167341	-5.43423767	7.52E-05	0.002620514	1.667759197	Atp8b4
1418919_at	0.655384279	9.770703522	5.433487075	7.53E-05	0.002620514	1.666370095	Sgol1
1448715_x_at	-0.826295895	13.63839521	-5.43133563	7.56E-05	0.002621915	1.662388066	NA
1428671_at	-1.27674956	6.155769409	-5.430885827	7.57E-05	0.002621915	1.661555464	2200002D01Rik
1449522_at	0.836210642	11.05488888	5.428557394	7.60E-05	0.002621915	1.657245027	Unc5c
1452681_at	0.675823715	11.86325097	5.427038323	7.62E-05	0.002621915	1.65443251	Dtymk
1456335_at	1.093161053	6.978329614	5.426463844	7.63E-05	0.002621915	1.653368799	Gm106
1454927_at	0.61339772	8.297174475	5.426127877	7.63E-05	0.002621915	1.652746699	Zfp41
1423241_a_at	0.453974182	11.92406412	5.425968833	7.64E-05	0.002621915	1.652452197	Tfdp1
1427934_at	-0.846235349	8.832592435	-5.425762923	7.64E-05	0.002621915	1.652070907	Lyrm2
1424895_at	0.724846653	9.14556571	5.425744048	7.64E-05	0.002621915	1.652035956	Gpsm2
1426749_at	0.647280292	10.48427992	5.417755615	7.75E-05	0.00265699	1.637239222	Prmt3
1451416_a_at	-1.516153574	3.805350173	-5.416041595	7.78E-05	0.0026614	1.634063298	Tgm1
1427915_s_at	0.69918571	9.21442512	5.412820861	7.82E-05	0.00266875	1.628094524	NA
1454952_s_at	0.562475818	11.44613831	5.412245001	7.83E-05	0.00266875	1.627027176	Ncapd3
1438434_at	0.906340767	10.80656863	5.411715985	7.84E-05	0.00266875	1.626046614	Arhgap11a
1416859_at	0.567276434	12.63097208	5.411288472	7.85E-05	0.00266875	1.625254168	Fkbp3
1418210_at	0.622152827	12.11638225	5.408487117	7.89E-05	0.002678613	1.620060927	Pfn2
1450981_at	-0.574676741	12.53409287	-5.40605124	7.92E-05	0.002684013	1.61554438	Cnn2
1419079_at	-1.60943962	6.968417774	-5.405779443	7.93E-05	0.002684013	1.615040373	Scnn1g
1438571_at	1.167308437	8.837067521	5.402387966	7.98E-05	0.00269691	1.608750556	Bub1
1415849_s_at	0.471375842	13.87272748	5.401528888	7.99E-05	0.002697166	1.607157075	Stmn1
1451931_x_at	-1.288109076	8.613439175	-5.399823118	8.01E-05	0.002701672	1.603992799	H2-L
1452324_at	1.499004646	5.09807633	5.39734351	8.05E-05	0.002710086	1.599392339	Pvt1
1424321_at	0.647766689	11.25475473	5.394207252	8.10E-05	0.002721853	1.593572431	Rfc4
1452579_at	-0.518969624	11.10197369	-5.392403685	8.13E-05	0.002723844	1.590224994	Iscu
1448559_at	-0.801829145	8.628579368	-5.392209393	8.13E-05	0.002723844	1.58986436	Flot1
1423739_x_at	-0.655534849	12.24514729	-5.383513719	8.26E-05	0.002764113	1.57371891	Aplp2
1422462_at	0.645032138	9.380049657	5.382613012	8.28E-05	0.002764638	1.572045982	Ube2t
1437492_at	1.343383957	6.841447913	5.381057658	8.30E-05	0.002768537	1.569156897	Mkx
1454858_x_at	-1.119435097	9.062096788	-5.374006658	8.41E-05	0.002800937	1.556055628	Mettl7a1
1440869_x_at	1.000295507	6.534087881	5.372988322	8.42E-05	0.002802104	1.55416295	6720489N17Rik
1435415_x_at	1.077312787	11.12945747	5.363111263	8.58E-05	0.002849885	1.535798444	Marcksl1
1456653_a_at	0.745065943	8.64777956	5.361369102	8.61E-05	0.002854934	1.53255791	Mthfd1l
1435688_at	-1.58571103	3.297344684	-5.350439954	8.79E-05	0.002909371	1.512219976	Gm19935
1419089_at	-1.352541649	9.510303804	-5.348184332	8.82E-05	0.002917338	1.508020584	Timp3
1451683_x_at	-1.209327075	5.220870155	-5.346998197	8.84E-05	0.002919508	1.505812039	NA
1437152_at	0.90863661	10.56165938	5.3456178	8.87E-05	0.002922745	1.503241553	Mex3b
1418920_at	-0.731136234	4.633242071	-5.342821996	8.91E-05	0.002930144	1.498034634	Cldn15
1418515_at	0.505901112	10.0492302	5.342693466	8.91E-05	0.002930144	1.497795234	Mtf2
1454834_at	1.215236774	13.42477826	5.339027995	8.97E-05	0.002940438	1.490967048	Nfib
1454878_at	0.624864278	11.75458908	5.338591332	8.98E-05	0.002940438	1.490153498	Dzip3
1438946_at	-0.72376312	6.761395715	-5.3384696	8.98E-05	0.002940438	1.489926695	Pdgfra
1443194_at	1.198002127	6.477566081	5.337045557	9.01E-05	0.002940917	1.487273357	5930430O07Rik
1444043_at	0.814545688	7.882379434	5.336743368	9.01E-05	0.002940917	1.486710273	NA
1415780_a_at	0.517127004	11.39897808	5.336049755	9.02E-05	0.002940917	1.485417783	Armcx2
1451080_at	0.442754578	12.44850064	5.331120579	9.11E-05	0.002960738	1.476230878	Usp1
1418990_at	-1.862221583	5.817856063	-5.330900717	9.11E-05	0.002960738	1.47582103	Ms4a4d
1444248_at	0.668098051	8.312478592	5.328368329	9.15E-05	0.002970478	1.471099922	Rcn2
1451649_a_at	0.555393082	11.07258298	5.326952268	9.18E-05	0.002974055	1.468459611	Wdr75
1439322_at	2.49002716	5.849692004	5.324334025	9.22E-05	0.002981881	1.463577095	NA
1435136_at	0.69563955	9.40409089	5.324005431	9.23E-05	0.002981881	1.462964269	Whsc1
1428546_at	0.618802891	11.18910478	5.321806441	9.27E-05	0.00298799	1.458862803	Syncrip
1439252_at	1.092440835	7.675681992	5.32038361	9.29E-05	0.00298799	1.456208663	Incenp
1425221_at	-0.881267892	3.64873816	-5.320005573	9.30E-05	0.00298799	1.455503432	Agr3
1458176_at	-0.818246703	5.095724909	-5.319844978	9.30E-05	0.00298799	1.455203836	Per3
1439442_x_at	1.014842213	8.435889767	5.318800215	9.32E-05	0.002989561	1.453254705	Yars2
1443075_at	0.700192556	8.499428047	5.314257996	9.40E-05	0.003008576	1.444779015	NA
1434634_at	-1.047237644	5.505847296	-5.313822403	9.41E-05	0.003008576	1.443966067	Gm166
1456069_at	-1.844188184	6.58957363	-5.313038448	9.42E-05	0.003008576	1.44250291	Dtna
1443664_s_at	-1.50158772	4.015859415	-5.31236518	9.43E-05	0.003008576	1.441246275	Cd164l2
1426537_at	0.545963059	8.353372161	5.305032657	9.56E-05	0.003045778	1.427556552	Narg2
1449207_a_at	0.662894864	11.46378569	5.302889326	9.60E-05	0.003052743	1.423553681	Kif20a
1428048_at	-0.797527895	5.215547373	-5.302285742	9.61E-05	0.003052743	1.422426323	LOC269472
1429601_x_at	0.587881725	8.553629208	5.299022783	9.67E-05	0.003052743	1.416331056	Mthfd2l
1447643_x_at	0.591144953	13.89420759	5.29874255	9.68E-05	0.003052743	1.415807513	Snai2
1429355_at	-1.56590914	2.78027645	-5.298660699	9.68E-05	0.003052743	1.415654592	Tekt5
1421048_a_at	0.815250194	7.362322445	5.298580474	9.68E-05	0.003052743	1.415504709	Ypel1
1426854_a_at	0.465289852	12.90402119	5.297928452	9.69E-05	0.003052743	1.41428652	Set
1441400_at	1.345484228	4.586153117	5.297417715	9.70E-05	0.003052743	1.41333226	1810029B16Rik
1438690_at	1.431847578	7.096114954	5.295731274	9.73E-05	0.003052743	1.410181076	Tyms
1434682_at	0.574199455	9.818728112	5.295630864	9.73E-05	0.003052743	1.409993444	Zfp770
1427742_a_at	-0.801586755	9.452391613	-5.29555605	9.73E-05	0.003052743	1.409853642	Klf6
1458479_at	1.070859681	7.89125861	5.293164462	9.78E-05	0.003059777	1.405384184	Smc2
1429490_at	0.806282951	10.71702029	5.292338875	9.79E-05	0.003059777	1.403841137	Rif1
1434767_at	0.832044588	10.45843152	5.291848118	9.80E-05	0.003059777	1.402923856	Mis18bp1
1455556_at	0.742897299	11.7059643	5.290404337	9.83E-05	0.003059777	1.400225086	Notch2
1418448_at	-0.685566894	8.846688423	-5.290304976	9.83E-05	0.003059777	1.400039348	Rras
1422460_at	0.634850408	12.25226435	5.289726205	9.84E-05	0.003059777	1.398957405	Mad2l1
1455512_at	-2.483846876	2.871269816	-5.288570178	9.86E-05	0.003059777	1.396796223	Shisa6
1434434_s_at	0.501103778	12.51968703	5.288404861	9.86E-05	0.003059777	1.39648715	Tcerg1
1419838_s_at	0.56864664	12.16288268	5.2853464	9.92E-05	0.003073112	1.390768499	Plk4
1442659_at	1.289300069	6.051188549	5.283284725	9.96E-05	0.00308076	1.386912946	Pcdh9
1418727_at	0.620161885	8.735127193	5.280802487	0.000100064	0.003090868	1.382270174	Nup155
1424511_at	0.709667482	10.255406	5.279558377	0.000100297	0.003093834	1.379942899	Aurka
1423456_at	0.575449247	10.83830526	5.276120767	0.000100945	0.00310956	1.373511362	Bzw2
1437839_x_at	0.631952269	9.574518132	5.274479755	0.000101256	0.003114873	1.370440607	Mrpl11
1448185_at	-0.619079569	10.00580074	-5.271362815	0.000101849	0.003127863	1.364607069	Herpud1
1432188_s_at	0.863185643	9.230584108	5.270802721	0.000101956	0.003127863	1.36355869	Nup43
1416492_at	0.943567554	8.347209208	5.268060893	0.000102482	0.0031397	1.358425981	Ccne1
1422476_at	-0.593581029	10.71959791	-5.26351366	0.000103359	0.003158136	1.349911444	Ifi30
1423174_a_at	-1.514602457	6.516831825	-5.263488249	0.000103364	0.003158136	1.349863856	Pard6b
1449080_at	0.459741799	12.84981074	5.259922283	0.000104057	0.003175018	1.343184861	Hdac2
1435642_at	-0.784177034	5.880292712	-5.258901221	0.000104257	0.003176799	1.341272132	Prr18
1434215_at	0.530471865	10.27851495	5.257713165	0.000104489	0.003179583	1.33904641	B230308N11Rik
1417910_at	0.60495793	12.39708889	5.255984199	0.000104829	0.003185608	1.335807022	Ccna2
1426788_a_at	0.518146969	12.42942489	5.255040439	0.000105015	0.003186952	1.334038634	Ssrp1
1442340_x_at	-1.803558166	4.844852361	-5.253948099	0.00010523	0.003189192	1.331991702	Cyr61
1419689_at	1.03910006	5.761511349	5.253110637	0.000105395	0.003189835	1.330422281	Gpc6
1449273_at	-1.143680268	3.554883639	-5.2517455	0.000105666	0.003189835	1.327863799	Cyfip2
1419086_at	-0.802379344	8.53235905	-5.251693169	0.000105676	0.003189835	1.327765717	Fgfbp1
1435283_s_at	-1.051423006	6.43416317	-5.250635374	0.000105886	0.003191894	1.325783073	Fam189a2
1424883_s_at	0.543051654	13.85876341	5.246423023	0.000106727	0.003212929	1.317886383	Srsf7
1450862_at	1.129565738	8.037277494	5.245588538	0.000106894	0.00321367	1.316321749	Rad54l
1428887_at	1.041133892	5.687111633	5.241798216	0.000107657	0.003232306	1.309213904	Zfp157
1427482_a_at	-0.815578398	9.142354289	-5.240624938	0.000107895	0.003235122	1.307013334	Car8
1427020_at	1.461436857	8.56856552	5.2381156	0.000108405	0.003246082	1.3023063	Scara3
1448908_at	-0.787454703	10.01861801	-5.236282173	0.000108779	0.003252955	1.298866643	Ppap2b
1456717_at	1.104023769	6.938273474	5.233337421	0.000109382	0.003264274	1.293341165	NA
1424477_at	-1.095138859	4.035865337	-5.233021435	0.000109447	0.003264274	1.292748191	Tmem184a
1423531_a_at	0.602169225	14.26923419	5.23227105	0.000109601	0.003264556	1.291339979	Hnrnpa1
1437698_at	-1.595509673	3.021159338	-5.228247658	0.000110433	0.003284988	1.283788258	Myo5b
1416713_at	-0.971224079	9.376088047	-5.223651202	0.000111392	0.003309124	1.275158436	Tppp3
1455990_at	0.657806242	11.17170261	5.2218928	0.00011176	0.003315708	1.271856345	Kif23
1455851_at	0.695151576	10.71745738	5.220214666	0.000112114	0.003321811	1.268704626	Bmp5
1429953_at	-0.788788427	4.050870249	-5.218907163	0.00011239	0.003322999	1.266248747	2210011C24Rik
1439419_at	0.757455971	7.2147869	5.21776625	0.000112631	0.003322999	1.2641056	2310057M21Rik
1459338_at	1.143595939	7.968077333	5.217664514	0.000112653	0.003322999	1.263914486	NA
1451679_at	0.797700775	9.034038164	5.217233562	0.000112744	0.003322999	1.263104917	Arxes1
1425518_at	-1.516467484	3.989271929	-5.211059525	0.000114061	0.003357428	1.251504062	Rapgef4
1437338_x_at	0.60954064	7.304357687	5.209525949	0.000114391	0.003362736	1.248621773	Elp3
1424674_at	0.487056612	10.99579555	5.20846384	0.00011462	0.003365071	1.246625415	Slc39a6
1440348_at	1.048052436	6.2006942	5.2057965	0.000115197	0.003377605	1.241611213	Zfyve9
1438071_at	0.994329798	7.696104001	5.204123753	0.00011556	0.003382605	1.238466245	Pms1
1425676_a_at	-0.897858754	9.147256557	-5.202567121	0.000115899	0.003382605	1.235539274	Elovl1
1416431_at	0.729099313	11.14798308	5.20249218	0.000115916	0.003382605	1.235398353	Tubb6
1420856_a_at	0.77944753	7.752594972	5.202035638	0.000116015	0.003382605	1.234539847	Lancl2
1452106_at	-0.727803976	11.63945211	-5.201564098	0.000116118	0.003382605	1.233653108	Npnt
1457638_x_at	0.698150918	7.261604099	5.20001985	0.000116457	0.003388072	1.230748931	Rfc2
1452008_at	-1.04132315	2.891897034	-5.198082302	0.000116882	0.003393845	1.227104678	Ttc39b
1423601_s_at	0.928068423	8.146400199	5.197745691	0.000116956	0.003393845	1.226471513	Tcof1
1416626_at	-1.600274535	3.415423821	-5.19464954	0.00011764	0.003409303	1.220646991	Pla2g1b
1440108_at	0.721400106	11.30998389	5.190881087	0.000118479	0.003425453	1.213556119	Foxp2
1426653_at	1.141805042	7.679897128	5.189629351	0.000118759	0.003425453	1.211200412	Mcm3
1433543_at	0.589925803	11.83478482	5.189365362	0.000118818	0.003425453	1.210703572	Anln
1434532_at	0.698208978	8.036412434	5.189109643	0.000118875	0.003425453	1.210222289	Csrnp2
1420351_at	-1.880154731	3.823994205	-5.188105706	0.0001191	0.003425453	1.208332722	Tnfrsf4
1457039_at	-0.717416543	4.38148253	-5.188059205	0.00011911	0.003425453	1.208245196	Cecr2
1450886_at	0.929181865	7.622870706	5.186743953	0.000119406	0.003426957	1.205769489	Gsg2
1417092_at	0.626822038	10.0849074	5.18647285	0.000119467	0.003426957	1.205259165	Pth1r
1455994_x_at	-0.58425267	10.17782041	-5.182826348	0.000120291	0.003446205	1.198394086	Elovl1
1439528_at	-1.519484094	2.832134322	-5.181959938	0.000120488	0.003447453	1.196762698	4833423E24Rik
1424173_at	1.272373169	7.286394967	5.180245251	0.000120878	0.003454229	1.193533794	Tmem48
1415916_a_at	-0.677070505	10.03475715	-5.17918095	0.000121121	0.003456782	1.191529439	Mthfd1
1416701_at	0.619525187	8.255438393	5.174246073	0.000122254	0.003484691	1.182233953	Rnd3
1434526_at	0.795570949	3.019534213	5.168069807	0.000123687	0.003521082	1.17059591	Ephx4
1440114_x_at	-0.991254978	4.534543731	-5.164800872	0.000124452	0.003538401	1.164434296	Kank3
1436847_s_at	0.693349502	11.39223749	5.16098971	0.000125351	0.003559458	1.157248974	Cdca8
1430020_x_at	0.71513005	13.40796057	5.159434878	0.000125719	0.003565428	1.154317081	Hnrnpa1
1457664_x_at	-1.553616985	2.687699776	-5.154558659	0.000126883	0.003586798	1.145120231	C2
1421883_at	1.688910374	6.456995553	5.154019179	0.000127012	0.003586798	1.144102559	Elavl2
1415999_at	-1.135135372	8.134599953	-5.153730527	0.000127081	0.003586798	1.143558032	Hey1
1428823_at	0.58420157	10.24146943	5.153610487	0.00012711	0.003586798	1.143331581	Hddc2
1456793_at	1.591336829	8.719888063	5.152164935	0.000127458	0.003592105	1.14060445	Cytl1
1428033_at	0.778282999	7.265328981	5.151348305	0.000127654	0.003593154	1.139063711	Zfp937
1437114_at	-0.571856273	2.836029335	-5.15060961	0.000127833	0.003593681	1.137669941	A930001N09Rik
1417926_at	0.577037889	11.2198864	5.149316078	0.000128146	0.003597984	1.135229143	Ncapg2
1436872_at	0.818487242	7.193924644	5.147995554	0.000128466	0.003598361	1.1327372	Tacc3
1437520_a_at	0.678712306	10.69427298	5.14794261	0.000128479	0.003598361	1.132637286	Nup85
1423646_at	-0.531895519	10.16967199	-5.147133453	0.000128675	0.003599391	1.131110227	Zdhhc3
1423293_at	0.544335053	11.37606146	5.145946318	0.000128964	0.003600617	1.128869694	Rpa1
1456077_x_at	0.654583684	8.710780324	5.145640447	0.000129039	0.003600617	1.128292381	Cdc25c
1428948_at	1.593144193	4.57860361	5.142913631	0.000129706	0.003612002	1.123145185	Kcnma1
1434931_at	-0.498266286	9.861678017	-5.142660905	0.000129768	0.003612002	1.122668087	Neo1
1457026_at	-2.769307567	3.07204756	-5.140684272	0.000130254	0.00362105	1.118936322	Liph
1430521_s_at	-0.959341291	5.719388378	-5.139660043	0.000130506	0.003623596	1.11700245	Cpne8
1455523_at	0.814348902	5.253354356	5.135025702	0.000131655	0.003650992	1.108250637	Cstf2
1438171_x_at	0.600230295	12.77359519	5.133191587	0.000132112	0.003659174	1.104786244	Mettl9
1443793_x_at	1.000267111	5.897222469	5.131481261	0.000132541	0.003666523	1.1015553	Ints1
1434857_at	0.991175612	6.995620273	5.128883633	0.000133194	0.003680068	1.096647489	Zfp783
1434582_at	0.950185776	5.259616687	5.126227882	0.000133865	0.003690105	1.091629015	Erc2
1424906_at	-1.208871935	4.822866141	-5.126149251	0.000133885	0.003690105	1.091480415	Pqlc3
1436508_at	0.957416226	6.116916948	5.125053442	0.000134163	0.003693245	1.089409445	Mlec
1419615_at	-0.906905478	4.452063829	-5.12360245	0.000134532	0.003698881	1.086666989	Trpv6
1424760_a_at	0.528249119	10.94884518	5.121183213	0.000135149	0.003711328	1.082093928	Smyd2
1438489_at	0.988665057	6.885486605	5.116096737	0.000136457	0.003742683	1.072476689	Smn1
1457445_at	0.640518588	10.20976126	5.11263226	0.000137356	0.00376274	1.065924443	Trps1
1453038_at	0.833567937	8.095315451	5.109787714	0.000138098	0.003778476	1.060543567	4930422G04Rik
1450130_at	-1.028009053	2.579965719	-5.107494249	0.000138699	0.003790326	1.056204427	Xpr1
1442058_s_at	0.676083732	9.576653743	5.105916066	0.000139115	0.003794388	1.0532182	Psmc3ip
1451445_at	0.865459644	5.164749835	5.105649823	0.000139185	0.003794388	1.052714389	Umps
1430339_at	1.169527896	7.661550909	5.102652663	0.000139978	0.003807774	1.04704226	2610021K21Rik
1452659_at	0.40213985	13.75649315	5.102246247	0.000140086	0.003807774	1.046273034	Dek
1436309_at	0.721520942	7.303199724	5.101604986	0.000140256	0.003807774	1.045059276	Neto2
1422944_a_at	0.7235076	8.455499048	5.101214677	0.00014036	0.003807774	1.044320485	Diap3
1437711_x_at	0.977627962	13.24911113	5.100457095	0.000140562	0.003807774	1.042886458	Odc1
1421312_a_at	-1.100839961	2.990606976	-5.099973687	0.00014069	0.003807774	1.041971378	Kifc2
1459246_at	-1.685978918	2.782862433	-5.098135446	0.000141182	0.003814247	1.038491376	D230021J17Rik
1416042_s_at	0.825433772	12.31905747	5.097811603	0.000141268	0.003814247	1.037878261	Nasp
1434859_at	0.724405089	9.383938282	5.094660983	0.000142115	0.003828146	1.031912702	Umps
1418486_at	-1.354480551	6.858236589	-5.094630569	0.000142123	0.003828146	1.03185511	Vnn1
1438091_a_at	0.624929543	14.26242799	5.090668318	0.000143195	0.003852418	1.024351054	NA
1448892_at	0.454649596	11.09420627	5.085799391	0.000144524	0.003883532	1.015127272	Dock7
1422979_at	1.567170663	8.0365561	5.084807288	0.000144797	0.003886214	1.013247467	Suv39h2
1439266_a_at	1.032604414	10.22153428	5.081404449	0.000145735	0.003906738	1.006798975	Polr3k
1449084_s_at	-0.636482943	10.05856206	-5.079579356	0.000146241	0.003915636	1.003339793	Sh3d19
1423835_at	0.617760968	12.15383676	5.078187967	0.000146628	0.003921331	1.00070236	Zfp503
1449184_at	-1.957971988	3.202625922	-5.077005082	0.000146957	0.003925486	0.998459973	Pglyrp1
1431089_at	0.788251027	8.201788925	5.07490122	0.000147546	0.003932582	0.994471284	Cpsf2
1417075_at	0.495967804	11.25357707	5.074806022	0.000147572	0.003932582	0.994290788	Fam136a
1417155_at	1.017566884	9.389878478	5.073839262	0.000147843	0.003935152	0.99245773	Mycn
1448618_at	-1.257093318	3.720021357	-5.073217	0.000148018	0.003935154	0.991277809	Mvp
1424232_a_at	0.923417282	6.526585712	5.072167117	0.000148314	0.003938359	0.989286937	Ftsjd1
1456280_at	0.670260215	9.446774252	5.071078036	0.000148621	0.003940808	0.987221598	Clspn
1449282_at	0.803050264	3.310419906	5.070599674	0.000148756	0.003940808	0.986314385	Cysltr1
1424792_at	0.802036393	8.081846102	5.065960724	0.000150073	0.003971023	0.977515201	Rpp40
1455316_x_at	-0.754066869	13.68580831	-5.063844986	0.000150677	0.003982341	0.973501205	BC094435
1429394_at	0.606381892	7.468781646	5.062929681	0.00015094	0.003983629	0.971764518	A130010J15Rik
1448686_at	-1.009260853	2.546150565	-5.06244112	0.00015108	0.003983629	0.970837486	Il16
1417139_at	0.750325081	8.79742169	5.061807628	0.000151262	0.003983764	0.96963541	Dsn1
1420429_at	1.049633138	4.940756354	5.059810665	0.000151837	0.003992888	0.965845785	Pcdhb3
1460238_at	-1.923927819	6.35488704	-5.059068734	0.000152052	0.003992888	0.964437705	Msln
1460101_at	-1.29150621	2.992169205	-5.058761509	0.00015214	0.003992888	0.963854617	NA
1441218_at	-1.711666948	3.409428807	-5.058064483	0.000152342	0.003993528	0.962531675	Ttc21a
1438114_x_at	1.132071278	7.742390703	5.056324028	0.000152847	0.004002106	0.959228075	Efs
1443882_at	-1.325622789	6.796465777	-5.055233842	0.000153164	0.004005753	0.957158584	Slc26a2
1423647_a_at	-0.805367776	8.519940371	-5.054318774	0.000153431	0.004008074	0.955421408	Zdhhc3
1456121_at	0.945770163	7.911096801	5.053044086	0.000153803	0.004013146	0.953001362	Cep97
1432187_at	0.890315683	8.056210147	5.049750436	0.00015477	0.004033692	0.946747341	Nup43
1417496_at	-1.870979204	3.493522543	-5.042518282	0.000156914	0.004081976	0.933010336	Cp
1438701_at	0.770424516	7.087444745	5.042281266	0.000156985	0.004081976	0.932560036	Bicd1
1456144_at	1.496602354	5.410245587	5.041166628	0.000157319	0.004085927	0.930442273	Nav3
1417147_at	0.920048926	6.830026046	5.039828788	0.00015772	0.004091625	0.927900241	Fam69b
1439106_at	0.941181788	8.626624114	5.035606022	0.000158993	0.004117553	0.919875178	Zfp462
1459211_at	0.606321023	9.44297948	5.035301733	0.000159085	0.004117553	0.919296818	Gli2
1443441_x_at	0.620080719	8.021091864	5.033464106	0.000159642	0.004127242	0.915803817	Gm5141
1453050_at	1.006247297	6.613876867	5.029282818	0.000160919	0.00415363	0.907854457	Gins3
1428057_a_at	-1.179311308	3.568042365	-5.028913423	0.000161032	0.00415363	0.907152072	Ahnak
1449171_at	0.776381423	10.08988414	5.026685545	0.000161717	0.004166522	0.902915552	Ttk
1455277_at	-0.553045231	11.50994222	-5.02564231	0.000162039	0.00417004	0.90093154	Hhip
1435052_at	-0.717942674	5.945085481	-5.024320883	0.000162447	0.00417578	0.898418283	4930455F23Rik
1447929_at	-1.055479425	3.131875295	-5.023536524	0.00016269	0.004177257	0.896926394	Ssh3
1439872_at	-2.604787367	3.815502467	-5.022731604	0.00016294	0.004178904	0.895395322	NA
1425212_a_at	0.805547949	7.893813319	5.021497276	0.000163323	0.00418398	0.893047306	Tnfrsf19
1438717_a_at	-1.599995033	4.056515349	-5.017571	0.00016455	0.004210617	0.885577315	Osbpl6
1417843_s_at	-1.482014814	6.402361665	-5.013178865	0.000165934	0.004241203	0.877218861	Eps8l2
1421917_at	-0.583766629	11.72374678	-5.010662363	0.000166732	0.004253125	0.872428817	Pdgfra
1420877_at	0.669266194	6.404269714	5.010517778	0.000166778	0.004253125	0.872153585	Sep-06
1432179_x_at	0.613918006	3.418201769	5.009707048	0.000167036	0.004254388	0.870610225	Ska1
1456789_at	0.639944748	10.2618622	5.009175715	0.000167206	0.004254388	0.869598704	Zfp462
1456733_x_at	0.766326932	12.7446755	5.006046528	0.000168206	0.004271683	0.863640869	Serpinh1
1416748_a_at	0.715982115	8.97747115	5.005097908	0.000168511	0.004271683	0.861834515	Mre11a
1439112_at	1.131793374	6.533326989	5.004684195	0.000168644	0.004271683	0.861046691	2810442I21Rik
1423707_at	-0.753391374	9.848652117	-5.004573126	0.00016868	0.004271683	0.860835182	Tmem50b
1427094_at	0.645744228	10.27867782	5.003524266	0.000169018	0.004271683	0.858837764	Pole2
1434856_at	-0.553663073	10.00368661	-5.003506938	0.000169023	0.004271683	0.858804764	Ankrd44
1458500_at	-0.965977337	3.337009926	-5.001303125	0.000169736	0.004284874	0.854607466	AU021034
1434278_at	0.946667254	12.13673462	4.996639728	0.000171253	0.004318339	0.845723878	Mtm1
1427141_at	0.869191542	8.54501661	4.993494542	0.000172284	0.004332364	0.839730999	2700099C18Rik
1438063_at	0.738626962	8.057476053	4.993247892	0.000172366	0.004332364	0.83926098	Mphosph9
1424866_at	-0.677817818	2.89830746	-4.993184376	0.000172386	0.004332364	0.839139942	Usp43
1440184_at	1.036134965	6.156408168	4.991649767	0.000172892	0.004340233	0.836215406	NA
1436762_x_at	0.694090645	9.08918103	4.989317596	0.000173664	0.004352682	0.831770418	Elp3
1417071_s_at	-1.064042714	3.525697546	-4.988813298	0.000173831	0.004352682	0.830809173	Cyp4v3
1456055_x_at	0.727612474	10.12402698	4.98840138	0.000173968	0.004352682	0.83002399	Pold1
1422803_at	-0.736369363	6.329363463	-4.985845331	0.000174819	0.004369129	0.825151312	Fstl3
1440225_at	-0.668965089	7.28651074	-4.983987563	0.000175441	0.0043798	0.821609314	Gpr116
1428851_at	-0.587388527	6.355635973	-4.982139904	0.000176061	0.004388033	0.818086195	1300014I06Rik
1423292_a_at	-1.078996503	6.880382893	-4.9818453	0.00017616	0.004388033	0.817524408	Prx
1425080_at	0.701592217	6.312382594	4.980383054	0.000176653	0.004395447	0.814735868	Zfp286
1424939_at	1.559846396	9.245435727	4.979202522	0.000177052	0.004400511	0.812484383	Asz1
1421283_at	0.732825537	8.97034892	4.977070166	0.000177775	0.004413609	0.808417194	Bmp5
1453599_at	1.054007672	6.158291337	4.974247187	0.000178737	0.004423608	0.803031928	Trim71
1445539_at	-1.290117299	5.387554026	-4.973860613	0.000178869	0.004423608	0.802294408	Pde7b
1416884_at	0.624576709	13.94741702	4.973351255	0.000179043	0.004423608	0.801322609	Cbx3
1417458_s_at	0.476364256	13.53123993	4.973274395	0.00017907	0.004423608	0.801175966	Cks2
1435339_at	0.701128245	8.491126209	4.97230749	0.000179401	0.004423608	0.799331127	Kctd15
1438096_a_at	0.678359732	12.30036978	4.972230015	0.000179428	0.004423608	0.7991833	Dtymk
1436337_at	-0.93520278	9.804736916	-4.971864322	0.000179553	0.004423608	0.798485535	4930420K17Rik
1442359_at	-0.955385603	3.372940751	-4.969470756	0.000180377	0.004439042	0.793918067	Steap2
1457716_at	-1.062446478	6.237074183	-4.96768591	0.000180993	0.004447618	0.790511749	Otud7b
1435711_at	-0.684298927	5.431923622	-4.967310087	0.000181124	0.004447618	0.789794456	NA
1424783_a_at	-1.046375882	7.538594726	-4.966749683	0.000181318	0.004447618	0.788724844	NA
1456133_x_at	0.536700192	8.870134068	4.965781092	0.000181654	0.004451016	0.786876065	Itgb5
1423524_at	0.899393656	6.662968805	4.962802251	0.000182692	0.00446541	0.781189585	Mastl
1426657_s_at	0.953580672	10.23311591	4.962693248	0.00018273	0.00446541	0.780981483	NA
1436991_x_at	-1.00491675	10.89664437	-4.962389321	0.000182836	0.00446541	0.780401239	Gsn
1443864_at	0.68606399	4.223782564	4.961684308	0.000183083	0.004466592	0.779055217	Dtl
1434001_at	0.409939106	10.93706897	4.96003111	0.000183663	0.004475892	0.775898684	Ttc9c
1433670_at	-0.968705893	11.40393893	-4.959079389	0.000183998	0.004478956	0.774081374	Emp2
1419943_s_at	0.667084365	11.76972408	4.958108895	0.00018434	0.004478956	0.772228111	Ccnb1
1417066_at	-0.976610246	5.363654076	-4.957979316	0.000184385	0.004478956	0.771980657	Adck3
1433862_at	0.730880277	9.371861579	4.954647542	0.000185565	0.004502749	0.765617407	Espl1
1433901_at	0.415535051	12.11404805	4.954081548	0.000185766	0.004502777	0.764536307	Caprin1
1427364_a_at	0.748745921	8.431782816	4.953009017	0.000186148	0.004507178	0.762487577	Odc1
1445398_at	-1.191053935	8.257152567	-4.950691118	0.000186976	0.004522359	0.758059515	NA
1452227_at	0.65206883	7.2704949	4.942573171	0.000189905	0.00458828	0.742546365	Sel1l3
1419757_at	-0.872542845	6.163511982	-4.934818141	0.000192747	0.004648795	0.727719762	Pitpnm2
1417399_at	-0.94093804	8.625637818	-4.93421893	0.000192969	0.004648795	0.726573866	Gas6
1435737_a_at	0.518290602	10.01446716	4.934056861	0.000193029	0.004648795	0.72626393	Nde1
1446591_at	-0.749722321	3.447145892	-4.930882212	0.000194207	0.00467217	0.720192182	Gm1574
1448306_at	-0.813446339	10.84499391	-4.930100194	0.000194498	0.004674185	0.718696341	Nfkbia
1424620_at	2.007343439	8.168676718	4.9278767	0.000195329	0.004681341	0.714442875	Nop16
1448734_at	-1.631688935	5.301150566	-4.927697345	0.000195396	0.004681341	0.71409975	Cp
1423920_at	0.543086187	9.532498339	4.927634782	0.00019542	0.004681341	0.713980061	Ncaph
1458191_at	0.642951272	8.83966969	4.924427798	0.000196625	0.00470521	0.707844144	Foxp2
1429404_at	1.395977446	6.11339789	4.923584111	0.000196943	0.004707826	0.706229729	2010317E24Rik
1456888_at	-0.728667013	6.647405983	-4.920005314	0.0001983	0.004735224	0.69938072	Pfkfb4
1447448_s_at	-0.65707572	9.429433064	-4.91750751	0.000199252	0.004752927	0.694599635	Klf6
1425746_at	-1.19043728	2.562750303	-4.914166163	0.000200534	0.004778433	0.688202821	D730039F16Rik
1455425_at	0.66911413	9.75422434	4.913170304	0.000200917	0.004782512	0.686296065	Tet1
1453017_at	-1.206509286	7.092931972	-4.908479516	0.000202734	0.004820666	0.677313194	Ankle2
1456978_s_at	-0.606870234	3.672858823	-4.904774843	0.000204181	0.004845138	0.670217001	Wdr96
1424544_at	-1.442444216	6.844384034	-4.904742861	0.000204194	0.004845138	0.670155734	Nrbp2
1425310_a_at	1.553973083	5.727843178	4.904104849	0.000204444	0.004845971	0.668933482	Emid2
1434705_at	0.429891343	12.80734166	4.902467866	0.000205088	0.004856115	0.665797281	Ctbp2
1445900_at	0.873666351	3.475784328	4.9018317	0.000205338	0.004856845	0.664578405	NA
1437350_at	0.430159419	8.409645194	4.900894078	0.000205708	0.004856845	0.662781869	NA
1426778_at	-0.771144987	10.83412497	-4.900482585	0.000205871	0.004856845	0.661993393	Dag1
1454211_a_at	-0.535956571	3.283788193	-4.900203879	0.000205981	0.004856845	0.661459345	Shroom3
1426232_at	0.478407939	9.841283195	4.898155377	0.000206793	0.004857741	0.657533802	BC024479
1457401_at	-1.425273702	2.582008992	-4.897368125	0.000207106	0.004857741	0.656025067	Dnahc9
1436922_at	1.241501699	7.337681558	4.897256421	0.000207151	0.004857741	0.655810985	Lrr1
1424568_at	-0.99166757	8.570083471	-4.897127574	0.000207202	0.004857741	0.655564046	Tspan2
1436802_at	0.669049724	8.903230151	4.896979563	0.000207261	0.004857741	0.655280379	Ilf3
1439421_x_at	0.609741793	12.20298225	4.896847038	0.000207314	0.004857741	0.655026387	Cbx3
1435509_x_at	0.428747889	14.14411132	4.893169031	0.000208784	0.004885957	0.647976521	Cdk2ap1
1431170_at	-1.478606607	4.920745302	-4.892750219	0.000208952	0.004885957	0.647173663	Efna3
1439091_at	0.742111832	6.418112074	4.891816355	0.000209327	0.004889655	0.645383384	Fancd2
1448550_at	-0.961684464	6.599599808	-4.891036054	0.000209641	0.004891917	0.643887423	Lbp
1427892_at	-1.345377636	4.427116544	-4.889581708	0.000210228	0.00490053	0.64109903	Myo1g
1431844_at	-2.14460851	2.793681856	-4.888155056	0.000210805	0.004908903	0.638363507	Kcnmb2
1417166_at	0.450062419	11.5341804	4.884888606	0.000212133	0.004934718	0.63209943	Psip1
1445108_at	0.799615637	7.936284538	4.884143967	0.000212437	0.004936687	0.63067127	NA
1416641_at	0.53796964	10.73267835	4.882801187	0.000212986	0.004941979	0.628095767	Lig1
1452606_at	0.909658483	6.909966931	4.882514194	0.000213103	0.004941979	0.627545277	Mnd1
1433699_at	-0.80617381	4.979927519	-4.877498479	0.000215169	0.004984741	0.617923029	Tnfaip3
1419407_at	-1.940621466	5.603350443	-4.876915284	0.00021541	0.004985206	0.616804037	Hc
1449060_at	0.796401297	8.47726359	4.871957065	0.000217474	0.005027813	0.607289053	Kif2c
1429269_at	1.526995712	5.81912754	4.870348748	0.000218148	0.005038222	0.604202061	BC068157
1428067_at	-0.688271968	8.274753609	-4.866630268	0.000219715	0.005064561	0.597063754	Rasl12
1428574_a_at	1.051563404	6.780989004	4.866574204	0.000219739	0.005064561	0.596956116	Chn2
1419688_at	1.15762203	4.471807666	4.865316785	0.000220271	0.005066439	0.59454192	Gpc6
1426533_at	0.543411821	11.47987125	4.865145971	0.000220344	0.005066439	0.59421395	Nop56
1448136_at	-1.042555947	10.24631942	-4.864788556	0.000220495	0.005066439	0.593527688	Enpp2
1433266_at	0.636541054	7.213249473	4.863063532	0.000221229	0.005073356	0.590215326	2810416A17Rik
1422550_a_at	-2.294380046	3.231664464	-4.862532862	0.000221455	0.005073356	0.589196277	Mtap6
1421381_a_at	1.666560816	4.321751994	4.862073801	0.00022165	0.005073356	0.588314714	Col9a1
1452362_at	-1.138968879	5.440825885	-4.861963623	0.000221697	0.005073356	0.58810313	Trim16
1433623_at	0.579734506	10.51042634	4.859236439	0.000222865	0.005094886	0.582865447	Zfp367
1426601_at	-1.045115975	3.713506519	-4.857512202	0.000223606	0.005106645	0.579553553	Slc37a1
1417565_at	-0.706583319	8.479219079	-4.854857683	0.000224752	0.005127616	0.574454148	Abhd5
1423982_at	0.489284186	12.5161876	4.853989506	0.000225128	0.005130998	0.572786192	Srsf10
1455845_at	-0.509862599	2.646516931	-4.853366115	0.000225398	0.005131969	0.571588471	Wscd1
1436808_x_at	0.699394094	13.36620746	4.851537994	0.000226193	0.005141616	0.568075859	Mcm5
1426758_s_at	-1.087666871	10.80681312	-4.851342296	0.000226279	0.005141616	0.567699817	Meg3
1442514_a_at	1.108882646	5.20487868	4.850562321	0.000226619	0.005144156	0.56620102	NA
1431358_at	1.025786703	6.911344979	4.848051243	0.000227718	0.005163897	0.561375296	4930547N16Rik
1417566_at	-0.668729702	7.035028663	-4.846502681	0.000228398	0.005174117	0.558398971	Abhd5
1451371_at	-2.022195963	3.718163522	-4.838258353	0.000232057	0.005251707	0.542549058	Mrap
1418321_at	-0.92171105	8.496792397	-4.836066422	0.000233039	0.005268653	0.538333785	Eci1
1448012_at	1.098165688	6.194808478	4.835025745	0.000233507	0.00527246	0.536332292	NA
1423429_at	1.414125797	6.279521459	4.834651504	0.000233676	0.00527246	0.535612502	Rhox5
1438697_at	0.937213437	7.270635348	4.833351315	0.000234263	0.005280405	0.533111684	Tmem132c
1449527_at	1.045378187	5.421902258	4.829917864	0.000235819	0.005310172	0.526506819	Pcdhb7
1422441_x_at	0.554306009	12.91496092	4.827591058	0.00023688	0.00532873	0.522030068	Cdk4
1448226_at	0.572016116	11.8930978	4.826605366	0.000237331	0.005333545	0.520133432	Rrm2
1456530_x_at	-0.536823299	10.49481037	-4.823461771	0.000238775	0.005360643	0.514083932	Elovl1
1445630_at	-1.985148675	3.113692421	-4.81901212	0.000240834	0.005401489	0.505519267	NA
1416433_at	0.565032277	10.46185444	4.817741189	0.000241425	0.005405768	0.503072598	Rpa2
1434699_at	0.465569982	10.30608951	4.817570874	0.000241505	0.005405768	0.502744712	G2e3
1434273_at	-0.797539009	8.866883112	-4.813884848	0.000243229	0.005438965	0.495647703	Fam174b
1419172_at	0.771845348	10.0584098	4.813355212	0.000243478	0.005439129	0.494627831	Dhfr
1435106_at	-0.912341093	10.65968734	-4.811797768	0.000244211	0.005450103	0.491628634	Limch1
1424254_at	-1.303387445	10.57690443	-4.810857438	0.000244655	0.005452907	0.4898177	Ifitm1
1440431_at	0.545216429	10.78212521	4.810505944	0.000244821	0.005452907	0.489140749	NA
1418334_at	0.467727482	11.51779226	4.808783024	0.000245637	0.005462564	0.485822356	Dbf4
1434489_at	-0.876214962	6.857236362	-4.808566446	0.00024574	0.005462564	0.485405198	Elmo3
1430530_s_at	1.043755259	10.05539603	4.807394517	0.000246297	0.005464629	0.483147822	Nmral1
1454908_x_at	0.744791261	4.729950745	4.807243352	0.000246369	0.005464629	0.482856636	Serf1
1452340_at	0.822340396	9.867795191	4.806839723	0.000246561	0.005464629	0.482079123	Zfp518b
1440911_at	0.717136509	9.633901756	4.803642686	0.000248089	0.005493075	0.475920044	Col23a1
1439556_at	2.422703319	6.987456532	4.801917625	0.000248917	0.005505999	0.472596271	Ncam1
1436247_at	0.744534146	10.56060969	4.801138478	0.000249292	0.005508883	0.471094942	NA
1434745_at	0.467068095	12.24194228	4.800173415	0.000249757	0.005513754	0.469235283	Ccnd2
1434109_at	0.867546372	9.772999313	4.798664222	0.000250487	0.005524442	0.4663269	Sh3bgrl2
1434315_at	-0.787467782	3.340779549	-4.797157487	0.000251217	0.005535131	0.463423014	Nipal3
1458550_at	-1.001791528	6.474086203	-4.794802177	0.000252363	0.005554951	0.458883212	Myo1d
1437849_x_at	0.697414574	8.277489196	4.793664498	0.000252919	0.005556775	0.456690158	Armcx2
1450716_at	-0.892533582	9.927368947	-4.793621956	0.00025294	0.005556775	0.456608147	Adamts1
1438894_at	1.082072878	6.987832789	4.791146997	0.000254153	0.005577984	0.451836791	NA
1421171_at	0.675121165	7.71073556	4.789413322	0.000255006	0.005591263	0.448494137	Adam12
1457958_at	1.074714605	6.984653142	4.788696857	0.00025536	0.005593568	0.447112648	NA
1459622_at	1.528099522	5.064339763	4.787861995	0.000255772	0.00559716	0.445502797	Gm22
1455904_at	0.562146607	11.58528287	4.78725654	0.000256072	0.005597419	0.444335262	NA
1419299_at	-0.531666174	8.157212783	-4.786785684	0.000256305	0.005597419	0.443427256	2010012O05Rik
1427640_a_at	0.996681258	6.883782881	4.786332668	0.00025653	0.005597419	0.442553629	Runx1t1
1416802_a_at	0.610156842	10.63213101	4.784988832	0.000257197	0.005606553	0.439961963	Cdca5
1422504_at	1.936782671	6.342925358	4.784202429	0.000257589	0.005609657	0.438445251	Glrb
1456756_at	0.465934951	10.27336295	4.783443606	0.000257967	0.005612468	0.436981671	Zc3hav1l
1428513_at	-1.39784945	3.703665004	-4.781625815	0.000258876	0.005624597	0.433475358	Calcoco1
1419133_at	-1.278894561	5.721624447	-4.781329696	0.000259024	0.005624597	0.432904146	Evpl
1426002_a_at	0.631469688	10.10625677	4.776997951	0.000261204	0.00566318	0.42454718	Cdc7
1435321_at	-0.801367036	11.25619589	-4.776800445	0.000261304	0.00566318	0.424166097	Limch1
1420772_a_at	-0.533796416	10.88810237	-4.775090557	0.00026217	0.005676486	0.420866743	Tsc22d3
1434668_at	0.556989951	9.285160795	4.774142418	0.000262652	0.005681448	0.419037108	Nucks1
1436406_at	1.152503357	5.672042139	4.772744059	0.000263363	0.005691378	0.416338506	NA
1421546_a_at	0.540593323	10.80801701	4.769254373	0.000265148	0.005720562	0.409603104	Racgap1
1422844_a_at	0.43283961	10.97376568	4.769111243	0.000265222	0.005720562	0.409326824	Wdr77
1422905_s_at	-3.033261793	5.052030609	-4.765114363	0.000267282	0.005758796	0.401610882	Fmo2
1443250_at	-0.878576767	4.828303633	-4.764274246	0.000267717	0.005758796	0.399988832	Rgs2
1435952_at	0.48666576	10.23789351	4.764188723	0.000267762	0.005758796	0.399823704	Gm19597
1424771_at	-0.515059539	11.04670411	-4.762089908	0.000268852	0.005776734	0.395771098	H2afj
1452025_a_at	0.730182483	5.57927923	4.757427892	0.000271291	0.005823579	0.38676757	Zfp2
1428367_at	-0.761105437	9.223121774	-4.756148268	0.000271965	0.005829521	0.3842959	Ndst1
1453377_at	-1.309988861	6.976252659	-4.755918268	0.000272086	0.005829521	0.383851625	Sh2d4a
1433893_s_at	0.751313414	9.787981765	4.754506087	0.000272831	0.005839937	0.381123686	Spag5
1420441_at	0.560887323	11.04273952	4.750349268	0.000275038	0.005881578	0.373092682	Cenpc1
1437482_at	-1.789529163	6.565011243	-4.749035812	0.000275739	0.005887996	0.370554706	Tecrl
1426448_at	0.565018251	11.02046968	4.748381335	0.000276089	0.005887996	0.369290002	Pja1
1438516_at	0.669854374	9.036682949	4.7483187	0.000276122	0.005887996	0.369168966	Rif1
1442156_at	-1.124216782	4.337111972	-4.747458326	0.000276583	0.005891239	0.367506315	E030030I06Rik
1443773_at	0.669200785	8.960769474	4.74705848	0.000276798	0.005891239	0.366733598	Ylpm1
1424991_s_at	0.611256613	11.30937242	4.746151053	0.000277285	0.005896038	0.364979901	NA
1426791_at	-1.735532359	2.783305995	-4.745510809	0.000277629	0.005897791	0.363742512	Rusc2
1418350_at	-0.899179299	7.317709536	-4.74464853	0.000278094	0.005902091	0.362075934	Hbegf
1437551_at	-0.500836555	3.502149452	-4.742534096	0.000279236	0.005920756	0.357988916	Fam63a
1456632_at	0.809886488	8.68423279	4.737010255	0.000282244	0.005978892	0.347309661	Bcl11a
1420428_at	-1.307367634	10.26413759	-4.733176782	0.00028435	0.006017856	0.33989657	Ager
1432059_x_at	-0.712173788	2.607069413	-4.73173989	0.000285144	0.006028989	0.337117554	5031425E22Rik
1418891_a_at	-1.592128257	5.290952992	-4.730739146	0.000285698	0.006031022	0.335181946	Rab3d
1437058_at	-0.572122494	5.199570565	-4.730546612	0.000285805	0.006031022	0.33480954	Megf6
1452158_at	0.641164674	11.5314217	4.730116437	0.000286044	0.006031022	0.333977467	Eprs
1417094_at	-0.551192212	9.652739846	-4.72907315	0.000286623	0.00603759	0.331959398	Acot7
1434797_at	0.868768734	8.463534605	4.725809948	0.000288444	0.006070268	0.325646554	Kirrel
1436194_at	0.716892857	7.612838058	4.725288435	0.000288736	0.006070742	0.324637559	Prelid2
1420855_at	-1.487419812	10.42276803	-4.720606136	0.000291373	0.006120457	0.315577264	Eln
1427049_s_at	0.595620092	10.0936734	4.719843598	0.000291804	0.006123812	0.314101536	Smo
1434309_at	-1.481305054	5.244563679	-4.718225334	0.000292723	0.006137364	0.310969543	Fntb
1460353_at	0.616622395	8.3527104	4.716568759	0.000293666	0.006151267	0.307763127	Tmem48
1419033_at	0.459540622	10.51445884	4.71610196	0.000293932	0.006151267	0.306859556	NA
1416953_at	-1.009396546	9.475351459	-4.713783472	0.000295259	0.00617329	0.302371391	Ctgf
1429603_at	1.030774954	7.081010667	4.709460519	0.000297748	0.006219571	0.294001512	Atat1
1426580_at	0.514367834	9.97700041	4.708817139	0.000298121	0.006221578	0.292755672	Plk4
1427129_a_at	0.42602689	12.79065008	4.704652567	0.000300543	0.006266319	0.284690405	Hnrnpr
1455988_a_at	0.479574569	14.91739458	4.699666561	0.000303469	0.006321484	0.275032044	Cct6a
1425593_at	-0.776520891	3.632370667	-4.69575396	0.000305786	0.006342149	0.267451236	Tnpo2
1449001_at	-0.470612466	9.879702428	-4.695718924	0.000305807	0.006342149	0.267383344	Ivd
1424971_at	0.739094989	9.359182602	4.695680045	0.00030583	0.006342149	0.267308008	Ccdc99
1455654_at	0.571822531	8.048615348	4.695388889	0.000306004	0.006342149	0.26674382	Hjurp
1421375_a_at	-1.28631691	10.84658354	-4.694188015	0.000306719	0.006342149	0.264416735	S100a6
1418827_at	0.453774543	9.246840947	4.69415138	0.000306741	0.006342149	0.26434574	Eri1
1440990_at	2.068558133	5.366412954	4.694067753	0.000306791	0.006342149	0.264183679	Kif26b
1440296_at	-1.89330042	3.064772152	-4.693972942	0.000306847	0.006342149	0.263999945	Gm16432
1428225_s_at	0.565280202	10.02166463	4.693723133	0.000306996	0.006342149	0.263515834	Hnrpdl
1437549_at	0.719980232	5.660561125	4.693241486	0.000307284	0.006342273	0.262582424	2810408I11Rik
1439208_at	1.692465035	7.841665498	4.692514562	0.000307719	0.006345428	0.261173633	Chek1
1429209_at	0.751013264	8.678273025	4.69099712	0.000308628	0.006358359	0.258232639	Col23a1
1419443_at	-0.888621281	8.384537425	-4.687434532	0.000310774	0.006396717	0.251326997	Sap18
1434982_at	1.194166053	5.931692767	4.684630379	0.000312474	0.006423074	0.245890607	Rnf182
1436819_at	0.597639128	8.13773392	4.684381915	0.000312625	0.006423074	0.245408876	Sep-06
1459741_x_at	-1.368265725	2.741963702	-4.683830791	0.00031296	0.006424103	0.244340312	Ucp2
1436071_at	0.613835364	8.159022487	4.680875046	0.000314765	0.006455271	0.238608962	Ankrd26
1417193_at	-0.522632475	10.24143533	-4.677839133	0.000316631	0.006487614	0.232721268	Sod2
1438149_at	1.128606723	7.024667169	4.674774728	0.000318525	0.006513332	0.226777402	Pif1
1455956_x_at	0.476076528	11.53629703	4.674375933	0.000318772	0.006513332	0.226003814	Ccnd2
1417249_at	-0.969633315	3.680369998	-4.674223225	0.000318867	0.006513332	0.225707585	Polm
1416858_a_at	0.583767321	13.47926624	4.673940054	0.000319043	0.006513332	0.22515827	Fkbp3
1425582_a_at	-0.755277782	11.23176006	-4.673464964	0.000319338	0.006513453	0.224236643	Emcn
1418091_at	-1.312174618	4.065614	-4.671695717	0.00032044	0.006521075	0.220804282	Tcfcp2l1
1437840_s_at	-0.821135612	8.992819152	-4.67152024	0.000320549	0.006521075	0.220463837	D2hgdh
1426789_s_at	0.477667512	12.12199894	4.6714703	0.00032058	0.006521075	0.220366949	Ssrp1
1416549_at	0.642616605	8.635964615	4.669591498	0.000321755	0.006538956	0.216721675	Slc35b4
1428387_at	0.685774166	4.717499711	4.668977062	0.000322141	0.006538956	0.215529464	Acsl3
1456341_a_at	-1.01422966	10.20341208	-4.668674072	0.000322331	0.006538956	0.214941547	Klf9
1425318_a_at	-2.212365875	3.217241085	-4.66785166	0.000322847	0.006543541	0.213345714	Tmem116
1427831_s_at	0.887241074	8.618719775	4.663964293	0.000325301	0.00658734	0.205801647	Zfp260
1422837_at	-1.626559738	6.080590669	-4.662646063	0.000326137	0.006598343	0.203243075	Scel
1439077_at	0.606410677	5.699287472	4.66132208	0.000326979	0.006609444	0.200673166	Zxda
1460446_at	0.433763546	8.317368497	4.660594495	0.000327443	0.006612883	0.199260821	Wrb
1421326_at	-1.030394639	3.963485726	-4.658280759	0.000328923	0.006633625	0.194769188	Csf2rb
1423809_at	0.4874141	10.63576093	4.658067288	0.000329059	0.006633625	0.194354752	Tcf19
1428529_at	0.61168756	11.44742845	4.654785468	0.00033117	0.006670211	0.187982833	Snhg5
1427168_a_at	0.442256008	11.74669216	4.654140517	0.000331587	0.006672216	0.186730485	Col14a1
1419270_a_at	0.568091915	12.22041289	4.653429288	0.000332047	0.006672216	0.185349396	Dut
1428242_at	-1.2459016	6.262339175	-4.653256247	0.000332159	0.006672216	0.185013371	Hmha1
1457541_at	-0.61426596	2.650777932	-4.650384794	0.000334023	0.006703683	0.179436937	Akap14
1437173_at	0.63261226	10.06755556	4.64863059	0.000335167	0.006720656	0.176029838	S1pr3
1450496_a_at	0.797283545	10.2340278	4.646565281	0.00033652	0.006741768	0.172018118	Ska1
1441445_at	-0.738839068	6.064065963	-4.643050629	0.000338834	0.006776276	0.165190207	Per3
1434097_at	0.797823641	8.428366356	4.643035237	0.000338844	0.006776276	0.165160303	Zfp930
1449279_at	0.87910975	8.037225049	4.640976736	0.000340207	0.006797497	0.161160702	Gpx2
1428023_at	0.558776606	8.795202187	4.63752031	0.000342508	0.006834151	0.154444071	3110009E18Rik
1418342_at	0.537102953	10.36172262	4.637310576	0.000342648	0.006834151	0.154036472	Rfc1
1415812_at	-1.353508501	10.81708398	-4.636377509	0.000343273	0.006838949	0.152223093	Gsn
1456439_x_at	0.723436774	9.570679225	4.636043546	0.000343496	0.006838949	0.15157403	Mical1
1422954_at	0.855907838	5.551283161	4.630510795	0.000347225	0.00690707	0.140819475	Zfp60
1417070_at	-1.126279112	3.251131042	-4.627519458	0.000349258	0.006941379	0.135003707	Cyp4v3
1449152_at	-1.735248968	5.200799292	-4.622528035	0.000352677	0.007003161	0.125297481	Cdkn2b
1447976_at	0.755843322	3.874800298	4.621972224	0.00035306	0.007004588	0.124216515	AI596198
1421971_a_at	-0.776410801	9.778195119	-4.620944925	0.000353769	0.007012473	0.122218503	Mrps34
1417636_at	-0.884409977	4.1626146	-4.618421149	0.000355517	0.007040251	0.117309546	Slc6a9
1423585_at	-0.727800608	2.498821175	-4.618019441	0.000355796	0.007040251	0.116528134	NA
1455297_at	0.739489912	8.375212799	4.615920513	0.000357257	0.007062962	0.112445008	Spin2
1430138_at	0.963485566	6.620060628	4.613072857	0.00035925	0.007096126	0.106904689	Cd3eap
1452857_at	0.588202721	10.21819333	4.611117604	0.000360624	0.007117038	0.103100166	Crebzf
1437715_x_at	0.627839583	11.52135449	4.607516066	0.000363171	0.007161018	0.096091371	Apex1
1429767_at	-1.552209059	6.258430953	-4.606010803	0.000364241	0.007175828	0.093161686	2810013P06Rik
1427670_a_at	0.455910625	13.60831163	4.605093462	0.000364894	0.007182419	0.091376166	Tcf12
1451660_a_at	1.168178118	7.118733774	4.604207406	0.000365527	0.007188583	0.089651468	Hoxb6
1437939_s_at	-0.799947834	7.375320886	-4.603492623	0.000366038	0.007192351	0.088260096	Ctsc
1427773_a_at	-0.636468695	11.0960539	-4.599371468	0.000368998	0.007241792	0.080237073	Rabac1
1419267_at	0.363464516	9.729878848	4.599095682	0.000369197	0.007241792	0.079700119	Nfyb
1448965_at	0.767807015	2.430314941	4.595602602	0.000371727	0.00728507	0.072898505	Ino80
1430982_at	0.651899092	12.51228966	4.594929181	0.000372217	0.007288326	0.071587112	Srsf1
1422922_at	0.666374304	5.733087262	4.593902977	0.000372964	0.00729662	0.069588642	Recql4
1418541_at	0.812594982	7.412504296	4.592771786	0.00037379	0.007306431	0.067385604	Cenpo
1443770_x_at	1.431886667	7.985528965	4.591171424	0.000374962	0.007322976	0.064268635	NA
1436473_at	0.745332091	6.584603057	4.58997037	0.000375844	0.007333838	0.061929231	Zfp248
1434748_at	0.566576557	10.65436232	4.589434274	0.000376238	0.007335175	0.060884983	Ckap2
1418716_at	0.787640306	7.485390077	4.588716021	0.000376767	0.007339133	0.059485875	Mrps25
1448944_at	-0.622485171	10.88875228	-4.588157426	0.000377179	0.007340806	0.058397739	Nrp1
1460235_at	-0.56217282	9.2285754	-4.584337067	0.000380008	0.007389486	0.05095495	Scarb2
1436186_at	0.888832393	8.704459568	4.583311142	0.000380772	0.007397945	0.048956025	E2f8
1435054_at	1.336051814	7.787839454	4.582179308	0.000381616	0.007407954	0.046750632	Eme1
1460243_at	-0.541680014	9.821145758	-4.57888181	0.000384086	0.007445562	0.040324752	Sptlc2
1424030_at	-1.255525154	3.751601294	-4.578711205	0.000384215	0.007445562	0.039992266	Grhl1
1421887_a_at	-0.706328059	9.569195847	-4.577652359	0.000385012	0.007453284	0.03792865	Aplp2
1436459_at	0.733899374	8.042257473	4.57728596	0.000385288	0.007453284	0.037214542	NA
1417178_at	-1.166518548	7.725559428	-4.576700184	0.00038573	0.007453284	0.036072843	Gipc2
1418996_a_at	-1.189240142	8.352590356	-4.576227308	0.000386087	0.007453284	0.035151168	Lyrm5
1429313_at	0.556833297	10.47328495	4.575908843	0.000386328	0.007453284	0.034530442	Ror1
1418296_at	-0.854515661	8.515775882	-4.57539872	0.000386714	0.007453284	0.033536131	Fxyd5
1447774_x_at	1.009036946	10.54225653	4.57504944	0.000386978	0.007453284	0.032855316	5730469M10Rik
1454743_at	0.617332676	11.63465234	4.57467614	0.000387261	0.007453284	0.032127668	Nup205
1446525_at	0.738581376	8.417588523	4.573413318	0.000388219	0.007465351	0.029666043	NA
1422440_at	0.542347206	12.41388229	4.570783191	0.000390224	0.007497487	0.024538659	Cdk4
1423682_a_at	0.498237788	11.83357757	4.567004689	0.000393121	0.007546724	0.017171446	Cdca4
1449012_s_at	0.946003084	7.892226094	4.56581477	0.000394039	0.007557887	0.014851108	Fndc4
1415945_at	0.794943967	10.65289749	4.564820657	0.000394806	0.007566171	0.012912495	Mcm5
1429925_at	-1.13107051	2.780606614	-4.561746007	0.000397191	0.007599267	0.006916073	Clec12b
1439516_at	0.797797329	7.270906791	4.561290934	0.000397545	0.007599267	0.006028481	2610201A13Rik
1422439_a_at	0.514605068	13.05923356	4.561037348	0.000397743	0.007599267	0.00553387	Cdk4
1452665_at	0.529538523	8.601003608	4.560643843	0.00039805	0.007599267	0.00476634	Ttc27
1455483_at	0.385105628	9.878755308	4.560424479	0.000398221	0.007599267	0.004338466	Zfp148
1420819_at	-0.991257876	5.621737007	-4.559552525	0.000398902	0.007605814	0.002637654	Sla
1441645_s_at	0.47449926	10.76240293	4.559085431	0.000399267	0.007606336	0.001726525	Ipo9
1455513_at	-0.615103578	9.680080211	-4.557510906	0.0004005	0.007612128	-0.001344942	Taf1
1419457_at	-0.83118575	6.679737912	-4.557487981	0.000400518	0.007612128	-0.001389664	Rgnef
1457174_at	0.76406792	8.439341828	4.557403115	0.000400585	0.007612128	-0.001555219	AU015680
1439828_at	0.977812613	5.300035961	4.556760911	0.000401089	0.007615286	-0.002808053	NA
1417391_a_at	-1.15098823	4.239283821	-4.554530448	0.000402846	0.007637244	-0.007159606	Il16
1419464_at	0.50005321	8.468687728	4.553916639	0.000403331	0.007637244	-0.008357201	Wdr86
1426431_at	-0.924459837	4.443045154	-4.553450498	0.0004037	0.007637244	-0.009266708	Jag2
1453913_a_at	-0.947016455	2.73518044	-4.553235535	0.00040387	0.007637244	-0.009686137	Tap2
1433750_at	-0.528920225	10.30571207	-4.553144593	0.000403942	0.007637244	-0.00986358	Slc31a1
1455868_a_at	0.443774408	9.290649482	4.552629596	0.00040435	0.007638543	-0.010868448	Tubgcp2
1442154_at	0.564963042	5.364335746	4.546026199	0.000409617	0.007731569	-0.023755156	Zrsr2
1434291_a_at	0.858709349	11.45487683	4.545001706	0.000410441	0.007740626	-0.025754828	Serf1
1437843_s_at	0.457573587	12.75233106	4.544222991	0.000411068	0.007745966	-0.027274838	Nupl1
1456507_at	1.007598592	6.944178621	4.542587792	0.000412388	0.007764343	-0.030466832	Zfp454
1429514_at	-0.592544791	11.45067376	-4.542067778	0.000412809	0.007765771	-0.031481977	Ppap2b
1456698_s_at	0.599351844	13.02820105	4.540900399	0.000413755	0.007777072	-0.03376096	Hnrpdl
1417710_at	0.404462238	12.14829831	4.536696814	0.00041718	0.007834913	-0.041968293	Mettl9
1432494_a_at	-0.516428524	10.29139586	-4.534444606	0.000419027	0.007858139	-0.04636628	1700019E19Rik
1459358_at	-1.294332956	4.03429446	-4.534325342	0.000419125	0.007858139	-0.046599185	NA
1457568_at	0.801098892	9.135187977	4.533762421	0.000419588	0.007858139	-0.047698499	Hnrnpd
1456324_at	0.418091704	9.202715185	4.533442824	0.000419851	0.007858139	-0.048322646	Zfp748
1442905_at	0.704752618	5.871533277	4.533066458	0.000420162	0.007858139	-0.049057671	NA
1433996_at	0.770814647	6.311022973	4.530332609	0.000422421	0.007889844	-0.054397107	Suv39h2
1436585_at	0.408971303	9.178928967	4.530168182	0.000422558	0.007889844	-0.054718267	BB182297
1454686_at	0.829313555	7.795147341	4.529512885	0.000423101	0.007893451	-0.055998226	NA
1457999_at	-0.648765753	7.777235851	-4.528257669	0.000424145	0.007898569	-0.058450077	Fam82b
1422739_at	-0.609130131	4.464284859	-4.527949488	0.000424401	0.007898569	-0.059052078	Hs2st1
1434905_at	-2.12951708	3.379511062	-4.527917509	0.000424428	0.007898569	-0.059114547	Ndufa4l2
1448720_at	0.508903243	11.05019138	4.52688897	0.000425285	0.007902887	-0.061123756	Lrrc40
1436824_x_at	0.499238988	11.30621065	4.526797418	0.000425362	0.007902887	-0.061302603	Rnf26
1417392_a_at	-0.927463902	5.158392092	-4.52610047	0.000425944	0.00790718	-0.062664122	Slc7a7
1423952_a_at	-0.683973347	11.18310526	-4.524737169	0.000427085	0.007915387	-0.065327513	Krt7
1457323_at	1.830606314	6.57577223	4.524660194	0.00042715	0.007915387	-0.065477899	C030030A07Rik
1435937_at	-0.68066662	9.11728084	-4.524294364	0.000427457	0.007915387	-0.066192626	Sptlc2
1428409_at	0.456394134	11.97062628	4.523784205	0.000427885	0.007915387	-0.067189352	Naa50
1440470_at	0.668634294	5.224941037	4.523476046	0.000428144	0.007915387	-0.06779143	Lrrc14
1416370_at	0.594719521	9.033802004	4.521369671	0.000429918	0.007941662	-0.071907064	Zscan21
1420851_at	0.573286772	9.504048671	4.520358738	0.000430772	0.007944705	-0.073882457	Pard6g
1423348_at	-0.978654165	5.722065954	-4.520339453	0.000430788	0.007944705	-0.073920142	Fzd8
1423309_at	-0.656951035	10.64379852	-4.518224817	0.00043258	0.007971228	-0.078052495	Tgoln1
1416150_a_at	0.388957011	14.5732022	4.517266247	0.000433395	0.007979715	-0.079925828	Srsf3
1435785_at	-1.206020407	6.79818589	-4.516575535	0.000433983	0.007983031	-0.081275735	Ehd2
1452172_at	0.622046348	9.485439109	4.516110337	0.00043438	0.007983031	-0.082184929	Fastkd2
1420745_a_at	-0.469823997	10.13752104	-4.515806884	0.000434639	0.007983031	-0.082778013	Ccndbp1
1434574_at	0.58722284	5.730585559	4.512007759	0.000437894	0.008025677	-0.090203906	9430008C03Rik
1429506_at	-0.854810275	8.036157749	-4.511777749	0.000438092	0.008025677	-0.090653531	Nkd1
1439022_at	-1.063263271	3.523642152	-4.511693524	0.000438164	0.008025677	-0.090818176	Phactr1
1439492_at	-1.281339716	3.696587709	-4.511332873	0.000438475	0.008025677	-0.091523191	Sptlc3
1424701_at	-1.121399651	3.144534551	-4.511021509	0.000438743	0.008025677	-0.092131866	Pcdh20
1459557_at	-2.832822544	4.259559423	-4.509366896	0.000440171	0.008045268	-0.095366555	NA
1440490_at	0.753324849	6.072617632	4.508053281	0.000441308	0.008059513	-0.097934777	NA
1432361_a_at	0.850003351	10.03657554	4.507094388	0.00044214	0.008068166	-0.099809584	Cenpp
1435977_at	0.700054442	8.459952827	4.505049165	0.00044392	0.00809409	-0.103808621	Hdgfrp3
1433807_at	0.678167559	9.957253073	4.502931884	0.000445771	0.008121257	-0.107948932	6720463M24Rik
1458738_at	0.561284849	2.739539958	4.501096005	0.000447382	0.008144019	-0.111539275	NA
1416988_at	0.571493222	9.992191133	4.497524481	0.000450533	0.008194024	-0.11852476	Msh2
1427600_at	0.774362997	7.589311087	4.496640924	0.000451317	0.008194024	-0.120253063	NA
1439911_at	0.787039574	8.456963138	4.496572938	0.000451377	0.008194024	-0.120386051	NA
1447516_at	-1.008261624	2.634572101	-4.496338781	0.000451585	0.008194024	-0.120844093	NA
1449115_at	0.53120108	10.14107829	4.494845011	0.000452913	0.008199559	-0.123766205	Mtf2
1453019_at	0.584638	7.906839319	4.494839136	0.000452918	0.008199559	-0.123777698	Nvl
1419040_at	-1.203670754	3.762402701	-4.494766968	0.000452982	0.008199559	-0.123918878	Cyp2d22
1419912_s_at	0.663744317	11.39841997	4.493022853	0.000454538	0.008221113	-0.127330968	Strap
1447564_x_at	-1.515789022	3.501267556	-4.489865642	0.000457368	0.008264824	-0.133508214	Piwil4
1433775_at	-0.801835428	7.317421881	-4.48950934	0.000457689	0.008264824	-0.13420539	C77080
1425789_s_at	-1.823557221	3.545402415	-4.489064461	0.000458089	0.008265429	-0.135075901	Anxa8
1451695_a_at	-0.422232942	13.02128064	-4.487912644	0.000459128	0.008277539	-0.137329776	Gpx4
1434647_at	-0.922628734	8.240442084	-4.486451228	0.000460449	0.008294721	-0.140189638	Egflam
1440370_at	-0.973845344	2.595108579	-4.483694764	0.000462953	0.00832439	-0.145584285	Abca13
1442511_at	1.054778155	7.249806569	4.483682146	0.000462964	0.00832439	-0.14560898	Ipo7
1451248_at	0.454542288	8.841837565	4.483409253	0.000463213	0.00832439	-0.14614309	Prmt7
1448461_a_at	0.476526456	12.548631	4.48301149	0.000463575	0.00832439	-0.146921612	Thoc7
1444342_at	0.593245965	7.388087343	4.478586285	0.000467628	0.00838427	-0.155583716	Nup155
1423311_s_at	0.979968345	8.481707712	4.478049564	0.000468122	0.00838427	-0.156634432	Tpbg
1448564_at	-0.437727531	9.926507781	-4.477932741	0.00046823	0.00838427	-0.156863134	Cib1
1424143_a_at	0.608074487	10.44618939	4.477749132	0.000468399	0.00838427	-0.157222584	Cdt1
1455983_at	0.747136875	8.740247608	4.476602174	0.000469457	0.008396538	-0.15946804	Cdca2
1427580_a_at	-0.809357264	9.409991969	-4.475773594	0.000470223	0.008403564	-0.161090261	Rian
1426853_at	0.462878379	13.8542294	4.475293218	0.000470668	0.008404841	-0.162030784	Set
1426473_at	0.625532318	11.94433855	4.471994386	0.000473734	0.008452878	-0.168490043	Dnajc9
1415839_a_at	0.4065716	15.08967272	4.468652202	0.00047686	0.00850193	-0.175035109	Npm1
1436519_a_at	-1.255621669	5.418702445	-4.466508106	0.000478877	0.008531136	-0.179234423	1110057K04Rik
1439341_at	0.747741107	6.465379473	4.465023412	0.000480279	0.008549345	-0.182142489	Greb1l
1435796_at	0.890949569	4.825049267	4.464365571	0.000480901	0.008553663	-0.183431058	Wscd2
1417724_at	0.512295837	12.31523727	4.463525222	0.000481698	0.008561065	-0.185077173	Thoc4
1449068_at	0.639602202	9.573033878	4.462358751	0.000482805	0.008573983	-0.187362209	Zfp148
1430295_at	-0.822881503	6.730308332	-4.461793494	0.000483343	0.008576768	-0.188469547	Gna13
1452632_at	1.023637578	4.297656807	4.460506927	0.000484569	0.008591754	-0.190990032	Aak1
1437015_x_at	-1.23022544	3.894714918	-4.458529498	0.00048646	0.008611143	-0.194864231	Pla2g1b
1420810_at	-0.51904183	8.519858027	-4.458299881	0.00048668	0.008611143	-0.19531412	1500003O03Rik
1433525_at	0.564707811	12.32239353	4.458164254	0.00048681	0.008611143	-0.195579857	Ednra
1448369_at	0.473959581	8.940932377	4.457506225	0.000487441	0.008615543	-0.196869166	Pola2
1446571_at	0.594002964	10.34015272	4.457020979	0.000487907	0.008616855	-0.197819954	NA
1450938_at	0.618069511	11.46141422	4.456551046	0.000488359	0.008616855	-0.198740758	Pnn
1417311_at	-1.026912837	11.25481548	-4.455625165	0.000489251	0.008616855	-0.200555015	Crip2
1452189_at	0.357657268	12.22451039	4.455461098	0.000489409	0.008616855	-0.20087651	Wdr82
1437470_at	0.361760402	10.04159919	4.455124887	0.000489733	0.008616855	-0.201535333	Pknox1
1451139_at	-1.379886411	5.095501615	-4.455043489	0.000489811	0.008616855	-0.201694839	Slc39a4
1454933_at	-0.583243112	11.18384515	-4.453879625	0.000490936	0.008629891	-0.203975576	Fam176b
1434101_at	1.258970107	10.6252359	4.453465293	0.000491337	0.0086302	-0.204787538	Nfib
1451791_at	0.487461938	10.95967065	4.4506741	0.000494046	0.008671024	-0.210257772	Tfpi
1460252_s_at	0.488569451	9.394148765	4.449291216	0.000495394	0.00867786	-0.212968209	Zfp105
1435349_at	-0.614780095	9.278308861	-4.449264689	0.00049542	0.00867786	-0.213020203	Nrp2
1441788_s_at	0.820373211	10.94331766	4.449088751	0.000495591	0.00867786	-0.213365052	Dkc1
1448638_at	0.513861682	8.769047458	4.448428838	0.000496236	0.0086824	-0.214658541	Mtbp
1436304_at	1.500694389	5.151867506	4.44796689	0.000496688	0.00868356	-0.21556402	Tmem200a
1448862_at	-0.603041507	11.4412315	-4.447410116	0.000497233	0.008685496	-0.216655395	Icam2
1443171_at	1.228395961	6.945683096	4.447066346	0.00049757	0.008685496	-0.217329258	NA
1422983_at	-1.862565527	3.191020315	-4.446623331	0.000498005	0.008686348	-0.218197674	Itgb6
1443732_at	-1.598606545	2.549773782	-4.442956605	0.000501617	0.008742575	-0.225385961	NA
1453035_at	0.614103383	9.323046516	4.441587484	0.000502972	0.00875942	-0.228070278	Lnp
1457326_at	1.107143391	4.849998533	4.440694939	0.000503858	0.008768064	-0.229820294	NA
1443733_x_at	0.865725133	10.46555781	4.438672207	0.000505871	0.008790875	-0.233786512	Pold3
1418545_at	1.068342463	7.899742468	4.438448862	0.000506094	0.008790875	-0.234224471	Wasf1
1422252_a_at	0.885450743	7.26976282	4.437658192	0.000506883	0.008790875	-0.235774937	Cdc25c
1430128_a_at	-1.751285547	4.506441688	-4.43764498	0.000506897	0.008790875	-0.235800846	Reep6
1417586_at	0.55920442	9.156726205	4.43742069	0.000507121	0.008790875	-0.236240678	Timeless
1422456_at	-0.540806579	9.337760744	-4.436520492	0.000508022	0.008799717	-0.238006002	Nsf
1436404_at	-1.337638912	5.061228742	-4.436019911	0.000508523	0.008801636	-0.238987689	Tlcd1
1438130_at	0.646743527	9.990897222	4.43534874	0.000509197	0.008806522	-0.240303951	Taf15
1433741_at	-0.759719265	8.995777937	-4.434856889	0.000509691	0.008808302	-0.241268564	Cd38
1456610_at	0.805660747	8.476144101	4.430288225	0.000514304	0.008881203	-0.250229502	Kdm6b
1430811_a_at	0.661724879	11.778291	4.42778421	0.00051685	0.008918336	-0.25514156	Nuf2
1434940_x_at	0.643312528	9.832914989	4.426617909	0.00051804	0.008922676	-0.25742963	Rgs19
1456314_x_at	0.389077962	13.70771461	4.42646135	0.0005182	0.008922676	-0.25773678	Cdk2ap1
1426628_at	0.435856068	10.36611415	4.42637345	0.00051829	0.008922676	-0.257909229	Tmem184c
1435368_a_at	0.763579201	10.97335616	4.423506026	0.00052123	0.008966438	-0.263535108	Parp1
1442182_at	-0.579938788	6.951869371	-4.422184571	0.000522591	0.008982983	-0.266128019	Dnajc19
1423872_a_at	-1.619286268	7.68039963	-4.421139545	0.00052367	0.008994659	-0.26817863	Dag1
1453175_at	0.639053995	7.744828337	4.420732112	0.000524091	0.008995032	-0.26897814	Zbtb25
1439965_at	-0.714878121	5.951754564	-4.419913601	0.000524938	0.008999834	-0.270584356	Slc43a2
1429004_at	0.454066577	11.50948268	4.419418016	0.000525452	0.008999834	-0.271556898	Phip
1428334_at	-0.621439348	7.738647559	-4.419242248	0.000525634	0.008999834	-0.271901833	Ostm1
1417310_at	-0.877825997	3.455367898	-4.418918944	0.00052597	0.008999834	-0.272536305	Tob2
1450642_at	-0.559559986	11.42435266	-4.416661517	0.000528318	0.009028003	-0.276966645	Secisbp2l
1427499_at	0.595267796	6.269125523	4.416565933	0.000528418	0.009028003	-0.277154244	Zfp81
1453470_a_at	-1.14245829	2.772675308	-4.415988984	0.00052902	0.009031436	-0.278286609	Gna13
1443972_at	0.696152876	7.007989069	4.415445225	0.000529588	0.009034285	-0.279353857	AI465300
1438698_at	0.604737336	7.52081511	4.414018342	0.000531081	0.009048077	-0.282154546	Tmem132c
1456260_at	0.818800709	9.291542929	4.413905259	0.0005312	0.009048077	-0.282376512	Rbbp4
1450040_at	-0.674577891	7.370538985	-4.412359784	0.000532823	0.009067985	-0.285410166	Timp2
1427994_at	-0.945304981	4.208041947	-4.412026017	0.000533174	0.009067985	-0.286065353	Cd300lf
1428844_a_at	0.424023553	11.5079198	4.406997126	0.000538494	0.009145322	-0.295938117	Bclaf1
1456131_x_at	-1.3102115	7.848117822	-4.406785585	0.000538719	0.009145322	-0.296353458	Dag1
1416195_at	-0.418982831	8.272988275	-4.406578188	0.00053894	0.009145322	-0.296760668	Inpp5k
1418530_at	0.355865576	10.74889766	4.406133244	0.000539413	0.009146468	-0.297634295	Nup160
1436036_at	0.37484522	8.901096328	4.404981558	0.000540641	0.009160395	-0.299895651	Whsc1
1421514_a_at	0.634193333	3.937244449	4.402550544	0.000543243	0.009197557	-0.304669324	Scml2
1425281_a_at	-0.715767534	10.13219577	-4.401571227	0.000544295	0.009208441	-0.306592493	Tsc22d3
1453802_at	-1.501080217	3.351077395	-4.40066628	0.000545269	0.009217988	-0.308369682	Limch1
1455608_at	0.481287277	9.284895338	4.399245541	0.000546801	0.009227624	-0.311159941	Sclt1
1452086_at	0.587054815	8.17774069	4.399143509	0.000546911	0.009227624	-0.311360333	Trmt5
1436964_at	0.822463307	9.123313826	4.398998367	0.000547068	0.009227624	-0.311645396	D7Ertd715e
1450021_at	0.67336243	12.6749345	4.398518798	0.000547587	0.009229456	-0.312587288	Ubqln2
1454630_at	0.876173455	7.275520902	4.39663676	0.000549626	0.009249555	-0.31628386	NA
1438233_at	0.56088753	9.413815725	4.396213973	0.000550085	0.009249555	-0.317114307	Fam178a
1418711_at	-0.46777902	9.280505848	-4.396126558	0.00055018	0.009249555	-0.317286011	Pdgfa
1428751_at	-0.701767414	2.835116256	-4.395669297	0.000550678	0.009249555	-0.318184192	Pacrg
1457053_at	0.781270301	8.002930427	4.395526727	0.000550833	0.009249555	-0.318464238	NA
1436842_at	-0.593971601	8.837104192	-4.395010268	0.000551395	0.009252098	-0.319478724	Fam63b
1438230_at	-0.934433414	9.065702715	-4.394253898	0.00055222	0.009253504	-0.320964506	Pggt1b
1418344_at	-0.757020983	2.795325389	-4.394179622	0.000552301	0.009253504	-0.321110413	Tmem8
1422869_at	-0.981309198	8.471154021	-4.393789624	0.000552727	0.009253752	-0.321876529	Mertk
1423266_at	0.485842266	9.190300571	4.392604762	0.000554022	0.009260091	-0.324204151	2810405K02Rik
1449126_at	0.518483942	8.470587225	4.392507247	0.000554129	0.009260091	-0.324395721	Zfp90
1416710_at	1.079571223	6.566486166	4.392315436	0.000554339	0.009260091	-0.32477254	Tmem35
1415854_at	-0.466424056	3.154308137	-4.3915548	0.000555173	0.009267145	-0.326266859	Kitl
1448867_at	-0.427224717	9.495981029	-4.388610287	0.000558413	0.009313982	-0.332051961	Tmem9b
1438092_x_at	0.775045078	14.82228506	4.388253174	0.000558807	0.009313982	-0.332753627	H2afz
1438455_at	0.560495809	9.481563224	4.387871542	0.000559228	0.009313982	-0.333503481	Pabpc4l
1426356_at	-0.553427587	4.237449912	-4.387505567	0.000559633	0.009313982	-0.334222581	6330578E17Rik
1440084_at	0.87101113	7.558666815	4.386334511	0.00056093	0.00932867	-0.336523643	NA
1429156_at	0.600658399	10.32761212	4.385628962	0.000561713	0.009334794	-0.337910059	Cenpw
1423525_at	0.709587991	8.502037937	4.384281461	0.000563211	0.009347745	-0.340558028	Mastl
1459903_at	-1.101689491	5.18267139	-4.38384938	0.000563692	0.009347745	-0.341407137	Sema7a
1442214_at	0.963322976	11.14590738	4.383808727	0.000563737	0.009347745	-0.341487028	NA
1453928_a_at	0.535820328	12.37106938	4.381883765	0.000565887	0.009370856	-0.345270069	Ssb
1417599_at	0.669665034	7.681651687	4.381815201	0.000565963	0.009370856	-0.345404818	Cd276
1436349_at	0.479034551	13.0226727	4.380992276	0.000566885	0.009379217	-0.347022166	2700094K13Rik
1423858_a_at	-1.033605407	3.034182528	-4.377074585	0.000571293	0.009445212	-0.354722554	Hmgcs2
1415935_at	-0.897974057	9.035540884	-4.375030525	0.000573607	0.009473897	-0.358740697	Smoc2
1434568_at	0.482063655	7.751406204	4.374799125	0.00057387	0.009473897	-0.359195596	Gtf3c6
1448612_at	-1.668784613	2.735246494	-4.372538364	0.000576441	0.00950938	-0.363640127	Sfn
1456312_x_at	-1.053272283	12.11897898	-4.371559622	0.000577558	0.009514451	-0.365564399	Gsn
1443216_at	0.740294032	7.500496157	4.371528551	0.000577594	0.009514451	-0.365625487	NA
1452769_at	-0.366243561	12.08792689	-4.366393415	0.000583491	0.009604568	-0.375722684	Rnf145
1435753_a_at	0.862498826	10.19946754	4.365790163	0.000584188	0.009609013	-0.376908985	Nucks1
1455096_at	1.046865491	9.46061339	4.365007703	0.000585093	0.009616876	-0.378447739	Flrt2
1455887_at	0.460700031	8.990191476	4.36277224	0.000587687	0.009652462	-0.382844161	Alg8
1418936_at	-1.491498508	6.777238885	-4.362221997	0.000588327	0.009655935	-0.383926364	Maff
1437235_x_at	0.930493336	8.33179	4.361111102	0.000589622	0.009670137	-0.386111312	Lpp
1446094_at	0.80563398	7.719555359	4.36001264	0.000590905	0.009684127	-0.388271896	NA
1428298_at	-1.099803574	5.125937423	-4.358832661	0.000592286	0.009699709	-0.390592917	1700029G01Rik
1434379_at	-0.67066312	8.19014014	-4.357888898	0.000593394	0.009710782	-0.392449373	Mxd4
1437094_x_at	-0.575361921	2.454701992	-4.35721526	0.000594185	0.009716676	-0.393774512	Dnaic1
1447016_at	1.047294776	6.814692827	4.356326151	0.000595232	0.009726727	-0.395523563	Tbc1d1
1442270_at	0.598307808	9.360792691	4.355937189	0.00059569	0.00972716	-0.396288745	NA
1416695_at	-0.668681934	8.733005476	-4.354670581	0.000597186	0.009744512	-0.398780548	Tspo
1452682_at	0.432945268	9.318835543	4.353035506	0.000599122	0.009769025	-0.401997408	Fam122b
1455923_at	0.996006792	4.487140293	4.352278189	0.000600021	0.009776006	-0.403487426	Kctd8
1450872_s_at	-0.619832114	9.411917781	-4.351650931	0.000600766	0.009776006	-0.404721587	Lipa
1427884_at	0.600324661	12.89187999	4.351548699	0.000600888	0.009776006	-0.404922735	Col3a1
1419754_at	0.599383142	7.782656701	4.351213772	0.000601286	0.009776006	-0.405581734	Myo5a
1417770_s_at	0.560234885	11.33369444	4.349220778	0.000603664	0.009807578	-0.409503297	Psmc6
1431834_a_at	-0.87793935	6.116403579	-4.344289979	0.000609587	0.00989667	-0.419206737	Emilin1
1448901_at	0.607332181	8.311495874	4.340997259	0.000613576	0.009951673	-0.425687542	Cpxm1
1431317_at	0.649415834	3.56479705	4.340510137	0.000614168	0.009951673	-0.426646371	2410018L13Rik
1450842_a_at	0.573722682	12.02777077	4.340400937	0.000614301	0.009951673	-0.426861319	Cenpa
1439562_at	0.576765849	7.796879264	4.339297196	0.000615645	0.009966285	-0.429033948	Mms22l
1431335_a_at	-1.528120994	5.470139102	-4.337041751	0.000618402	0.010003724	-0.433473888	Wfdc1
1454742_at	-1.052535658	7.462534382	-4.336171345	0.00061947	0.010013797	-0.435187418	Rasgef1b
1427097_at	-0.599003064	8.424991898	-4.334094374	0.000622024	0.010047877	-0.439276475	Wwp1
1419368_a_at	0.637321814	7.409036826	4.332755101	0.000623677	0.010055389	-0.441913344	Rnf138
1452246_at	-0.500585928	10.39269766	-4.332475654	0.000624023	0.010055389	-0.442463558	Ostf1
1437093_at	-1.120303732	2.607944061	-4.332172137	0.000624398	0.010055389	-0.443061172	Dnaic1
1451261_s_at	-0.858575629	8.377643091	-4.331874426	0.000624766	0.010055389	-0.443647359	Stap2
1437150_at	0.685419052	7.256304354	4.33171856	0.000624959	0.010055389	-0.443954259	Fam110b
1450808_at	-1.565971127	2.893471049	-4.33154979	0.000625169	0.010055389	-0.44428657	Fpr1
1457881_at	-0.798880603	7.154758422	-4.330433974	0.000626552	0.010068724	-0.446483671	Osbpl6
1435457_at	0.825728585	5.1518603	4.330160686	0.000626892	0.010068724	-0.447021803	Pdzd4
1422715_s_at	0.475130631	12.12606575	4.328886616	0.000628477	0.010086985	-0.44953065	Acp1
1416129_at	-0.677598613	10.62679274	-4.327254658	0.000630513	0.010112457	-0.452744401	Errfi1
1422557_s_at	-1.265852519	10.20744979	-4.323906145	0.000634712	0.010172557	-0.459339088	Mt1
1416313_at	0.567715027	8.919902549	4.32282172	0.000636078	0.010187199	-0.461474964	Mllt11
1435990_at	-1.168687124	5.645362082	-4.320391249	0.00063915	0.010218993	-0.466262301	Adamts2
1420551_at	-1.875276326	3.682114313	-4.320268084	0.000639306	0.010218993	-0.466504913	Murc
1426751_s_at	0.458969518	10.45534447	4.320174886	0.000639425	0.010218993	-0.466688497	Nup107
1417047_at	-1.046110734	2.510079466	-4.318054572	0.000642118	0.010239163	-0.470865283	Prom2
1433718_a_at	0.63194651	13.20207507	4.317947968	0.000642254	0.010239163	-0.47107529	Cbx1
1453456_at	-0.920496492	2.47218222	-4.317782311	0.000642465	0.010239163	-0.47140163	2900084O13Rik
1435896_at	-0.60031685	8.262063625	-4.317750747	0.000642505	0.010239163	-0.471463811	Sfxn2
1422547_at	0.398470417	13.22624167	4.314974871	0.000646052	0.010288401	-0.476932516	Ranbp1
1436325_at	-0.691717276	4.251908662	-4.314435397	0.000646744	0.010292136	-0.477995387	Rora
1458229_at	0.908448507	9.01231389	4.310693496	0.000651561	0.010361484	-0.485368228	Robo2
1449345_at	0.689978046	10.94131334	4.309120405	0.000653598	0.010386532	-0.488468051	Ccdc34
1427257_at	1.591009716	8.802265346	4.307162533	0.000656141	0.010417608	-0.492326335	Vcan
1416586_at	1.208242578	6.351503153	4.30690352	0.000656479	0.010417608	-0.492836778	Zfp239
1429326_at	0.727322941	9.098276827	4.303714757	0.000660645	0.010476344	-0.499121341	Cenpl
1456798_at	0.750657283	5.236626361	4.30302566	0.000661549	0.010483296	-0.500479537	9330118A15Rik
1452299_at	-0.478679331	9.85753483	-4.301318195	0.000663794	0.010511479	-0.503845054	Wwp1
1428233_at	0.435673093	11.530064	4.298092169	0.000668058	0.010571558	-0.510204291	Cpsf6
1448706_at	0.340043667	11.12617587	4.296820568	0.000669746	0.01059083	-0.512711103	Tdp2
1425178_s_at	0.564746239	9.154955302	4.294573317	0.00067274	0.010630713	-0.51714156	Shmt1
1424077_at	-0.711442335	8.421552509	-4.293679452	0.000673935	0.010637776	-0.51890391	Gdpd1
1432108_at	0.908892609	6.007562892	4.293532219	0.000674132	0.010637776	-0.519194202	Pcgf6
1447204_at	2.115098148	7.075546383	4.292954771	0.000674905	0.010642519	-0.520332736	NA
1434577_at	0.590555348	8.921998017	4.292197235	0.000675921	0.010651078	-0.52182638	BC052040
1426334_a_at	0.729789424	2.743409061	4.291534121	0.000676811	0.010657651	-0.523133881	Bcl2l11
1451307_at	-0.770462183	9.722127025	-4.29070415	0.000677928	0.010658949	-0.524770426	Mrpl14
1417161_at	-0.708842654	9.299479636	-4.289976522	0.000678908	0.010658949	-0.526205208	Cdk2ap2
1418563_at	0.439320854	11.24163246	4.289890491	0.000679024	0.010658949	-0.526374852	Serbp1
1448938_at	0.467795472	12.13640189	4.289812299	0.000679129	0.010658949	-0.526529038	Rpa3
1433440_x_at	0.346127938	13.23044063	4.289714735	0.000679261	0.010658949	-0.526721425	Uba2
1439761_x_at	-0.70515203	3.48293433	-4.289071974	0.000680128	0.010663665	-0.527988902	D830026I12Rik
1433994_at	-0.582065354	9.341756645	-4.288790472	0.000680508	0.010663665	-0.528544012	4931406P16Rik
1418412_at	0.745514866	8.391604656	4.287392262	0.0006824	0.010685249	-0.531301301	Tpd52l1
1452197_at	0.381126573	13.17049208	4.287071741	0.000682835	0.010685249	-0.53193339	Smc4
1423774_a_at	0.690771296	10.23828645	4.285036447	0.0006856	0.010721073	-0.535947294	Prc1
1442978_at	0.551836697	8.065535449	4.284437898	0.000686416	0.010724753	-0.537127776	Mpdz
1457823_at	-1.541952882	4.130627947	-4.283959968	0.000687067	0.010724753	-0.538070384	Cyr61
1450441_at	-0.927302763	2.588114043	-4.283815668	0.000687264	0.010724753	-0.538354986	Lrrc50
1433656_a_at	0.544730881	11.51641454	4.281774892	0.000690056	0.010760854	-0.542380144	Gnl3
1423775_s_at	0.54605238	10.19488876	4.27992384	0.000692597	0.010792114	-0.546031335	Prc1
1445787_at	-0.742676218	2.724897543	-4.279383935	0.000693341	0.010792114	-0.54709634	Ccdc162
1415929_at	-0.410441024	11.35810543	-4.279269647	0.000693498	0.010792114	-0.547321784	Map1lc3b
1434869_at	0.660794454	8.489284095	4.274445177	0.000700177	0.010888523	-0.556839302	Tdrd3
1415820_x_at	0.406876402	12.97950947	4.273102951	0.000702047	0.010910065	-0.559487463	Nono
1454838_s_at	1.11034214	10.34705412	4.272260417	0.000703223	0.010920809	-0.561149811	Pkdcc
1416773_at	0.389774794	9.676759999	4.270406057	0.000705819	0.01095357	-0.564808688	Wee1
1417088_at	0.435970497	8.675178054	4.268638157	0.000708303	0.010977007	-0.568297179	Zfp346
1436725_at	0.804160927	8.438066537	4.268311435	0.000708763	0.010977007	-0.568941903	E130306D19Rik
1434151_at	-1.169649818	9.139882118	-4.26829123	0.000708792	0.010977007	-0.568981773	Mettl7a1
1426363_x_at	0.825508473	9.375440828	4.264769806	0.00071377	0.011046507	-0.575931074	H2afy2
1429954_at	-1.43239217	3.680797292	-4.263699129	0.00071529	0.011062439	-0.578044144	Clec4a3
1446497_at	0.625208632	4.978117849	4.262135815	0.000717517	0.011086123	-0.581129609	NA
1448143_at	-0.766698086	11.45195814	-4.261743171	0.000718077	0.011086123	-0.581904581	Aldh2
1445684_s_at	0.390510721	13.09835456	4.261364952	0.000718617	0.011086123	-0.582651093	Hdac2
1448952_at	0.683432946	7.700464857	4.26124319	0.000718791	0.011086123	-0.582891424	A030009H04Rik
1434808_at	0.539405673	7.124913066	4.259288879	0.000721589	0.011118618	-0.58674892	Palb2
1443671_x_at	-0.852762958	3.072756022	-4.25896364	0.000722056	0.011118618	-0.587390913	Odf3b
1424877_a_at	-0.727845504	10.82010788	-4.25873856	0.000722379	0.011118618	-0.587835206	Alad
1423557_at	-1.460903465	7.069116338	-4.257869553	0.000723629	0.011130238	-0.589550595	Ifngr2
1418100_at	0.689378833	7.388921917	4.255395448	0.000727197	0.011177494	-0.594434657	A030009H04Rik
1417479_at	0.491687844	6.757739379	4.253414298	0.000730068	0.011208503	-0.598345873	Ppp2r3c
1453064_at	0.508569169	9.980503054	4.25331625	0.00073021	0.011208503	-0.598539447	Etaa1
1447156_at	0.502659967	7.73347588	4.252031395	0.000732079	0.011229526	-0.601076168	NA
1445320_at	0.614792356	2.964371315	4.249743828	0.000735417	0.011268357	-0.605592826	Ubxn7
1456557_at	-0.731415112	3.248904222	-4.249379762	0.00073595	0.011268357	-0.606311682	Ccdc30
1439598_at	-1.649792645	4.687723333	-4.249269396	0.000736111	0.011268357	-0.606529604	NA
1453125_at	0.974267442	10.13779297	4.245967318	0.000740962	0.011334911	-0.613050034	Sox11
1450026_a_at	-0.691743561	9.63372331	-4.243830387	0.000744119	0.011375473	-0.617270078	NA
1436117_at	0.741161898	5.833596222	4.242134091	0.000746635	0.011404452	-0.620620154	A830010M20Rik
1443527_at	0.772277058	7.976003808	4.241865434	0.000747034	0.011404452	-0.621150752	Terf1
1448201_at	0.925450158	10.09898041	4.241529071	0.000747534	0.011404452	-0.621815075	Sfrp2
1451299_at	-0.858639143	7.241391442	-4.240939764	0.000748411	0.011410102	-0.622978981	Prkx
1425892_a_at	-1.344346082	5.813276276	-4.240583899	0.000748941	0.011410458	-0.623681841	Pnoc
1426290_at	0.539586673	10.01026175	4.239753398	0.00075018	0.011421603	-0.625322173	Dimt1
1436266_x_at	0.52164382	10.77724948	4.237748782	0.000753178	0.011459508	-0.629281691	Cbx1
1423847_at	0.734421847	10.65092089	4.237256664	0.000753916	0.011462991	-0.630253761	Ncapd2
1428571_at	1.809543679	8.525604706	4.236132294	0.000755605	0.011479062	-0.632474759	Col9a1
1450660_at	-1.02274522	8.948973114	-4.235466008	0.000756608	0.011479062	-0.633790931	Pts
1418381_at	0.561730997	9.531024736	4.23523538	0.000756955	0.011479062	-0.634246516	Zfp148
1425869_a_at	-0.770394787	6.055277405	-4.235197416	0.000757013	0.011479062	-0.63432151	Psen2
1428970_at	0.454252169	8.353395553	4.234717899	0.000757735	0.011482291	-0.635268765	Naa50
1433966_x_at	0.605804739	10.67341935	4.232090906	0.000761708	0.011529864	-0.64045847	Asns
1419076_a_at	0.53667707	9.412048413	4.231964944	0.000761899	0.011529864	-0.640707322	Brca2
1424741_s_at	-0.472740115	9.072342107	-4.230961751	0.000763422	0.011541771	-0.642689282	Creb3
1417686_at	0.78637858	2.690716994	4.230500037	0.000764124	0.011541771	-0.643601486	Lgals12
1439411_a_at	0.53612207	11.51411858	4.230157252	0.000764645	0.011541771	-0.644278734	Xpo7
1442192_at	1.116285319	5.8448794	4.230097795	0.000764736	0.011541771	-0.644396206	Tyms
1439754_at	0.549894655	7.686957679	4.229216311	0.000766079	0.011554299	-0.646137807	Sox12
1451754_a_at	-1.002598368	8.403609936	-4.227788101	0.00076826	0.011579442	-0.648959709	Wdr45
1452792_at	0.492498546	9.390187551	4.22550387	0.000771762	0.011624444	-0.653473225	Dzip1
1459978_x_at	0.649880112	5.803987939	4.223252799	0.000775229	0.01166886	-0.657921528	Ccnjl
1420022_s_at	1.528195014	6.144302571	4.221852973	0.000777393	0.011693616	-0.660687857	NA
1426858_at	-1.793904261	2.641967677	-4.221354721	0.000778165	0.011697411	-0.661672529	Inhbb
1437171_x_at	-0.945516025	11.50832724	-4.220332028	0.000779752	0.01171344	-0.663693672	Gsn
1450393_a_at	-0.860363823	6.87538676	-4.219275441	0.000781394	0.011730289	-0.665781869	NA
1450992_a_at	0.438584878	10.8982439	4.21840926	0.000782743	0.011742714	-0.667493805	Meis1
1426956_a_at	0.469297631	11.73861383	4.209861813	0.000796185	0.011936418	-0.684389541	Trp53bp1
1437318_at	1.149776031	6.038741113	4.207889539	0.00079932	0.011975445	-0.688288753	Pak3
1423813_at	0.604676312	9.813312527	4.205138891	0.000803714	0.012033259	-0.693727204	Kif22
1448487_at	-0.541328375	7.026362505	-4.203987374	0.00080556	0.012041109	-0.696004059	Lrrfip1
1429294_at	0.735220525	8.827873006	4.203964975	0.000805596	0.012041109	-0.69604835	Trip13
1458427_at	0.685330104	6.638512818	4.203549246	0.000806264	0.012041109	-0.696870376	Brip1
1438702_at	1.008698973	9.293124913	4.203478924	0.000806377	0.012041109	-0.697009425	Flrt2
1419454_x_at	0.603854479	9.027342788	4.202405812	0.000808103	0.012058892	-0.699131357	Pias2
1453053_at	0.712364478	8.050247014	4.201753696	0.000809154	0.012063694	-0.70042086	Cenpw
1430401_at	0.886265514	5.038447428	4.201541504	0.000809496	0.012063694	-0.700840456	3110045C21Rik
1450505_a_at	-1.103913501	6.297438106	-4.200168033	0.000811716	0.012082927	-0.703556474	Fam134b
1450986_at	0.535230526	11.78685499	4.200078656	0.00081186	0.012082927	-0.703733218	Nop58
1428705_at	-1.761177906	3.412298467	-4.199115494	0.00081342	0.01209815	-0.705637927	1700007K13Rik
1451687_a_at	-1.342356603	3.363382017	-4.197129428	0.000816647	0.012138125	-0.709565656	Hnf1b
1436841_at	-0.504047845	8.858010659	-4.195500795	0.000819303	0.012152942	-0.712786683	Fam63b
1420665_at	0.796022553	6.392019001	4.19548584	0.000819327	0.012152942	-0.71281626	Itgb3bp
1418570_at	-0.844746413	3.922645427	-4.195378584	0.000819503	0.012152942	-0.713028391	Ncstn
1430252_at	1.469174708	5.78186812	4.195194836	0.000819803	0.012152942	-0.71339181	3110027N22Rik
1416629_at	-0.720371907	8.296163037	-4.194072	0.00082164	0.012167024	-0.715612607	Slc1a5
1423072_at	0.800139523	11.93550506	4.19395402	0.000821833	0.012167024	-0.715845957	6720475J19Rik
1420380_at	1.379324912	6.495929538	4.193365514	0.000822798	0.012173305	-0.717009964	Ccl2
1455387_at	0.662294507	8.404775699	4.192487341	0.00082424	0.012186631	-0.71874694	Nufip2
1425102_a_at	-0.716955863	4.183904951	-4.191069312	0.000826574	0.012213118	-0.721551816	Ace2
1434564_at	0.451631982	9.641075574	4.190292293	0.000827856	0.012218426	-0.723088815	E2f3
1460168_at	0.35762336	13.00772306	4.190193716	0.000828018	0.012218426	-0.72328381	Slbp
1415878_at	0.474922283	11.75643967	4.18954363	0.000829092	0.012226263	-0.724569758	Rrm1
1430034_at	0.632784429	8.329664416	4.188398193	0.000830988	0.012236304	-0.726835627	Cct4
1452762_at	0.491426052	11.74116087	4.188263446	0.000831212	0.012236304	-0.727102185	NA
1423187_at	-0.423256502	10.9348016	-4.188147773	0.000831404	0.012236304	-0.727331011	Gabarapl2
1429413_at	-1.008694538	8.711133071	-4.187489517	0.000832496	0.012244374	-0.728633198	Cpm
1441306_at	-1.011483622	4.367355265	-4.185048025	0.000836559	0.01229611	-0.733463262	6820408C15Rik
1416177_at	0.423125885	13.67384835	4.184492872	0.000837486	0.012301702	-0.734561581	Rbmxrt
1437108_at	0.539485131	9.533011321	4.184135643	0.000838083	0.012302446	-0.735268336	Lsm6
1417493_at	0.458793471	11.60391134	4.183354814	0.000839389	0.012313594	-0.73681318	Bmi1
1420965_a_at	0.615396557	10.99562874	4.181757318	0.000842068	0.012344851	-0.739973882	Enc1
1424300_at	0.516652082	9.782316802	4.180550435	0.000844098	0.012366556	-0.742361838	Gemin6
1429461_at	0.404064169	10.57910654	4.178445336	0.00084765	0.012406899	-0.746527212	Ints2
1437184_at	0.62431731	7.975498517	4.178266027	0.000847954	0.012406899	-0.746882024	Guf1
1417730_at	0.563117489	10.56998312	4.177852988	0.000848653	0.012409064	-0.747699341	Ext1
1436174_at	0.551211147	11.41655261	4.176120852	0.00085159	0.012438854	-0.751126975	Atad2
1460354_a_at	0.567811764	12.58354613	4.176000645	0.000851795	0.012438854	-0.751364852	Mrpl13
1438779_at	-1.373898862	5.192749412	-4.175484725	0.000852672	0.012440557	-0.752385815	Col4a3
1454694_a_at	0.477069036	13.07819286	4.174980553	0.00085353	0.012440557	-0.753383544	Top2a
1453271_at	0.408932797	11.4265512	4.174957926	0.000853569	0.012440557	-0.753428322	Phf14
1450959_at	-0.417539543	9.130175447	-4.172840264	0.000857183	0.012485156	-0.757619218	D930014E17Rik
1419253_at	0.92451196	7.159996661	4.171184784	0.00086002	0.012518373	-0.760895618	Mthfd2
1439945_at	0.359742732	8.766107424	4.170731872	0.000860797	0.012521599	-0.761792015	Zfp449
1458263_at	-0.743223456	7.275459146	-4.170268961	0.000861593	0.012525081	-0.762708213	NA
1418004_a_at	-0.553350049	12.48018004	-4.169478431	0.000862953	0.012536763	-0.764272862	Tmem176b
1427522_at	0.715445851	8.230909366	4.167791466	0.000865864	0.012570934	-0.767611892	Arhgap20
1456032_x_at	0.87219526	14.89548851	4.166456339	0.000868174	0.012596357	-0.770254634	NA
1426419_at	0.516738253	11.43831638	4.165322921	0.000870141	0.01261154	-0.772498193	NA
1453285_at	-1.01441138	8.898628195	-4.165207649	0.000870341	0.01261154	-0.772726372	Tmem88
1415948_at	-0.601757896	8.796612986	-4.16342829	0.000873438	0.012648276	-0.776248699	Creg1
1425964_x_at	-1.523890512	9.843484476	-4.162914097	0.000874335	0.012650359	-0.7772666	Hspb1
1426332_a_at	-1.2776712	8.824989492	-4.162701922	0.000874705	0.012650359	-0.777686627	Cldn3
1446583_at	1.671243416	5.714649188	4.161651963	0.00087654	0.012666313	-0.779765194	NA
1417813_at	-1.080955443	5.994318957	-4.161427584	0.000876933	0.012666313	-0.780209396	Ikbke
1417845_at	1.581335799	8.66634003	4.160682189	0.000878239	0.012677045	-0.781685074	Cldn6
1422953_at	-1.071083483	5.556544386	-4.158935777	0.000881307	0.012706697	-0.785142608	Fpr2
1431352_s_at	0.995411688	4.607159029	4.158742651	0.000881647	0.012706697	-0.785524968	Pvt1
1437780_at	0.478629955	8.695224089	4.158549734	0.000881986	0.012706697	-0.785906915	Fancb
1438110_at	0.906408022	8.189887222	4.157942873	0.000883056	0.012708749	-0.787108426	Zbtb1
1415964_at	-2.016310883	8.759198422	-4.157828431	0.000883257	0.012708749	-0.78733501	Scd1
1424671_at	-0.557533784	7.241144531	-4.157297542	0.000884194	0.012714104	-0.788386123	Plekhf1
1452756_at	-0.666391486	9.041978842	-4.154429113	0.000889273	0.012778977	-0.794065628	Rnf215
1421679_a_at	-2.053761914	4.615813748	-4.152309261	0.000893046	0.012825006	-0.79826323	Cdkn1a
1433519_at	0.459904162	14.29266392	4.148920296	0.000899111	0.01290388	-0.804974346	Nucks1
1450734_at	1.179163575	3.688073655	4.147542544	0.000901589	0.012931199	-0.807702863	Sec16b
1428543_at	0.631901	7.860086862	4.146845834	0.000902845	0.012940965	-0.809082673	Ppat
1435923_at	0.427423744	10.82030846	4.145166982	0.000905878	0.012976179	-0.812407689	Ado
1429759_at	0.611293963	10.28589224	4.144452434	0.000907172	0.012986455	-0.813822918	Rps6ka6
1448654_at	-0.458827242	9.964274871	-4.143408124	0.000909066	0.013005309	-0.815891317	Mtch2
1437620_x_at	0.618900515	5.865254258	4.14274835	0.000910265	0.013011922	-0.817198121	Aldh18a1
1418664_at	0.343781697	11.5378873	4.142518101	0.000910684	0.013011922	-0.817654176	Mpdz
1435705_at	0.606683012	7.603131191	4.139594744	0.000916019	0.013079847	-0.823444727	Zscan18
1455694_at	-0.823910077	4.166162318	-4.138823412	0.000917432	0.01309172	-0.824972647	Nbeal2
1436877_at	1.019386694	7.938006678	4.138364258	0.000918274	0.013095439	-0.825882193	Lrch2
1424530_at	-0.953410317	4.698616065	-4.136940435	0.000920891	0.013119267	-0.828702736	Sec14l2
1449914_at	-0.620338809	3.186403253	-4.136821063	0.00092111	0.013119267	-0.828939213	Ribc1
1448441_at	0.505279791	12.28320798	4.132891593	0.000928372	0.013214342	-0.836723921	Cks1b
1456084_x_at	0.869139717	11.93373585	4.132318388	0.000929437	0.013221133	-0.837859569	Fmod
1417559_at	0.545128676	11.06102535	4.130949791	0.000931983	0.01324898	-0.840571135	Sfxn1
1435141_at	-0.69376409	7.524751791	-4.129841302	0.00093405	0.013269991	-0.842767425	Sft2d2
1418131_at	-0.522437951	8.796284208	-4.129095838	0.000935443	0.0132814	-0.844244476	Samhd1
1449293_a_at	1.138879133	6.81535754	4.127639329	0.00093817	0.013311734	-0.847130463	Skp2
1441440_at	0.677415745	5.239761946	4.127261108	0.00093888	0.013313413	-0.847879901	Atg4c
1435383_x_at	0.515899477	12.5068423	4.125943879	0.000941356	0.013330184	-0.850490031	Ndn
1436658_at	0.670875881	7.921524607	4.125939115	0.000941365	0.013330184	-0.850499472	B130024G19Rik
1455843_at	-0.892286722	5.432630351	-4.125687323	0.000941839	0.013330184	-0.850998415	Fut4
1437718_x_at	1.028723841	8.708569539	4.125043801	0.000943051	0.013338961	-0.852273613	Fmod
1456097_a_at	0.624580292	10.22923151	4.123126425	0.000946673	0.013381789	-0.856073193	Itgb3bp
1458659_at	-1.513276219	4.559271706	-4.120887326	0.000950921	0.013433403	-0.860510552	NA
1427105_at	0.675019353	9.168432578	4.120167494	0.000952291	0.013444319	-0.861937141	Cenpn
1429714_at	0.503682352	8.809458157	4.11976925	0.00095305	0.013446599	-0.862726405	Sumf2
1435486_at	1.421412819	6.56706928	4.118860821	0.000954783	0.013462613	-0.864526816	Pak3
1440522_at	0.513380339	6.86888776	4.117549712	0.000957289	0.013489512	-0.867125368	Chic1
1449475_at	-1.714970172	3.510760894	-4.116791622	0.000958742	0.01350153	-0.868627905	Atp12a
1450887_at	0.431841702	9.768854987	4.114724262	0.000962714	0.013548997	-0.872725559	Rqcd1
1446990_at	1.188408145	7.570615069	4.112987529	0.000966064	0.013587652	-0.87616805	Nfia
1451348_at	-1.123761395	5.540800694	-4.111184454	0.000969555	0.013628235	-0.879742199	Deptor
1416961_at	0.593297556	9.933121657	4.110156892	0.00097155	0.013640208	-0.881779156	Bub1b
1436652_at	0.769568289	6.435320967	4.110121764	0.000971618	0.013640208	-0.881848792	5830418K08Rik
1417917_at	1.115310919	7.44766844	4.109343281	0.000973132	0.013652955	-0.88339203	Cnn1
1441733_s_at	0.477562276	9.927063783	4.107353849	0.000977013	0.013698867	-0.887335948	Nup153
1454691_at	-1.791097043	4.217809131	-4.106971488	0.000977761	0.013700819	-0.888093976	Nrxn1
1458386_at	-0.961559094	3.482392254	-4.104811952	0.000981995	0.013751587	-0.892375368	C030009J22Rik
1418084_at	-0.565750932	11.07010227	-4.103979392	0.000983632	0.013754898	-0.894026024	Nrp1
1449675_at	0.793251345	5.101885613	4.103815326	0.000983955	0.013754898	-0.894351309	Ccnb1
1427062_at	0.466307907	8.156719756	4.103416997	0.000984739	0.013754898	-0.89514106	Rbbp8
1435781_at	0.548910445	9.073754119	4.103065799	0.000985432	0.013754898	-0.895837374	Cand1
1452867_at	-0.424605489	11.44970624	-4.103006887	0.000985548	0.013754898	-0.895954177	Col4a3bp
1446428_at	0.898455547	6.004568233	4.102830311	0.000985896	0.013754898	-0.896304273	NA
1432842_s_at	0.321417213	13.97553058	4.102321022	0.000986901	0.013760397	-0.897314047	NA
1416622_at	0.338515666	7.844073533	4.101850027	0.000987832	0.013764849	-0.898247905	Wbscr16
1439481_at	0.538408662	9.377883076	4.100994305	0.000989525	0.013779913	-0.899944603	Ipo9
1457666_s_at	-2.023666648	2.746738437	-4.099994553	0.000991506	0.013798976	-0.901926923	Ifi202b
1448147_at	0.403633296	11.89093659	4.099254894	0.000992975	0.013806472	-0.903393558	Tnfrsf19
1441376_at	-0.688643234	3.423504321	-4.099105906	0.000993271	0.013806472	-0.903688983	Gabarapl2
1446239_at	-0.95875743	3.106545605	-4.098498028	0.00099448	0.013808722	-0.904894338	NA
1427231_at	0.656723837	11.69510696	4.098187401	0.000995099	0.013808722	-0.905510284	Robo1
1440250_at	-0.893516879	9.542922382	-4.098100015	0.000995273	0.013808722	-0.905683565	Col4a4
1417343_at	1.230098202	6.922631205	4.097231835	0.000997004	0.013824219	-0.907405118	Fxyd6
1456739_x_at	0.464431126	13.00314882	4.095474204	0.001000517	0.013864399	-0.910890515	Armcx2
1440826_s_at	0.596100893	8.649197674	4.092886862	0.001005712	0.013927817	-0.916021498	2610002I17Rik
1448314_at	0.414614137	12.61352232	4.091827563	0.001007847	0.013948804	-0.918122295	Cdk1
1423722_at	-0.348233994	11.2375583	-4.089957247	0.001011628	0.013992529	-0.921831625	Vmp1
1442148_at	0.467858706	10.60161722	4.089153716	0.001013257	0.014006453	-0.923425289	Psip1
1458592_at	0.623356397	5.21349948	4.086636191	0.001018377	0.014068593	-0.928418555	NA
1451796_s_at	-1.01707152	4.472194313	-4.083916704	0.001023937	0.014136736	-0.933812721	Hdc
1441553_at	0.57148161	4.536589122	4.082627533	0.001026584	0.014164593	-0.936369941	Pds5b
1428992_at	-1.780271075	3.088663743	-4.081965673	0.001027945	0.014174694	-0.937682845	Unc13d
1442472_at	-1.108871352	2.689436771	-4.080910049	0.001030121	0.014193287	-0.939776885	Ttc21a
1420876_a_at	1.363748804	6.006241999	4.080699908	0.001030554	0.014193287	-0.940193749	Sep-06
1452168_x_at	0.35447077	11.67588519	4.078979041	0.001034112	0.014233582	-0.943607556	Gspt1
1425314_at	-0.421080555	3.591196841	-4.078177883	0.001035773	0.014240853	-0.945196916	Gpr98
1428639_at	0.786734543	9.356334545	4.078114011	0.001035905	0.014240853	-0.945323628	Lin9
1417923_at	1.264525044	5.61621918	4.077484718	0.001037212	0.014250114	-0.94657206	Pak3
1426499_at	-0.602591073	7.540457315	-4.077125388	0.001037959	0.014251678	-0.94728493	Sh3glb2
1455840_at	-0.677879326	9.684358407	-4.075461554	0.001041424	0.014290539	-0.950585863	Rapgef5
1433874_at	-0.626453469	5.466201775	-4.075022385	0.00104234	0.014294405	-0.951457164	Ssh1
1438385_s_at	0.562787931	8.335243105	4.073805462	0.001044884	0.014320571	-0.953871558	Gpt2
1433640_at	0.702709322	11.82980168	4.072848092	0.00104689	0.014339334	-0.955771041	Fubp1
1416589_at	-0.609870768	13.36732972	-4.070545818	0.001051729	0.014396535	-0.960339068	Sparc
1426612_at	0.468105114	12.29137852	4.069854966	0.001053186	0.014396535	-0.961709858	Tipin
1417185_at	-0.970399125	7.388869686	-4.069746104	0.001053416	0.014396535	-0.961925866	Ly6a
1451044_at	1.145865826	8.166283211	4.069647829	0.001053623	0.014396535	-0.962120865	Sip1
1426713_s_at	0.656381855	11.10220875	4.06907597	0.001054831	0.014404298	-0.96325557	Eprs
1459090_at	-0.401084975	4.27647662	-4.068136141	0.001056819	0.0144227	-0.965120449	NA
1448737_at	-0.677866122	9.968000574	-4.067163626	0.001058881	0.014441935	-0.967050225	Tspan7
1460403_at	0.543535802	12.22979303	4.066866381	0.001059511	0.014441935	-0.967640062	Psip1
1426658_x_at	0.716036201	8.810681798	4.065616825	0.001062167	0.014469381	-0.970119652	Phgdh
1417090_at	0.462603683	12.25450432	4.064815111	0.001063875	0.014479968	-0.97171059	Rcn1
1419647_a_at	-1.180522437	8.042915521	-4.064648348	0.001064231	0.014479968	-0.972041522	Ier3
1455852_at	0.951248334	7.835669878	4.064263513	0.001065052	0.014482388	-0.972805211	Nsl1
1456023_at	0.591118793	8.513206525	4.063408856	0.001066877	0.014492136	-0.974501263	Zfp846
1423086_at	-0.517188882	9.468033924	-4.063111981	0.001067512	0.014492136	-0.975090413	Npc1
1439864_at	-1.509570431	3.58345401	-4.062504134	0.001068813	0.014492136	-0.976296701	Ccdc40
1436218_at	0.577231695	8.16834036	4.062466298	0.001068894	0.014492136	-0.976371789	Lgr6
1417893_at	-0.41949362	7.540439753	-4.062423317	0.001068986	0.014492136	-0.976457086	Sfxn3
1443260_at	0.519069125	9.067730981	4.061968714	0.001069961	0.014493093	-0.97735927	Meis1
1417445_at	0.636541255	9.947901315	4.061789874	0.001070344	0.014493093	-0.97771419	Ndc80
1448725_at	0.562518306	10.02574673	4.060942275	0.001072164	0.014507905	-0.979396326	Parg
1423035_s_at	-0.397200459	12.07842632	-4.060680451	0.001072727	0.014507905	-0.979915946	Txndc17
1420925_at	0.746302131	4.795714715	4.059841858	0.001074531	0.014523586	-0.981580249	Tub
1417061_at	0.431036678	9.805590947	4.059477731	0.001075316	0.014523735	-0.982302917	Slc40a1
1441995_at	1.005581971	5.631786239	4.058981038	0.001076387	0.014523735	-0.983288695	NA
1418157_at	0.872711128	9.45507693	4.058939082	0.001076477	0.014523735	-0.983371965	Nr2f1
1452713_a_at	0.632445067	13.30836943	4.057933268	0.001078649	0.014544329	-0.98536822	Snrnp40
1444515_at	-1.29109272	4.926530831	-4.056805688	0.00108109	0.014568514	-0.987606196	NA
1440195_at	0.422220456	8.743273503	4.056275855	0.001082239	0.014575271	-0.988657806	Serbp1
1438817_at	0.628876888	5.980913623	4.055662676	0.00108357	0.014584474	-0.989874857	Dna2
1458099_at	0.757166891	7.300092462	4.05415423	0.001086851	0.014619902	-0.992868921	NA
1419152_at	0.858674892	11.42085004	4.053479711	0.001088322	0.014630944	-0.994207782	2810417H13Rik
1433769_at	-1.38402386	5.823803864	-4.052921589	0.00108954	0.014638583	-0.995315619	Als2cl
1429600_at	0.777835338	7.657770279	4.051822156	0.001091944	0.014661657	-0.997497965	Mthfd2l
1448144_at	2.044943022	8.761157377	4.051541071	0.00109256	0.014661657	-0.998055919	Hnrnpab
1453905_at	1.022990958	6.394998155	4.050938631	0.00109388	0.014663074	-0.999251776	5033415L01Rik
1448181_at	-1.267802172	7.25507744	-4.050898695	0.001093968	0.014663074	-0.999331049	Klf15
1418566_s_at	0.398863972	13.01632989	4.050047974	0.001095835	0.014679366	-1.001019776	Nudcd2
1423470_at	0.372289964	12.05880546	4.049578696	0.001096867	0.014684449	-1.00195133	Ptbp2
1457404_at	-1.474614426	6.977102171	-4.048608598	0.001099002	0.014704296	-1.003877083	Nfkbiz
1419722_at	-0.75908649	7.903476895	-4.04744926	0.00110156	0.014708257	-1.006178548	Klk8
1424211_at	0.61266581	6.663903067	4.047396231	0.001101677	0.014708257	-1.006283821	Slc25a33
1433430_s_at	0.401727222	11.07701945	4.047346622	0.001101786	0.014708257	-1.006382303	Cdc23
1418349_at	-0.573309106	5.28811722	-4.047290295	0.001101911	0.014708257	-1.006494122	Hbegf
1450423_s_at	0.614859142	9.945058729	4.044483889	0.001108129	0.014782497	-1.012065525	Rpf2
1435041_at	-0.775050499	7.671171331	-4.042443034	0.001112674	0.014834332	-1.016117325	Myl6
1418294_at	-1.035754165	5.556498891	-4.042098288	0.001113443	0.014835808	-1.016801781	Epb4.1l4b
1428498_at	0.564274055	8.496497325	4.041779845	0.001114155	0.014836507	-1.01743402	Rnf219
1436770_x_at	0.844137204	5.457337973	4.039593894	0.00111905	0.014892886	-1.021774134	Psma1
1433685_a_at	0.629316877	11.00398544	4.039125983	0.001120101	0.014898064	-1.022703176	NA
1429379_at	-0.604756057	11.11703327	-4.035630769	0.001127981	0.014983407	-1.029643248	Lyve1
1430700_a_at	0.823593676	7.075810053	4.035455123	0.001128378	0.014983407	-1.029992021	Pla2g7
1445588_at	-0.792938135	4.314693326	-4.035395554	0.001128513	0.014983407	-1.030110305	Ankrd44
1434936_at	0.553209766	10.35308616	4.033874846	0.001131961	0.015020327	-1.033129981	Hirip3
1450062_a_at	0.373673392	12.89008336	4.028252822	0.001144801	0.015181756	-1.044294451	Maged1
1428930_at	0.499050685	9.961474149	4.027691502	0.001146091	0.015189919	-1.045409213	Tmem29
1434949_at	0.464625902	9.008981417	4.027056072	0.001147553	0.015200351	-1.046671171	Armc8
1417895_a_at	1.550315143	5.83272653	4.025885944	0.001150251	0.015227126	-1.048995076	Tmem54
1430520_at	-0.929205726	6.98403519	-4.025430147	0.001151303	0.015227655	-1.049900316	Cpne8
1419060_at	-1.927517239	2.809845516	-4.025283016	0.001151643	0.015227655	-1.050192527	Gzmb
1420138_at	0.754282643	7.659426177	4.024846707	0.001152652	0.015232049	-1.051059073	Slc19a1
1451582_at	-1.182380551	4.121094551	-4.024276122	0.001153972	0.015235163	-1.052192313	Tulp1
1424311_at	-0.528240545	10.36595036	-4.024160287	0.001154241	0.015235163	-1.052422375	Carkd
1422596_at	0.463051391	9.567823562	4.022472087	0.001158158	0.015277909	-1.055775392	Nkain4
1433897_at	0.392886802	12.33269887	4.021766535	0.001159799	0.0152906	-1.057176755	AI597468
1421956_at	-0.712495798	3.654089073	-4.020598101	0.001162521	0.015317529	-1.059497536	Rbpjl
1448748_at	-0.674277155	7.951325979	-4.019780486	0.001164431	0.015333713	-1.06112154	Plek
1418444_a_at	-0.464982404	11.69571967	-4.018805027	0.001166713	0.015354783	-1.063059098	Gde1
1423207_at	0.48372671	9.817608521	4.017673547	0.001169365	0.015373153	-1.065306607	Tmem167
1437216_at	0.416419143	10.43781433	4.017627312	0.001169474	0.015373153	-1.065398447	Ccdc88a
1422909_at	0.441903441	5.96778237	4.016458351	0.001172221	0.015397211	-1.067720459	Smc6
1437508_at	0.449388894	9.154565715	4.016107817	0.001173046	0.015397211	-1.068416768	Sp4
1439026_at	1.012844174	3.662813083	4.015976531	0.001173355	0.015397211	-1.068677558	Trpm3
1424148_a_at	-0.860903616	8.245985101	-4.014399565	0.001177075	0.015437032	-1.071810137	Stap2
1455855_x_at	0.321657058	14.43972718	4.013280101	0.001179724	0.015462756	-1.074033965	Hnrnpab
1423526_at	-0.61172494	4.069265412	-4.012920166	0.001180576	0.015464808	-1.07474899	Arid3b
1426792_s_at	-1.06009202	5.323013368	-4.012353421	0.00118192	0.015464808	-1.075874861	Rusc2
1448299_at	-0.978351928	4.626356465	-4.012344919	0.00118194	0.015464808	-1.075891751	Slc1a1
1437466_at	-0.714691835	11.13610935	-4.011363347	0.001184272	0.015486314	-1.077841728	Alcam
1426640_s_at	-0.556259487	9.697462926	-4.011059131	0.001184995	0.015486782	-1.078446086	Trib2
1456412_a_at	-0.696776937	6.548421752	-4.010542843	0.001186224	0.01549385	-1.079471756	Inpp5k
1423463_a_at	0.960149985	10.17178014	4.010181778	0.001187084	0.015496097	-1.080189063	D2Ertd750e
1448584_at	0.441751783	10.22224455	4.009383241	0.001188989	0.015509934	-1.081775487	Rsrc1
1455733_at	-0.883407439	6.501405639	-4.009099361	0.001189667	0.015509934	-1.082339467	Taok3
1427476_a_at	0.444565752	9.26845539	4.008871773	0.001190211	0.015509934	-1.082791613	Trim32
1441263_a_at	-0.568917532	4.616800628	-4.007762541	0.001192864	0.015535524	-1.084995344	A930005H10Rik
1429478_at	0.577244642	9.761797523	4.006164168	0.001196699	0.015572894	-1.088170939	6720463M24Rik
1458523_at	0.399809839	2.463942797	4.005990245	0.001197117	0.015572894	-1.088516488	Zfml
1445274_at	0.787541989	7.803853953	4.004788563	0.001200009	0.015588605	-1.09090402	Zfp781
1428061_at	0.421273115	11.88582936	4.004629152	0.001200393	0.015588605	-1.091220746	Hat1
1439436_x_at	0.549754663	11.48348998	4.004625739	0.001200401	0.015588605	-1.091227527	NA
1427932_s_at	-1.338771648	10.55809708	-4.001836984	0.001207143	0.015658705	-1.096768514	NA
1437658_a_at	0.433229604	9.638118634	4.0017321	0.001207397	0.015658705	-1.096976915	NA
1424932_at	-0.57432394	7.060374567	-4.001249766	0.001208567	0.015658705	-1.097935296	Egfr
1452242_at	0.442960671	11.63036712	4.00124409	0.001208581	0.015658705	-1.097946574	Cep55
1429438_at	0.481242594	8.591831325	4.000798251	0.001209664	0.015663719	-1.098832448	Bcor
1438541_at	0.623643747	5.0139828	3.999562539	0.00121267	0.015693616	-1.101287826	4933439F18Rik
1437046_x_at	-0.498072179	8.955254068	-3.999236927	0.001213463	0.015694862	-1.101934831	Fam63a
1451983_at	-0.706331993	8.575988351	-3.99794607	0.001216613	0.015726573	-1.104499855	Irx1
1448611_at	-0.531573157	8.448353324	-3.997577419	0.001217514	0.015729193	-1.105232401	Wwc2
1435135_at	-0.921592548	4.668045696	-3.997148375	0.001218564	0.015733727	-1.10608496	Nceh1
1428922_at	0.694360377	10.32220387	3.996393841	0.001220412	0.01574856	-1.107584323	Tril
1416585_at	0.401969265	10.86760287	3.995660798	0.00122221	0.015762732	-1.109040997	Ruvbl1
1460586_at	0.468232381	8.305532163	3.994541997	0.00122496	0.015789153	-1.111264275	Megf8
1416865_at	0.680047926	8.188716259	3.993540281	0.001227427	0.015811906	-1.113254916	Fgd1
1456531_x_at	0.387959832	14.00267108	3.991785523	0.001231762	0.015858091	-1.116742114	Prpf19
1441794_at	-1.173402838	5.020169074	-3.991519164	0.001232421	0.015858091	-1.117271454	NA
1421811_at	0.444490362	13.82028732	3.990504517	0.001234936	0.015881374	-1.1192879	Thbs1
1456541_x_at	0.379112585	10.38156892	3.989796718	0.001236693	0.015894895	-1.120694557	Atad3a
1442917_at	0.528641479	7.601185764	3.987297579	0.001242918	0.015961846	-1.125661406	Gm11627
1421833_at	-0.448841846	2.876714729	-3.987136813	0.00124332	0.015961846	-1.125980925	Pip5k1b
1447905_x_at	0.356949861	11.30761719	3.986097939	0.001245918	0.015986085	-1.128045678	Nup62
1435927_at	-1.018178966	7.707088524	-3.985724138	0.001246854	0.015988986	-1.128788612	Dennd3
1418085_at	-1.133496445	5.094636404	-3.984896911	0.001248928	0.016006469	-1.130432754	Prkcz
1454606_at	-0.906273741	7.021659151	-3.984570019	0.001249749	0.016007876	-1.131082471	4933426M11Rik
1449509_at	0.566059346	8.273163464	3.9840478	0.001251061	0.016015277	-1.132120417	Serf1
1421392_a_at	-0.730528945	7.580883595	-3.983660604	0.001252035	0.016015277	-1.132890002	Birc3
1443946_s_at	-1.055396671	3.917678174	-3.983491484	0.00125246	0.016015277	-1.133226144	AU040972
1423796_at	0.622784232	10.1340731	3.982541769	0.001254853	0.016036764	-1.135113811	Sfpq
1417494_a_at	-1.906102795	4.773770342	-3.982220688	0.001255663	0.016038012	-1.135752002	Cp
1437278_a_at	0.431196039	13.59907882	3.981585579	0.001257266	0.016049391	-1.137014378	Uba2
1429001_at	-0.499393155	7.953358428	-3.980552996	0.001259878	0.016073618	-1.139066822	Pir
1423655_a_at	0.706761027	8.261629472	3.979255545	0.001263168	0.016106459	-1.141645789	1500010J02Rik
1448504_a_at	0.422621722	12.66342247	3.97884877	0.001264201	0.016110509	-1.142454354	Cbx3
1439007_at	0.545487731	8.039257657	3.978523681	0.001265027	0.01611192	-1.143100554	Alg6
1448351_at	-0.479878787	9.874940794	-3.977208236	0.001268376	0.016145442	-1.145715376	Coro1b
1450061_at	0.585764185	9.772002536	3.976421264	0.001270384	0.016161864	-1.147279736	Enc1
1416043_at	1.416109357	6.645814094	3.975379308	0.001273047	0.016186602	-1.149350991	Nasp
1424323_at	0.664868982	8.688390924	3.974630695	0.001274964	0.016201829	-1.150839144	Noc2l
1455790_at	-0.644804196	7.785561057	-3.974194018	0.001276084	0.01620691	-1.151707215	E2f2
1426004_a_at	-0.871406959	6.956880017	-3.972205413	0.001281195	0.016262653	-1.155660442	Tgm2
1450307_x_at	0.734362035	6.501957212	3.971601299	0.001282752	0.016265133	-1.15686141	H2afy3
1424067_at	-0.682082948	9.3652614	-3.971376813	0.001283331	0.016265133	-1.157307688	Icam1
1418187_at	-0.739971856	10.8915149	-3.97128902	0.001283557	0.016265133	-1.157482221	Ramp2
1427490_at	0.685521594	5.967059176	3.970009375	0.001286863	0.016297857	-1.160026184	Abcb7
1439403_x_at	0.554100804	11.29940837	3.969674138	0.001287731	0.016299677	-1.160692653	Rlim
1436890_at	-0.441994925	5.131383628	-3.96934059	0.001288595	0.016301447	-1.161355764	Uap1l1
1457695_at	-0.791705525	2.808665808	-3.96901664	0.001289434	0.016302909	-1.161999801	Synrg
1430542_a_at	-0.443227908	13.28210054	-3.967763489	0.001292687	0.016334862	-1.164491185	Slc25a5
1420161_at	0.674233889	7.889051432	3.966325512	0.00129643	0.016367334	-1.167350084	AA409749
1452734_at	-0.425759145	12.85285948	-3.966217851	0.00129671	0.016367334	-1.16756413	NA
1458184_at	0.64195462	4.569650773	3.965580312	0.001298374	0.016379146	-1.16883167	D030020J04Rik
1417394_at	-0.876834355	9.682719271	-3.961902667	0.00130801	0.016487478	-1.176143725	Klf4
1424156_at	0.48562499	10.71647991	3.961744926	0.001308425	0.016487478	-1.176457361	Rbl1
1423723_s_at	0.482482099	13.63318286	3.960485208	0.001311744	0.016520052	-1.178962093	Tardbp
1422502_at	0.446079543	10.30292735	3.960007087	0.001313006	0.016526701	-1.179912766	Parp1
1439089_at	0.420059926	8.461225455	3.95968963	0.001313844	0.016528016	-1.180543985	Zbtb41
1456625_at	0.554936664	8.104489757	3.959133831	0.001315314	0.016537262	-1.181649125	Aasdhppt
1452836_at	-0.490406945	9.597183215	-3.95852999	0.001316912	0.016540683	-1.1828498	Lpin2
1429395_at	0.582792965	9.603979447	3.958476	0.001317055	0.016540683	-1.182957154	Gstcd
1419300_at	-0.615961326	5.538926829	-3.95796923	0.001318398	0.01654832	-1.183964825	Flt1
1428389_s_at	0.470084292	10.5629684	3.957501991	0.001319637	0.01655465	-1.184893897	Wdr43
1421952_at	1.466443803	5.968756741	3.956397581	0.001322572	0.016575631	-1.187089965	Capn6
1440830_at	-0.656565635	10.47937376	-3.956318512	0.001322782	0.016575631	-1.187247191	Gpr116
1418464_at	-1.217464025	7.289923228	-3.955810469	0.001324135	0.016583349	-1.188257426	Matn4
1425491_at	0.499166206	8.429731872	3.955408426	0.001325206	0.016587538	-1.189056888	Bmpr1a
1435932_at	0.685555447	3.254310353	3.954372738	0.001327969	0.016604302	-1.191116372	Hps6
1433933_s_at	-1.004651328	4.651692109	-3.954167024	0.001328519	0.016604302	-1.19152544	Slco2b1
1421260_a_at	0.484353318	10.08719489	3.953799177	0.001329502	0.016604302	-1.192256922	Srm
1450504_a_at	-0.546985444	7.960228149	-3.953476385	0.001330365	0.016604302	-1.19289881	Agpat3
1423255_at	-0.467068013	11.97276101	-3.95333909	0.001330733	0.016604302	-1.193171831	Atp6v1g1
1450434_s_at	-1.213709345	6.671834436	-3.95323537	0.001331011	0.016604302	-1.193378085	Pcyt1a
1418036_at	0.469670889	10.4637138	3.952975431	0.001331707	0.016604302	-1.193894993	Prim2
1417940_s_at	0.758390784	7.533891272	3.951914457	0.001334552	0.016630567	-1.196004837	Rad51ap1
1425638_at	-0.731387406	3.733565515	-3.95146178	0.001335767	0.016636511	-1.196905037	Adap2
1425095_at	0.63193638	8.161793362	3.950555069	0.001338206	0.016657669	-1.198708153	BC002059
1416030_a_at	0.507662069	11.92108986	3.949493858	0.001341066	0.016684044	-1.200818545	Mcm7
1430118_at	-0.931682917	4.474807433	-3.949191766	0.001341881	0.016684968	-1.20141931	2700046A07Rik
1456483_at	0.44494501	9.358440257	3.946410429	0.00134941	0.016769329	-1.206950639	Zfp9
1433739_at	0.667447057	6.86385524	3.944965503	0.001353339	0.016805287	-1.209824297	Nol10
1427919_at	-1.641943322	5.923257415	-3.944797468	0.001353797	0.016805287	-1.210158487	Srpx2
1438307_at	1.246050471	8.200285684	3.94376162	0.001356621	0.016831069	-1.212218615	Hmgb2
1457532_at	0.947396469	6.485128273	3.941934174	0.001361618	0.016872965	-1.215853176	NA
1454688_x_at	0.434898685	11.74799703	3.941666202	0.001362353	0.016872965	-1.216386148	Tmed10
1427736_a_at	-0.837139208	2.930731143	-3.941389782	0.001363111	0.016872965	-1.216935922	Ccrl2
1418503_at	0.457438062	11.65003556	3.941185833	0.00136367	0.016872965	-1.21734156	Hspa9
1417421_at	-1.403027489	3.965566521	-3.941158795	0.001363744	0.016872965	-1.217395336	S100a1
1455018_at	-0.547241057	7.664967848	-3.940052473	0.001366784	0.016892402	-1.219595743	Lmtk2
1424093_x_at	-0.42570401	10.43002981	-3.939438579	0.001368473	0.016892402	-1.220816756	Cd151
1417103_at	-0.391323398	10.3969251	-3.939413371	0.001368543	0.016892402	-1.220866893	Ddt
1422943_a_at	-1.59525609	9.757849979	-3.939355535	0.001368702	0.016892402	-1.220981928	Hspb1
1437717_x_at	0.639984481	12.29615322	3.939048049	0.001369549	0.016892402	-1.221593512	2610005L07Rik
1416161_at	0.447705051	13.45590742	3.938482514	0.001371109	0.016892402	-1.222718355	Rad21
1438637_x_at	0.501218182	12.04408552	3.938436347	0.001371236	0.016892402	-1.222810183	Sf3b2
1427195_at	-0.427507777	8.49835922	-3.938407044	0.001371317	0.016892402	-1.222868466	Slc26a2
1444769_at	1.036406987	7.659392889	3.937636354	0.001373445	0.016903445	-1.224401378	Tex9
1417086_at	0.392153857	9.996282077	3.937270798	0.001374456	0.016903445	-1.225128478	Pafah1b1
1456204_at	-0.506694414	11.12896842	-3.937267451	0.001374465	0.016903445	-1.225135136	2010107H07Rik
1441973_at	0.550581267	7.952666423	3.936823891	0.001375693	0.016909305	-1.226017395	Zfp295
1421869_at	0.87070952	5.54433165	3.936030609	0.001377891	0.016918726	-1.227595277	Trim44
1436728_s_at	0.535783375	8.399979978	3.936004944	0.001377962	0.016918726	-1.227646326	Rtel1
1417192_at	0.503511734	11.1125234	3.935483506	0.001379409	0.01692726	-1.228683507	Tomm70a
1417351_a_at	0.431906003	12.02560993	3.934652071	0.001381719	0.016946374	-1.230337311	Snrpa1
1437926_at	-0.767559678	7.680747272	-3.932644069	0.001387314	0.017005737	-1.234331497	Xpnpep3
1417298_at	0.645698939	9.58678292	3.930731349	0.001392665	0.017062045	-1.238136257	Ebpl
1423124_x_at	1.330352888	6.537154052	3.930166125	0.001394251	0.017072179	-1.239260614	Rad54l
1437309_a_at	0.474263445	12.66585406	3.929422363	0.00139634	0.017080327	-1.240740135	Rpa1
1448627_s_at	0.523635121	11.84714241	3.929389058	0.001396433	0.017080327	-1.240806388	Pbk
1433856_at	0.450243026	10.11310893	3.927407621	0.001402014	0.01713928	-1.244748017	Ppip5k2
1429436_at	0.759473613	10.31569338	3.925127067	0.001408465	0.017208804	-1.249284805	Prpf40a
1436223_at	0.979120588	7.627713992	3.924383708	0.001410575	0.01722523	-1.250763625	Itgb8
1457058_at	-1.226897069	6.754196245	-3.923171687	0.001414021	0.017257954	-1.253174821	Adamts2
1419499_at	-0.566963007	11.33087101	-3.922440865	0.001416103	0.017274003	-1.254628739	Gpam
1453511_at	-1.086262525	6.182705699	-3.9217505	0.001418073	0.017288664	-1.256002184	2310007B03Rik
1416596_at	-0.921100065	3.326911365	-3.920411007	0.001421902	0.017324602	-1.258667069	Slc44a4
1417037_at	0.398946453	10.91299659	3.920181606	0.001422559	0.017324602	-1.25912346	Orc6
1437345_a_at	-0.407142463	10.28061807	-3.919733231	0.001423844	0.017330877	-1.260015501	Bscl2
1429364_at	0.72910776	8.931681607	3.91772696	0.001429608	0.01739163	-1.264007045	4930579G24Rik
1434537_at	-1.341014665	5.369385308	-3.914998738	0.001437483	0.017477996	-1.269435099	Slco3a1
1452753_at	0.443141469	8.659142951	3.91407242	0.001440167	0.017501133	-1.27127814	Foxk2
1429951_at	0.459832779	9.823619013	3.91380587	0.001440941	0.017501133	-1.271808484	Ssbp2
1424278_a_at	0.511768333	12.85844938	3.913167603	0.001442794	0.017509994	-1.27307842	Birc5
1418184_at	0.623639335	8.248724727	3.913019133	0.001443225	0.017509994	-1.273373828	Cenpm
1448876_at	1.10798733	7.826122688	3.912198697	0.001445612	0.017529505	-1.27500624	Evc
1441927_at	1.189539462	5.990542271	3.911929936	0.001446395	0.017529556	-1.275540996	Syt7
1424243_at	0.374977592	10.65203289	3.910500989	0.001450563	0.01757062	-1.278384205	Rwdd4a
1448664_a_at	0.874702699	9.955327848	3.90944128	0.001453663	0.017598695	-1.280492766	Speg
1455399_at	-0.931339657	4.834595894	-3.908704455	0.001455821	0.017615361	-1.281958882	Cnksr1
1418856_a_at	0.48190269	7.495628884	3.907773027	0.001458555	0.017629959	-1.283812235	Fanca
1460436_at	-0.715923202	11.15420492	-3.907628043	0.001458981	0.017629959	-1.284100725	Ndst1
1416430_at	-0.581858088	11.75679785	-3.907267378	0.001460041	0.017629959	-1.284818382	Cat
1419406_a_at	0.885385331	7.836672992	3.90722722	0.00146016	0.017629959	-1.284898289	Bcl11a
1427878_at	-0.617703827	8.630229314	-3.905594036	0.001464971	0.017678573	-1.288148068	0610010O12Rik
1451663_a_at	-1.147032438	7.954749576	-3.904160371	0.001469208	0.017715045	-1.291000886	Trim3
1460732_a_at	-1.219456958	5.696610643	-3.904039117	0.001469567	0.017715045	-1.291242168	Ppl
1449933_a_at	0.46001767	9.897635029	3.903476635	0.001471233	0.01772564	-1.292361455	Tsen15
1448733_at	0.485055595	11.04403971	3.901513751	0.001477062	0.017786354	-1.296267467	Bmi1
1416151_at	0.480377875	11.96662296	3.900974905	0.001478666	0.017796155	-1.297339749	Srsf3
1452178_at	-1.205573724	2.887790675	-3.899806497	0.001482151	0.017826318	-1.299664863	NA
1436641_at	0.531596538	7.164624071	3.89910411	0.00148425	0.017826318	-1.301062619	AI415730
1452287_at	0.754364448	5.978793134	3.899073254	0.001484342	0.017826318	-1.301124022	Msi1
1416770_at	-0.995438881	10.59663286	-3.89883352	0.001485059	0.017826318	-1.301601097	Stk25
1436933_at	-0.475560994	9.473632021	-3.89880964	0.001485131	0.017826318	-1.301648618	NA
1458076_at	1.079028125	7.535709761	3.896993481	0.001490575	0.017882135	-1.305262852	NA
1426624_a_at	-0.773906657	8.682021178	-3.896361214	0.001492475	0.017895124	-1.306521108	Ypel3
1423812_s_at	0.459310389	9.915841049	3.896104549	0.001493247	0.017895124	-1.307031891	Vopp1
1452081_a_at	-0.738962023	5.100402561	-3.89505517	0.001496408	0.017923463	-1.309120257	9130017N09Rik
1421882_a_at	1.450675946	6.909145492	3.894601648	0.001497776	0.017925214	-1.310022816	Elavl2
1422685_at	0.434486199	10.09932494	3.894343184	0.001498556	0.017925214	-1.310537191	Exoc4
1417132_at	0.52076848	9.491996985	3.894215378	0.001498942	0.017925214	-1.310791541	Cdc25a
1457079_at	0.991302421	6.173646063	3.892951206	0.001502765	0.017961395	-1.313307421	Zfp934
1422946_a_at	0.416384555	11.19899886	3.891962362	0.001505763	0.017987673	-1.315275383	Dnmt1
1424772_at	-0.806244809	6.139925884	-3.891250214	0.001507925	0.018003954	-1.31669269	H2afj
1428630_x_at	-0.549084081	6.910884786	-3.889875814	0.001512107	0.018044321	-1.319428032	Haghl
1426218_at	0.517818847	9.157469842	3.888119002	0.00151747	0.018089274	-1.322924512	Glcci1
1430421_a_at	-0.438997397	8.658794696	-3.888115527	0.001517481	0.018089274	-1.32293143	Tmem205
1451691_at	1.973969989	8.851978247	3.886946513	0.00152106	0.018122349	-1.325258086	Ednra
1449017_at	0.427110932	8.870003427	3.886206006	0.001523332	0.018139818	-1.326731914	Nutf2
1416449_x_at	-0.612966373	6.611473308	-3.882074179	0.001536072	0.018281849	-1.334955684	Stxbp2
1434719_at	0.746821022	9.173888527	3.881515403	0.001537803	0.018284016	-1.336067869	A2m
1416185_a_at	0.479639124	13.4057018	3.881491222	0.001537878	0.018284016	-1.336115999	Adh5
1433837_at	-1.183284239	8.462240166	-3.879891635	0.001542844	0.018333386	-1.339299849	8430408G22Rik
1450355_a_at	-0.705522149	8.624056786	-3.878852085	0.001546081	0.018362156	-1.341369018	Capg
1434601_at	-0.906568527	4.733735359	-3.878119998	0.001548364	0.018379581	-1.34282621	Amigo2
1435966_x_at	0.60331577	10.88786952	3.877178764	0.001551305	0.018404786	-1.344699721	Mrpl13
1433569_x_at	0.367687373	15.2575171	3.875825764	0.001555542	0.018445338	-1.347392873	Ran
1436014_a_at	-1.334071502	5.152133146	-3.874998662	0.001558138	0.018466397	-1.349039243	Rusc1
1444045_at	0.560926223	7.954202801	3.874566391	0.001559497	0.018472775	-1.349899696	NA
1435536_at	-0.420215517	10.18371568	-3.874162483	0.001560767	0.018478104	-1.350703694	Ddi2
1458385_at	-0.9377614	3.705781388	-3.873851671	0.001561745	0.01847997	-1.351322382	Hspa4l
1433722_at	-0.643574745	9.715318251	-3.872193839	0.001566974	0.018524997	-1.35462242	Akap13
1416202_at	-0.928609103	11.76723974	-3.87212369	0.001567196	0.018524997	-1.354762058	Phb2
1457350_at	-0.931789793	5.025836034	-3.871834163	0.001568111	0.018526089	-1.35533839	Per2
1416939_at	0.532338981	11.42383846	3.871382223	0.001569541	0.018533254	-1.356238022	Ppa1
1448188_at	-1.356454682	7.146591064	-3.869198172	0.001576468	0.018605295	-1.360585657	Ucp2
1429735_at	-0.510564505	9.962861899	-3.86788731	0.00158064	0.018641615	-1.363195141	Qk
1417581_at	0.943844833	5.837389612	3.867711441	0.001581201	0.018641615	-1.363545238	Dhodh
1447864_s_at	0.623670815	9.179793983	3.867072486	0.00158324	0.018649763	-1.364817196	Pogk
1429219_at	0.549571051	8.920847625	3.86693293	0.001583685	0.018649763	-1.365095008	Ikbip
1453314_x_at	0.404968401	11.63810129	3.866716438	0.001584377	0.018649763	-1.365525978	2610039C10Rik
1451461_a_at	-1.098898375	5.526308412	-3.864375969	0.001591872	0.018728204	-1.370185194	Aldoc
1429041_at	0.430953322	9.892714342	3.863922893	0.001593328	0.018735535	-1.371087152	2610005L07Rik
1449405_at	-1.562746084	6.742760102	-3.862766267	0.001597048	0.018769488	-1.373389716	Tns1
1455973_at	1.092892326	3.051997617	3.862402646	0.00159822	0.018773459	-1.374113604	Gm11992
1416593_at	-1.005666906	8.934740668	-3.861695002	0.001600503	0.018790469	-1.375522369	Glrx
1418176_at	-0.900232001	2.469532003	-3.861139988	0.001602295	0.018799564	-1.376627289	Vdr
1460412_at	0.610225854	4.350542332	3.860896087	0.001603084	0.018799564	-1.377112847	Fbln7
1426210_x_at	-0.795830865	4.043433802	-3.860571111	0.001604135	0.018799564	-1.377759813	Parp3
1448535_at	0.624628394	8.78703738	3.860422093	0.001604617	0.018799564	-1.378056479	Elp4
1416335_at	0.416293028	14.19008815	3.859435569	0.001607813	0.018827212	-1.380020471	Mif
1436665_a_at	-1.268348647	7.140933997	-3.858450166	0.001611012	0.018849534	-1.381982252	Ltbp4
1453270_a_at	0.475807242	9.356012691	3.85833271	0.001611393	0.018849534	-1.382216089	Phf14
1429019_s_at	-0.441204969	9.894517394	-3.857644207	0.001613633	0.018865929	-1.3835868	Pon2
1442880_at	1.167257234	4.776381953	3.856986771	0.001615774	0.018868216	-1.384895668	NA
1434005_at	-0.371763145	12.46573674	-3.856968994	0.001615832	0.018868216	-1.38493106	Rbms1
1457337_at	1.079160091	3.979716976	3.856812477	0.001616342	0.018868216	-1.385242665	Airn
1436222_at	0.533129733	11.98792958	3.85622817	0.001618248	0.018879192	-1.386405952	Gas5
1459126_at	1.611286934	5.679928591	3.855763441	0.001619766	0.018879192	-1.387331177	NA
1429602_at	-1.083293335	3.342818321	-3.855753737	0.001619797	0.018879192	-1.387350497	Cd164l2
1450924_at	0.8170153	9.467342507	3.855469075	0.001620728	0.018880264	-1.38791723	Hdgfrp3
1418345_at	-1.097387025	5.6035463	-3.853302383	0.001627827	0.018953159	-1.392230938	NA
1425495_at	0.708622044	9.890647451	3.848873083	0.001642438	0.019107642	-1.401049566	Zfp62
1428776_at	-2.092004174	4.306044659	-3.848766143	0.001642792	0.019107642	-1.401262485	Slc10a6
1448819_at	0.41083671	10.08212891	3.847048028	0.001648497	0.019163635	-1.404683301	Eif2s2
1455335_at	0.49625962	7.263204238	3.846804068	0.001649308	0.019163635	-1.405169036	Xrcc2
1456510_x_at	-0.743904166	6.80344633	-3.846530746	0.001650218	0.019164317	-1.405713234	NA
1451137_a_at	0.375897388	10.15394429	3.844538614	0.001656864	0.019208377	-1.4096797	Brd8
1450977_s_at	-1.642922886	3.374822903	-3.844452777	0.001657151	0.019208377	-1.40985061	Ndrg1
1437247_at	-0.699369498	8.835176938	-3.844133868	0.001658218	0.019208377	-1.410485585	Fosl2
1426981_at	1.013925131	7.07419188	3.843883411	0.001659056	0.019208377	-1.410984267	Pcsk6
1424808_at	-0.928496757	2.773478935	-3.843733871	0.001659557	0.019208377	-1.411282015	Lama4
1436871_at	0.397813731	9.312251885	3.843719905	0.001659604	0.019208377	-1.411309824	Srsf7
1428903_at	0.36122132	9.27004358	3.843606615	0.001659983	0.019208377	-1.411535395	Dem1
1447725_at	0.925691948	6.044453335	3.841292946	0.001667751	0.019282266	-1.416142176	C030034E14Rik
1452877_at	0.378181595	11.82076879	3.841051018	0.001668566	0.019282266	-1.416623887	2700029M09Rik
1453313_at	0.444581742	7.048772553	3.840940529	0.001668938	0.019282266	-1.416843886	Sesn3
1433903_at	0.393434792	11.83356679	3.839936178	0.001672324	0.019311477	-1.418843697	NA
1416389_a_at	0.396327066	10.93249682	3.838859558	0.001675961	0.01934356	-1.420987422	Rcbtb2
1451330_a_at	-0.521620136	9.925416793	-3.837702081	0.00167988	0.019378864	-1.423292166	Inpp5b
1451674_at	-0.755566873	6.211588965	-3.835504348	0.001687348	0.019441628	-1.427668301	Slc12a5
1422917_at	-1.163020236	5.657234883	-3.83518215	0.001688445	0.019441628	-1.428309869	Epha1
1424136_a_at	0.443327439	11.60842346	3.835167854	0.001688494	0.019441628	-1.428338336	NA
1434972_x_at	0.412510042	14.22085197	3.834923598	0.001689326	0.019441628	-1.428824704	Srsf1
1448361_at	0.319730611	12.94754752	3.834832252	0.001689638	0.019441628	-1.429006596	Ttc3
1450933_at	-0.541536672	10.66474922	-3.834310234	0.001691419	0.019446996	-1.430046055	Pde7a
1451246_s_at	0.508839311	9.356620751	3.834189377	0.001691832	0.019446996	-1.430286712	Aurkb
1455829_at	0.495563157	9.299878022	3.83234452	0.001698143	0.019509583	-1.433960288	Usp14
1451245_at	-0.929986394	3.934780509	-3.828829086	0.001710235	0.019628791	-1.440960537	Lrrc3b
1448634_at	-0.448241847	9.015276803	-3.828625621	0.001710938	0.019628791	-1.441365701	Ralbp1
1434150_a_at	-0.95294579	9.686208972	-3.828568845	0.001711134	0.019628791	-1.441478759	NA
1416741_at	-0.754064865	4.887448026	-3.828303113	0.001712052	0.019629323	-1.442007918	Col5a1
1424578_at	-0.797994811	9.025195488	-3.826862049	0.00171704	0.019669573	-1.444877555	Arrdc1
1460077_at	0.503012428	8.838771957	3.826784135	0.00171731	0.019669573	-1.445032707	Ttc3
1437395_at	0.317169227	11.42204174	3.825868014	0.001720489	0.019686554	-1.446857024	Zcchc11
1448894_at	0.522698434	8.174480688	3.825852974	0.001720541	0.019686554	-1.446886974	Akr1b8
1422993_s_at	0.358484609	12.3480966	3.824397363	0.001725604	0.019730705	-1.449785626	NA
1421934_at	0.517760597	8.553198781	3.824240133	0.001726152	0.019730705	-1.450098731	Cbx5
1453983_a_at	0.420626757	9.387211264	3.823324434	0.001729346	0.019757184	-1.451922238	Mettl16
1428519_at	0.542709684	10.01484504	3.822625834	0.001731787	0.019775036	-1.453313425	2610528E23Rik
1456107_x_at	0.574938228	11.76421982	3.821870484	0.00173443	0.019792766	-1.45481763	Eftud2
1419452_at	0.549108366	10.77707026	3.821439598	0.001735939	0.019792766	-1.455675701	Uchl5
1452332_at	-0.704307816	2.989661945	-3.821428979	0.001735976	0.019792766	-1.455696848	Ccdc85a
1455841_s_at	0.479764651	8.737923688	3.818186008	0.00174738	0.019907347	-1.462155007	Grwd1
1425498_at	0.345353369	11.15933756	3.818068674	0.001747794	0.019907347	-1.462388672	Prpf4b
1426779_x_at	-0.872815008	8.071060435	-3.817736122	0.001748968	0.019910647	-1.463050935	Dag1
1434444_s_at	0.366663092	10.84820038	3.816274076	0.001754139	0.019959421	-1.465962552	Anapc1
1429152_at	0.392627269	9.468727155	3.815801097	0.001755815	0.019968402	-1.46690448	Zkscan1
1420913_at	-0.833633577	7.679604614	-3.815242421	0.001757797	0.01998085	-1.468017075	Slco2a1
1442280_at	0.611769697	7.284364012	3.814371725	0.00176089	0.020005911	-1.469751059	D2Ertd750e
1441545_at	0.723398654	8.370764041	3.811291857	0.001771876	0.020120571	-1.475884667	Zcchc11
1429054_at	0.352472296	10.62903308	3.810074994	0.001776235	0.020157605	-1.478308099	Mrpl47
1435001_at	0.464677238	9.926028976	3.809824736	0.001777133	0.020157605	-1.4788065	Plaa
1439780_at	-0.763313331	7.372634286	-3.809328855	0.001778914	0.020157605	-1.479794074	Rpl7l1
1417267_s_at	-0.714256058	7.134913914	-3.809240618	0.001779231	0.020157605	-1.479969802	Fkbp11
1418073_at	-0.388551912	10.63605442	-3.809134295	0.001779613	0.020157605	-1.480181552	Acot9
1435656_at	0.670542056	9.265488206	3.808612192	0.00178149	0.02016694	-1.48122135	Gmps
1421362_a_at	0.710687203	5.653801729	3.808407138	0.001782228	0.02016694	-1.48162973	Frk
1452904_at	-0.588461101	4.588366708	-3.807881923	0.00178412	0.020178203	-1.482675732	1700026L06Rik
1419456_at	-0.819386669	9.318383745	-3.807366435	0.001785978	0.020189081	-1.483702363	Dcxr
1452821_at	0.434680291	11.00149054	3.806133827	0.00179043	0.020229248	-1.486157205	Tial1
1445334_at	-0.660522012	4.055545352	-3.80478257	0.001795323	0.02027436	-1.488848364	NA
1450138_a_at	-0.413888224	11.61892029	-3.804518637	0.00179628	0.020274678	-1.489374016	Serpinb6a
1438459_x_at	0.492021517	12.11890282	3.804278463	0.001797151	0.020274678	-1.489852348	Sfpq
1424471_at	-0.593627816	6.753709139	-3.803441662	0.001800192	0.020298804	-1.491518933	Rapgef3
1437495_at	0.541551646	9.268932122	3.802342891	0.001804191	0.020333722	-1.49370727	NA
1437480_at	0.6181517	9.356651191	3.801319361	0.001807925	0.020365611	-1.495745767	Fam33a
[truncated: 20,519 more rows]
