# Supplementary material for: An overlapping set of genes is regulated by both NFIB and the glucocorticoid receptor during lung maturation
Source: BMC Genomics. 2014 Mar 25;15:231. doi: 10.1186/1471-2164-15-231 (PMC4023408; doi:10.1186/1471-2164-15-231)
Supplement: Additional file 6 — NR3C1-KO Microarray Analysis. File produced with the R Limma package, in TSV format. [file 1471-2164-15-231-S6.zip]

Archive with 1 entries (1 files):
- 1050362745114690_add6.tsv
