# Supplementary material for: An overlapping set of genes is regulated by both NFIB and the glucocorticoid receptor during lung maturation
Source: BMC Genomics. 2014 Mar 25;15:231. doi: 10.1186/1471-2164-15-231 (PMC4023408; doi:10.1186/1471-2164-15-231)
Supplement: Additional file 6 — NR3C1-KO Microarray Analysis. File produced with the R Limma package, in TSV format. [file 1471-2164-15-231-S6.zip › 1050362745114690_add6.tsv]

id	logFC	AveExpr	t	P.Value	adj.P.Val	B	gene.symbols
GE110618	-3.30132382603397	8.02689483882248	-22.1225507044132	9.05191375729823e-09	0.000217832870551463	8.92913934039001	Mchr1
GE35481	-3.15806589310519	10.5959923907631	-19.7405155990596	2.32874228341105e-08	0.000217832870551463	8.43787269662751	Gnmt
GE39091	-3.20757251505507	8.84719910820687	-19.512236702403	2.56404681466783e-08	0.000217832870551463	8.38454271503484	Cela1
GE1420092	-2.61897833401786	6.48351439397341	-18.8406510152518	3.42525733927291e-08	0.000218248834515122	8.22043195015234	Gm4956
GE35212	-3.44705231449187	8.50632545390799	-17.3899121423586	6.63278085535448e-08	0.000338099371320839	7.82537684527196	Chi3l3
GE1480509	3.02313704173365	9.07921259275396	15.8190852067924	1.4432303882649e-07	0.000536561198662162	7.32452445423496	Slitrk6
GE40249	-2.9409363657532	9.66238987902046	-15.7788281546317	1.47366437424379e-07	0.000536561198662162	7.31055224081752	Cst8
GE129670	-2.34923917107459	8.43051890454341	-15.3403211960651	1.85588382649763e-07	0.000591261388574314	7.15433966746605	Amhr2
GE35536	-2.28895053775935	7.93871123976578	-14.9430075472144	2.2995359352379e-07	0.000651203026460094	7.0061946753772	Hba-x
GE40473	-2.13320756902509	10.6322324924477	-14.7058376459394	2.6200966912919e-07	0.000667784043709566	6.91462215446095	Gdpd2
GE137152	-2.23534475137956	9.12847819273746	-13.7032599031986	4.65265551839568e-07	0.00104582142112744	6.49959227633903	Tecrl
GE117772	-2.34319405975366	9.85748546123173	-13.6077959745962	4.92402285617346e-07	0.00104582142112744	6.45757132730043	NA
GE36516	-2.21975222959583	10.6310251387592	-13.4038572623816	5.56481994760653e-07	0.0010910043538819	6.36625589472462	Pon1
GE1534030	-1.92332859597829	8.83818804246795	-12.9885360841594	7.17774005660291e-07	0.00130670757730456	6.17355811644924	NA
GE1397464	-2.18592062558249	8.67870452635544	-12.438708890846	1.01718026587914e-06	0.0017283248957641	5.90377694018962	2410004I01Rik
GE34981	-2.5578351380846	6.90443521680012	-11.8724906764895	1.47842950662443e-06	0.00222419951090879	5.60716541391984	NA
GE1546557	-1.92507933011372	8.57482068252432	-11.8127436417428	1.53936650186608e-06	0.00222419951090879	5.57469156147795	Fam46b
GE36249	-1.70587267815045	7.92131167957152	-11.7084847243526	1.65250732108964e-06	0.00222419951090879	5.51746797776219	Tnfrsf4
GE32970	-1.79999286786295	10.5919971263792	-11.7035457040389	1.65809199620461e-06	0.00222419951090879	5.51473944839944	NA
GE36953	-2.20471144735729	9.86241054743688	-11.448954981125	1.97649472939248e-06	0.00247865150671108	5.37188588279398	Map3k6
GE35520	2.35725877154496	8.29633241317931	11.4020479299648	2.04228358147027e-06	0.00247865150671108	5.34508647581413	H2-Ab1
GE129185	2.48083508831244	7.0360248464765	11.326017379744	2.15415285866266e-06	0.00249558608676069	5.30132527227688	NA
GE125883	-2.16596051798473	7.75636334537809	-11.0650478194003	2.59320716590056e-06	0.0028160594769525	5.14802452534622	NA
GE1455696	-1.91826079515384	8.52108442964773	-11.0339966107654	2.65176079753836e-06	0.0028160594769525	5.12945945748273	Itga1
GE1391627	2.09505780366494	9.90998564538203	10.6668968599073	3.4676714719388e-06	0.00343688608135638	4.90456934382172	H2-Ab1
GE119079	-1.45678283918435	7.56404011179288	-10.6520614345283	3.50606340939561e-06	0.00343688608135638	4.89526707354078	Marco
GE42325	-1.43477450090838	7.54442633141185	-10.5865845864958	3.6812424842672e-06	0.00347495656283401	4.85400814225669	Cth
GE1554533	-1.64688239670353	8.79484096918251	-10.2499289115386	4.75010664725479e-06	0.00414201373697017	4.63653760180081	NA
GE1556997	2.04606309341254	8.06350227800764	10.2092599834193	4.90106341195453e-06	0.00414201373697017	4.609648553755	Cym
GE36351	2.32126807973242	9.51829091591777	10.1830911151288	5.00101073429576e-06	0.00414201373697017	4.59227463625845	H2-Eb1
GE1528846	-1.42036929809337	9.65278445568189	-10.1735640722957	5.03795761941677e-06	0.00414201373697017	4.58593545870135	1110064A23Rik
GE35379	-1.44138782756728	10.020236525002	-10.1015621670291	5.32718959233039e-06	0.00424294003561639	4.53778285648649	F3
GE1520575	-1.43368447423046	8.21075734161846	-9.88988082881399	6.28992269860497e-06	0.00485791696422257	4.39369014720543	Scgb1c1
GE34627	-2.1697652479515	10.3051420101146	-9.74140528125668	7.08018419310221e-06	0.00530743101557635	4.29032253458522	Igfbp6
GE1406879	-1.7321536992685	8.77169434958841	-9.63422438387988	7.71908122452991e-06	0.00562103494770268	4.21449776394517	NA
GE32989	-1.55818453683179	6.54626116500757	-9.53431612851022	8.37262571228357e-06	0.00592481721786539	4.14289083082199	Ncf1
GE1542776	-1.39046029793959	7.80373528891935	-9.50140329564483	8.6011785247781e-06	0.00592481721786539	4.1191030416314	Samd4
GE130652	-1.75882439641892	6.12382655555039	-9.37527597844519	9.54332141217537e-06	0.00640080612716089	4.02702260476417	Mchr1
GE37488	1.70472715854816	8.97570699233786	9.16015053319801	1.14258118691421e-05	0.00746691454125192	3.8665304068178	Cpxm1
GE37329	-2.19744325239243	9.6696334446641	-9.00987923832354	1.29843291466016e-05	0.00827328992398589	3.75178607189155	Msln
GE131138	-1.45961935056653	8.42330348120141	-8.96507795154078	1.34935065934088e-05	0.00832960717910473	3.71714834357334	Slc25a29
GE36084	-1.33176372704017	7.89469937167889	-8.94521048953001	1.37263507483187e-05	0.00832960717910473	3.70172433450368	St6galnac5
GE1551283	-1.38989231289892	7.7347653143237	-8.89396408614856	1.43477603960365e-05	0.00837657339143013	3.66175782540921	Tgm2
GE1409335	-2.11733221706649	7.3854897744287	-8.88488507940898	1.44610675726027e-05	0.00837657339143013	3.65464980321885	NA
GE34929	-1.28237189591112	11.890389056654	-8.82262842868352	1.52652602849738e-05	0.00864590419740285	3.60568501238137	Cyp4b1
GE1458379	-2.0192646097119	9.19514653932659	-8.79454456775654	1.56441349700068e-05	0.00866787104305571	3.58346870784882	Osbpl8
GE121803	1.25812138958575	9.66854133897935	8.70072062039467	1.69873912950296e-05	0.00921186472205149	3.50866321985902	Cdca7
GE1510996	1.46825714788043	9.30135831900721	8.66504994896811	1.75311752095355e-05	0.00930868880344648	3.47998532810327	Rassf10
GE39094	-1.19865367368586	11.8463432694854	-8.56536885723354	1.91556740725078e-05	0.00947402012115635	3.39914278853019	Isca1
GE102515	-2.02337609509839	7.34118742976272	-8.565172446025	1.91590350747995e-05	0.00947402012115635	3.3989824680825	Cbs
GE1423308	-1.43416800967438	6.31966295522409	-8.56294861681831	1.91971349477293e-05	0.00947402012115635	3.39716698609506	Fibcd1
GE138302	-1.87293224556162	7.11681352328788	-8.5552648208982	1.93294246596355e-05	0.00947402012115635	3.39089010090251	Fry
GE1551140	1.20915900079825	9.26245606885114	8.51503707459599	2.00386861395847e-05	0.00963633950263389	3.35792620142141	Sertad4
GE35699	-1.68435516504463	11.0761053418688	-8.49271844749838	2.04445751323251e-05	0.00964946085921427	3.33956354517364	Ly6a
GE128152	-2.23268336650843	8.68295531210631	-8.46109348215902	2.10353716966312e-05	0.00974779124421892	3.31345315831378	Pla1a
GE103215	1.41815636006545	8.53146733726018	8.37769156260787	2.26860405232802e-05	0.0103249841931579	3.24407944334469	Gkn3
GE36361	-2.30124170707336	11.615378198698	-8.24683518914638	2.55722979654549e-05	0.0114344062850096	3.13370945995939	NA
GE33460	1.21416462421505	7.27694279855496	8.20052116593123	2.66892810344691e-05	0.0117280983745778	3.0941944021803	Ciita
GE37817	-1.26007276662869	6.61990661348369	-8.15555023454193	2.78256935338686e-05	0.0120202279847069	3.0555967147564	Nrip3
GE1554392	-1.42180065720712	9.40391094706281	-8.13659226372055	2.83207000355629e-05	0.0120301613634399	3.03925760378349	Gm16432
GE1469704	-1.48367071267898	6.20935523135735	-8.04702412445173	3.07948369417925e-05	0.0128666886743519	2.96151407023007	Gm16432
GE38244	-1.247644918977	7.64846304150213	-8.02721984838232	3.13735648381372e-05	0.012897065274671	2.94420133689775	Lpar3
GE38441	-1.17015904689129	9.71618967069061	-7.93819990831102	3.41276418992502e-05	0.0138065271283522	2.86582537457405	Nbeal2
GE1533238	-1.53396293692372	12.4322667834924	-7.88838767856995	3.57845285697937e-05	0.0140474893782727	2.82156945070168	NA
GE35415	-1.26004703210717	8.47694259176411	-7.85977344568653	3.67763614224259e-05	0.0140474893782727	2.79601622010037	Fkbp5
GE33468	-2.38246468300556	9.82592840568639	-7.85944334313672	3.67879792210024e-05	0.0140474893782727	2.79572087125618	Car4
GE39542	1.30350739560235	8.63581388907973	7.85547627497397	3.69279157352481e-05	0.0140474893782727	2.79217046324913	NA
GE1530391	1.10052719151248	9.30869531293098	7.81059996457694	3.85525118847631e-05	0.0143033104693086	2.75187875021226	Gm4208
GE40393	-1.32155076995665	9.1181831712849	-7.8060169531093	3.87228164312116e-05	0.0143033104693086	2.74775059300607	Pla2g12a
GE1457397	1.59916061150846	7.96157449520851	7.69782559190937	4.29945761325952e-05	0.0156543251698779	2.64957281723983	9230105E05Rik
GE38797	-1.27679040257976	9.98401660299472	-7.64524814715131	4.52562756358027e-05	0.0160575161044212	2.60135585288711	Fabp12
GE38151	-1.31839428373242	9.68876759538693	-7.6404710953804	4.54681869087968e-05	0.0160575161044212	2.59695845534964	Smoc2
GE33834	1.05473750288985	9.30615638659803	7.62283377873167	4.62601202313497e-05	0.0160575161044212	2.58069892199109	NA
GE121438	-1.14437366832381	11.4822231621943	-7.61488376792964	4.66220501325055e-05	0.0160575161044212	2.57335761195166	Arrdc4
GE32929	-1.65022747189186	9.1781898946474	-7.53728896251247	5.03234292155812e-05	0.0168576925909725	2.50129942040891	NA
GE126330	-1.33367345890327	10.4621630082546	-7.53253353760565	5.05605906978084e-05	0.0168576925909725	2.4968593389706	Atp6v0a4
GE36274	-1.32446021908982	9.70938548938098	-7.52518338887818	5.09295848669864e-05	0.0168576925909725	2.48999112605895	Vnn3
GE1495135	1.37889304559627	8.08095622065054	7.50355408250373	5.20327687210988e-05	0.0170020407230083	2.46974141778118	NA
GE1389238	-1.0406823351923	7.62659372499349	-7.46899544710547	5.38505076908863e-05	0.0173732644242737	2.43726712705168	Prkag3
GE1433969	1.16776503646103	7.87276817016368	7.43115061590396	5.59218305551554e-05	0.0178159961919906	2.40153482908589	Troap
GE35216	-1.96282988294555	9.71166702299185	-7.38928465339307	5.83161618377289e-05	0.0180500593854652	2.36179766230443	Ckmt1
GE42829	-1.09330708148376	6.34422866863624	-7.38400778182356	5.86258855586555e-05	0.0180500593854652	2.35677352491164	Aspa
GE111169	1.76501477389536	7.36694104818272	7.38137420082054	5.87811405419865e-05	0.0180500593854652	2.35426477032501	Ankrd34b
GE103739	-1.14000066368522	5.60592351765507	-7.34188066854342	6.11645637210458e-05	0.0183268032607675	2.31653844280385	NA
GE37373	1.13896224720875	10.1080353524439	7.33201447551244	6.17764850514436e-05	0.0183268032607675	2.30708300389986	Plac1
GE36614	-1.52821859606366	7.11965426281498	-7.33100349307703	6.18395684241379e-05	0.0183268032607675	2.3061134157071	Fpr1
GE1420258	1.18905268576701	11.1432286631213	7.31112051639134	6.30947709251032e-05	0.0184838669720472	2.28701822687312	Prcp
GE38241	1.11552664445473	8.30761921416487	7.29713933760987	6.39942056949811e-05	0.0185343218244089	2.27356096237966	Celf4
GE38706	-1.10645388708569	9.57985440216588	-7.27316010716449	6.55699181747299e-05	0.0187448394479921	2.25042239413374	Cpne8
GE1521671	1.27925926025057	9.86955684908905	7.23255506953295	6.83365536702218e-05	0.0187448394479921	2.21107343265167	Larp7
GE34231	-1.48179919816944	8.31768525759227	-7.22638739229711	6.87679317744056e-05	0.0187448394479921	2.20507806421954	Plscr2
GE41541	-1.31492003130768	10.9200811443301	-7.22445068905554	6.8904006492193e-05	0.0187448394479921	2.20319445951004	Tns1
GE38981	-1.25349335376556	10.0263392643712	-7.22227342707916	6.9057337448305e-05	0.0187448394479921	2.20107631599468	1700029G01Rik
GE1530702	1.46306016645964	6.18796390793356	7.22118869583976	6.91338685648078e-05	0.0187448394479921	2.20002081071464	Dctd
GE34388	1.03083576294867	8.26144042232468	7.18527394344834	7.17212967535965e-05	0.0189359251418889	2.16498816071173	Fen1
GE36285	-1.25909169309123	9.43096254295979	-7.1852189506386	7.17253395380848e-05	0.0189359251418889	2.16493439100941	Xdh
GE34402	1.03723502813298	10.6455388782291	7.17248945849145	7.26679352920616e-05	0.0189359251418889	2.15247749882466	Smc2
GE1415968	1.22165334140859	9.36886467588408	7.17058029538345	7.28104784362661e-05	0.0189359251418889	2.150607412349	Arhgap11a
GE34291	-1.29363892183111	9.33237709592019	-7.14208361560327	7.49751357459688e-05	0.0192387045696855	2.12263784052776	Ptgis
GE1474406	-1.11218387462353	8.08526437464866	-7.13551125068124	7.5484382507496e-05	0.0192387045696855	2.11617208083575	NA
GE37729	-1.17714753545331	9.95185913458111	-7.09531410101169	7.86831037069837e-05	0.0198554085562366	2.07650444476861	Tgm1
GE36681	-1.44286816835	13.6603687695375	-7.08518466297223	7.95125150723967e-05	0.0198679948200997	2.06647513774001	NA
GE1527825	-1.46632166910392	9.76908132514214	-7.06252959341576	8.14026059419744e-05	0.0201427982295447	2.04399533053977	NA
GE42473	-1.08842593897247	9.96234627625697	-7.03954279826039	8.33710627649575e-05	0.0203366237346246	2.02111741375189	NA
GE104745	1.10353719983755	9.70198391809312	7.0348223036286	8.37817511725814e-05	0.0203366237346246	2.01641066244126	Kif18b
GE41271	1.08731722868688	8.12105781078153	6.99023904176472	8.77723032724221e-05	0.0209343276685519	1.97181192280067	Zwilch
GE1509155	1.13037448200573	9.14473710920972	6.98899205420761	8.78868858843745e-05	0.0209343276685519	1.97056071642115	Cd276
GE39548	1.35425873582034	9.55854870712103	6.97749782086568	8.89508503120491e-05	0.020965206524006	1.95901786848248	Tpx2
GE1464865	-1.92648287504983	6.76698829944459	-6.96107133961862	9.04960567820472e-05	0.020965206524006	1.94249140860518	Aspg
GE1467466	-1.210121169381	6.21616050499384	-6.95073956017704	9.14830684288495e-05	0.020965206524006	1.93207832655348	Bnip3
GE1491411	1.05730588716106	9.47279562983056	6.94866923882497	9.16822710440065e-05	0.020965206524006	1.92999000056239	Hn1l
GE35694	-1.08234232550032	10.8321035050269	-6.94021118149924	9.2501063305591e-05	0.020965206524006	1.92145244108553	Lox
GE111258	-1.12212746087576	6.79992359236378	-6.93252142008447	9.3252467626026e-05	0.020965206524006	1.91368210066494	A930007I19Rik
GE1507505	-1.1249358288704	6.94556062804173	-6.92721791295375	9.37746123018276e-05	0.020965206524006	1.90831840971114	Hmcn2
GE1457100	1.31791743081117	11.8724749998397	6.91555259643657	9.49344516117031e-05	0.021039951028065	1.89650745947949	Gm19990
GE1552753	1.38531495421378	9.4246698571712	6.88373281706163	9.81792141686514e-05	0.0214002546510727	1.86419756085991	Cenpn
GE42645	-1.04791379401295	7.33452864343648	-6.88315275164054	9.82394865686628e-05	0.0214002546510727	1.86360729677441	Cd200
GE137399	-1.27426336175744	8.1427312791009	-6.87069021273725	9.95443044472032e-05	0.0215007261647955	1.85091468902876	Spire2
GE40191	-1.50111652691263	8.59156723453162	-6.84728451668826	0.000102046698696369	0.0218560017619694	1.82702023824837	Adhfe1
GE33868	1.40176947901139	8.77106874499075	6.83258230263813	0.000103653911678008	0.0218712687387008	1.81197311145069	NA
GE129460	1.30739166674686	8.51431063501125	6.82517084387487	0.000104474655012115	0.0218712687387008	1.80437667021928	Kif18a
GE40102	1.16355684479146	9.67859145780965	6.81721751850135	0.000105363363478436	0.0218712687387008	1.79621654293516	Tmtc4
GE33660	-1.11449142487345	10.8008856194908	-6.81066440444006	0.000106101860888448	0.0218712687387008	1.7894865760532	St6galnac2
GE38092	1.7355468884647	8.51379325843789	6.80795680016481	0.000106408652395295	0.0218712687387008	1.78670419502524	Cenph
GE1414033	1.4474691077042	8.54132069120353	6.77350109410068	0.00011039912722122	0.0223907348136586	1.751209674983	Pif1
GE37410	-1.05455371096077	11.7389318314568	-6.76388021562256	0.000111542550906641	0.0223907348136586	1.74126978326507	Prx
GE35980	1.29200868660805	9.6702160896429	6.76363788022509	0.000111571519650592	0.0223907348136586	1.74101924890352	Racgap1
GE1518575	-1.04367432072644	6.43332409005325	-6.75306411817567	0.000112843596835543	0.0224690996292773	1.73007991310157	Wbscr27
GE137860	1.2773761658298	8.03625055488056	6.73461746637842	0.00011510117201917	0.0226327785029832	1.71095879340342	C330027C09Rik
GE1416185	-1.10121671263107	9.72867258181373	-6.72811465128006	0.000115908812875745	0.0226327785029832	1.70420707500866	Rusc1
GE35788	0.946690157238582	10.329152917649	6.72469005511583	0.000116336645969994	0.0226327785029832	1.70064906096259	Ndrg1
GE34000	1.12891282237117	9.85058383133174	6.71768128880344	0.000117217670278722	0.0226327785029832	1.69336221122402	Mcm6
GE1494590	-1.36397580975725	6.78254911866322	-6.70110374020172	0.000119330854206958	0.0228675600088177	1.67609999121726	Rhof
GE36329	1.36239202355449	7.1589238029086	6.64996065942438	0.00012611853917549	0.0239879343878038	1.6226053075545	Brca2
GE34784	1.3076980238705	8.66995192523195	6.63785979159431	0.000127785925961022	0.0241250362590264	1.60989496301335	Blm
GE1575856	1.18478900523728	6.20094029515185	6.6110038094357	0.000131573636659022	0.0242305491418417	1.58161351301528	NA
GE1452192	0.986214347585824	8.15893989664295	6.60501282490626	0.00013243531690593	0.0242305491418417	1.57529081266972	Espl1
GE37881	-1.52107458015969	6.12187885250321	-6.59381443480786	0.000134062649795901	0.0242305491418417	1.56345892618618	Ecel1
GE37569	-0.996516688288247	10.5828233172971	-6.5839315241864	0.000135517079610835	0.0242305491418417	1.55300236098261	NA
GE34586	-1.08987660530603	12.3151468190142	-6.57726359207297	0.00013650816305753	0.0242305491418417	1.54593965844763	NA
GE37221	-0.993933443401061	5.98553359347201	-6.5645811832209	0.00013841525161299	0.0242305491418417	1.53248918641729	NA
GE1457731	-1.0168559125187	9.20313793055431	-6.56414453644136	0.000138481430466199	0.0242305491418417	1.53202569369141	Pla2g12a
GE130728	1.24941575543899	11.1048049205755	6.56011318325963	0.000139094072896178	0.0242305491418417	1.52774521948527	Prc1
GE1411306	-1.19219529771861	7.26247852345895	-6.55505461065879	0.0001398670365657	0.0242305491418417	1.52237081703055	NA
GE40181	-1.5239115057188	8.43016205221636	-6.54375645817066	0.000141610517353419	0.0242305491418417	1.51035427308431	Hmha1
GE41557	-1.26732544226675	10.1385917988416	-6.53949559754192	0.000142274221419488	0.0242305491418417	1.50581782002281	Chia
GE1403913	1.57296019718125	9.78445420209171	6.53465541922054	0.000143032312124996	0.0242305491418417	1.50066147581707	Ppp1r9a
GE35077	1.32643156134304	11.6692370926139	6.53026250594496	0.000143724191742728	0.0242305491418417	1.49597875359923	Birc5
GE1559480	-1.45441870966761	9.33127913611846	-6.51891785199204	0.000145528026356636	0.0242305491418417	1.48387307583116	Amigo2
GE36837	1.54760700437406	6.51880347480478	6.51714753045618	0.000145811748788541	0.0242305491418417	1.48198235818967	Cubn
GE42220	-1.15854061584272	9.93829698067683	-6.51682554014106	0.000145863418163264	0.0242305491418417	1.48163842235406	Dlk2
GE34384	-1.30449500732373	9.32259362428102	-6.51391773658168	0.000146330941421537	0.0242305491418417	1.47853177146116	Fcna
GE35985	1.27358731170434	6.84071569255292	6.51278644445296	0.000146513277580461	0.0242305491418417	1.47732279411751	Rad51
GE1417681	1.18640744687218	6.50243079395455	6.50869758709344	0.000147174383163514	0.0242305491418417	1.47295164832925	Rad54b
GE124450	-0.99130984259445	10.1523687806573	-6.50756025465261	0.00014735885419961	0.0242305491418417	1.47173537592358	Pex26
GE1515499	1.44481220011757	11.5384232564529	6.50147025692322	0.000148350958519666	0.0242373133319918	1.46521957003458	Tinag
GE1575478	0.953051720609757	10.8536014468168	6.48174742250933	0.000151614624857232	0.0245053195003269	1.44408167485176	Fras1
GE1428277	1.3013638687742	8.80071023501018	6.47650309524723	0.000152495649599145	0.0245053195003269	1.43845179626079	3830431G21Rik
GE102682	-0.91400844005703	11.2755450246192	-6.46923111334875	0.000153726626162358	0.0245053195003269	1.43063873153147	Pim3
GE1509186	1.78377536759485	9.67068793721713	6.46858047670293	0.000153837294308953	0.0245053195003269	1.42993931706538	Spag5
GE35075	0.992690645488381	11.0537403712448	6.45983007537259	0.000155334197761029	0.0245496279835233	1.42052705534026	Apex1
GE34486	-0.993003413669205	8.45823529784502	-6.4490853304911	0.000157194179424196	0.0245496279835233	1.40895469827985	Gjb6
GE41064	1.07279720262823	8.92187593523596	6.44440603710602	0.000158011824513401	0.0245496279835233	1.40390984273503	Ube2t
GE123498	-1.22820997806721	10.0272760362771	-6.43991852437815	0.000158800345784767	0.0245496279835233	1.39906881820056	Tspan2
GE1566121	-1.34417043710033	10.3641217997841	-6.43917416376024	0.000158931557942533	0.0245496279835233	1.39826554154301	Slco2a1
GE1405538	1.05955492889139	10.5045070759339	6.42447450673326	0.000161547272977886	0.0248033454601649	1.38238620681307	Flrt2
GE137189	0.943808737441998	7.65292752344051	6.39445792987629	0.000167036535785103	0.0254925759733828	1.34986476990922	Disc1
GE1480907	1.38000465892633	9.10514296725224	6.38468876113157	0.000168866964497782	0.0256185257390176	1.33925252051537	NA
GE38536	1.5786478036406	8.07826262807073	6.37283276985711	0.000171118021540288	0.0258064202070848	1.32635494538418	Cep55
GE1405157	-1.03621818348115	6.20055864647757	-6.36325473219996	0.000172960622538712	0.0259308669802597	1.31592068894919	AI043046
GE40376	-1.11494168724703	7.49076468426805	-6.35390012587594	0.000174781274278798	0.026036773464874	1.30571708835347	Tor3a
GE37451	-1.27579850966108	6.60230359588852	-6.34765533584516	0.000176008373486208	0.026036773464874	1.29889852171937	Cxcl14
GE1536598	-1.39196822336398	9.62095764370521	-6.34399642219038	0.000176731738118382	0.026036773464874	1.29490081089156	Snx19
GE34438	-1.18976655882548	11.3119599823998	-6.32470286397478	0.000180600402113957	0.026364702779546	1.27378879496991	G6pc
GE34611	-1.05869533457904	6.89319805046892	-6.32260550544398	0.000181026522792818	0.026364702779546	1.27149051388538	Irf8
GE1559964	0.871332044433739	10.9651006675483	6.31715692170283	0.000182138675447035	0.0263759569381737	1.26551699289081	NA
GE42882	-1.09919622136599	10.6705242200211	-6.30198899426779	0.000185274387299175	0.0264929073180691	1.24886508729595	Hspb8
GE40904	-0.909318225179421	8.8418721123769	-6.29962446650995	0.000185768526335008	0.0264929073180691	1.24626621781564	NA
GE40114	0.967543948799854	8.42863783508599	6.29821064829954	0.000186064676499171	0.0264929073180691	1.24471189261662	Ppat
GE35531	-1.35102746741168	9.63473734994027	-6.28907131484349	0.000187991615348647	0.0265251941399077	1.23465728241976	H2-T23
GE41713	-1.07491651466627	5.63250749023672	-6.28727507988234	0.000188372901452635	0.0265251941399077	1.23267973391256	NA
GE36960	-1.32171617639007	9.52152225213026	-6.28133505923862	0.000189639839502064	0.0265568713702698	1.22613678403376	C6
GE1452074	-1.52709039633951	6.62746835442652	-6.27001494373661	0.000192080242993033	0.0267086184525048	1.21365343976984	NA
GE110831	1.24957462378455	7.79829490119714	6.26620370785955	0.000192909606274187	0.0267086184525048	1.20944637425548	Batf3
GE1520624	1.27553696235624	6.38652856701269	6.25541878378449	0.000195277868298584	0.0267086184525048	1.1975298781014	NA
GE40323	-1.18165997809599	7.99978074481801	-6.24901479055937	0.000196699194840662	0.0267086184525048	1.19044594377842	Agl
GE1426478	-0.951790401838194	6.99518369446531	-6.24867328024193	0.000196775308869295	0.0267086184525048	1.19006800573068	C530044C16Rik
GE33886	-0.890380066953014	12.3140911709881	-6.24085472668285	0.000198526729971726	0.0267086184525048	1.18141081788673	Vegfa
GE123400	1.17501681681023	5.71047923840248	6.23970068171721	0.000198786690132035	0.0267086184525048	1.18013223170661	NA
GE41292	-1.00250288772791	12.1217115772729	-6.23828145101255	0.000199106897868557	0.0267086184525048	1.17855957497786	Slco2a1
GE40090	0.9611105174576	10.0112880002694	6.22320736225039	0.000202543045407488	0.0268807507194096	1.16183773072964	Tmpo
GE40435	-0.956597133349657	11.6052523048174	-6.21068033269335	0.000205448075611978	0.0268807507194096	1.1479160686035	Wfdc1
GE137850	1.03926643472828	7.73517593584636	6.21010779277925	0.000205581935260273	0.0268807507194096	1.14727923857526	Atp13a4
GE37556	-1.00720608471188	10.2373776348744	-6.2060817889	0.000206525917892782	0.0268807507194096	1.14279980061295	Dusp14
GE34882	0.95388706117842	5.99540687169316	6.2050415576857	0.000206770594056288	0.0268807507194096	1.14164202564035	Cpeb1
GE1485417	1.02176394117312	8.78180600138625	6.20289066135852	0.00020727752174936	0.0268807507194096	1.13924757963713	Adamts19
GE37833	-1.55806956693761	10.2982067781936	-6.20079433442447	0.000207772899585031	0.0268807507194096	1.13691322902579	Sult5a1
GE1568326	-0.873917051953446	7.30816129327453	-6.19380266097549	0.000209434489345121	0.0269588728784803	1.12912303655704	Fam92b
GE1426556	1.6118574556796	6.94381456148423	6.17519864554666	0.000213927150540105	0.0273988004312344	1.10835928228782	Dscc1
GE36742	-0.936294277061418	8.2377940365316	-6.15478290780178	0.000218979224062958	0.0277034586901152	1.08551487322287	Prph
GE37468	-1.03284138936313	6.89425802587996	-6.15052374260749	0.000220049595161513	0.0277034586901152	1.08074128999834	NA
GE1561143	-1.07416491512652	7.90462322332117	-6.14908108822149	0.000220413447517357	0.0277034586901152	1.07912378639722	2610036A22Rik
GE103319	-0.98626955159094	5.97400152247275	-6.14250911562938	0.000222079329810523	0.0277034586901152	1.07175140601306	Rbmxl2
GE33346	-1.36533298647716	9.33914317038984	-6.14142179535741	0.000222356274577575	0.0277034586901152	1.07053104501935	Tulp1
GE39541	1.36056993921993	8.63980085156505	6.13957441354885	0.000222827678089756	0.0277034586901152	1.06845722364687	Spc25
GE1556340	1.95885013127609	9.26494059714852	6.13363226422043	0.000224351400258783	0.0277530869324884	1.06178330664484	NA
GE1434059	-1.14726448905523	7.84894318941474	-6.12955052913088	0.000225404676698909	0.0277530869324884	1.05719588767383	Arrdc2
GE1563380	-0.951337866006113	7.02783116885166	-6.12056736785236	0.000227741881557187	0.0277984430616253	1.04709112803307	Oaz2-ps
GE130825	-0.853298914614935	10.3386111514015	-6.11625323410298	0.000228873742959085	0.0277984430616253	1.0422341052019	B3gnt7
GE132596	1.1156407093607	8.65037363580834	6.11240173214513	0.000229889435947918	0.0277984430616253	1.03789560281626	Cenpi
GE35689	1.03821614311274	8.99160804866077	6.11147027804115	0.000230135813787536	0.0277984430616253	1.03684604166512	Lmnb1
GE1477893	1.09646610392386	8.80887787178678	6.10610014522486	0.000231561914670379	0.0278387666000186	1.03079247617634	Syne2
GE1518901	-1.0681899755054	8.90063728271719	-6.08741205268466	0.00023660072363805	0.0283109983256478	1.00969268919135	Sybu
GE33287	-1.80212313252351	8.05978029196623	-6.07810788854715	0.000239154056005562	0.0283534592726468	0.999168485500067	Sphk1
GE1510311	0.916661983157372	8.05638378608079	6.07591162723672	0.000239761166842753	0.0283534592726468	0.996682354564554	Epb4.1l1
GE34699	-1.05289954594276	6.37402086088289	-6.07399275575276	0.000240292980848735	0.0283534592726468	0.994509636999749	Serpina3c
GE34874	0.974349628624747	6.97132171380972	6.0680288794565	0.000241954130055149	0.0283995728023772	0.987753306427789	Cort
GE1425437	1.01163598266027	9.48016522887633	6.06460905395085	0.000242912342406648	0.0283995728023772	0.983876680797515	Plekha6
GE33548	0.980995722090732	10.7857174661314	6.04575522275282	0.000248270232823639	0.0285321819248052	0.962473179797015	Rcn1
GE34398	0.936406711777759	8.41164310894834	6.04209001809444	0.000249326763077766	0.0285321819248052	0.958306161943098	Akr1b8
GE42403	1.12574279664731	9.26937882007151	6.04023415211259	0.000249863610956733	0.0285321819248052	0.956195439556917	Tmem178
GE34511	-1.99236041195095	12.8143220360437	-6.03368996647185	0.000251766777556775	0.0285321819248052	0.94874847058927	NA
GE1570095	1.15458777799847	6.03597470870425	6.03096651571833	0.000252563478316641	0.0285321819248052	0.945647429170197	NA
GE1516497	1.06002745397995	7.74274653316502	6.03046817700183	0.000252709557666953	0.0285321819248052	0.94507987871406	NA
GE121608	1.22212084395606	11.3921086094066	6.02906789608701	0.000253120521138025	0.0285321819248052	0.943484921197595	Col27a1
GE1524857	-0.834201905441727	10.1798969688233	-6.02859159788174	0.000253260474942657	0.0285321819248052	0.942942337967013	NA
GE119561	-1.14337023543571	10.1622136694825	-6.02566622435838	0.000254121916935331	0.0285321819248052	0.939609104939521	Usp18
GE37371	-1.1143239422257	6.26372456564309	-5.98904736521467	0.000265180922313143	0.0295331762704049	0.897776403222738	Epb4.1l4b
GE103791	0.838824363896419	8.23544771181879	5.98848509902545	0.000265354783455202	0.0295331762704049	0.897132513800312	2310010G23Rik
GE1471059	0.954027422737845	9.9288397844669	5.96052123099933	0.000274161059540848	0.0303806214109461	0.865049252638544	Fat4
GE37260	-1.32502206584016	11.2648117182203	-5.94922445136446	0.000277808883196164	0.0306515801126434	0.852054966754985	Calcrl
GE36970	0.809918491060593	8.47739551299365	5.92438122147301	0.000286019216792535	0.0311913059092067	0.823410995118449	Bcl11a
GE42367	-1.12770134357954	9.46600649145747	-5.92345243870227	0.000286331271632252	0.0311913059092067	0.822338312091083	NA
GE1433043	0.85236035314494	6.58288419507719	5.92333101650359	0.000286372094901494	0.0311913059092067	0.822198067802848	Arhgap25
GE33491	-1.98663998667189	9.34212024208087	-5.91620400603014	0.000288779454871481	0.0312156032132296	0.813962370414794	Cdkn1a
GE35441	-0.907290251323097	11.405096899641	-5.91395877610001	0.000289542427499673	0.0312156032132296	0.811366279093718	Gadd45g
GE40418	0.876451197214239	9.27557782798714	5.91182529605331	0.000290269469201374	0.0312156032132296	0.808898694398319	Nuf2
GE1499409	0.864436305455913	10.114290806981	5.90788066396737	0.000291618976308565	0.0312289615511613	0.804334516427684	Fam189b
GE1416064	-0.80579151892317	6.35828028755058	-5.902479284892	0.000293478000742304	0.0312965431168163	0.798080974503357	Mrc2
GE136535	0.943407017886551	8.07451703272637	5.89498804201951	0.000296077798295971	0.0314422285215392	0.789400544273144	Cd109
GE36035	-1.10428292691894	8.84257348551586	-5.89102457139996	0.000297463482766701	0.0314583061629664	0.784804458934539	Saa3
GE41086	0.924224173408726	11.0208472144705	5.87562793605946	0.000302914052193533	0.0318045988895253	0.766927748898026	Dock7
GE1481521	0.95988316488128	8.52390629556741	5.87384557436944	0.000303552048756584	0.0318045988895253	0.764855963335918	Ptch1
GE107186	-0.831748263456202	6.820781051423	-5.87035884301174	0.000304804378484529	0.0318045988895253	0.76080165411029	Iqca
GE34966	-1.11018553519063	11.181434969503	-5.86779328332518	0.000305729459251136	0.0318045988895253	0.75781728791222	Dpep1
GE35006	1.56787910903532	9.34696788720946	5.8556941924592	0.000310133690186273	0.0321003407774399	0.743729639997782	Ncapg
GE39892	0.902141882916679	8.50860663336128	5.85060805843003	0.000312005784661927	0.0321003407774399	0.737800925048186	Gins2
GE1493271	-1.1477606558468	9.48599808417777	-5.84967439270483	0.000312350787177977	0.0321003407774399	0.736712158544401	Clec1a
GE42013	1.11003509359589	10.9859399753747	5.84110704902259	0.0003155360882323	0.0322330864533965	0.726715411276477	Fam126a
GE41414	-1.72576248035314	8.60145066574535	-5.83940842978554	0.000316171837146354	0.0322330864533965	0.724732061382499	Krt80
GE1516204	1.36065214131029	9.58078811312971	5.82939358193106	0.000319948722224293	0.0323869511987383	0.713029541140857	Fli1
GE1496296	1.26568194349522	7.10179659550212	5.82794807314675	0.000320497926926753	0.0323869511987383	0.71133917710304	Lemd1
GE39655	1.11369566575361	11.1575281844285	5.82366924618527	0.000322129668958174	0.0323869511987383	0.706333690681062	NA
GE39749	-1.34716666276601	9.4404878049728	-5.82201231508842	0.000322763981813455	0.0323869511987383	0.704394618272291	2810455O05Rik
GE118515	-1.01563565183091	9.70616194088298	-5.81263103914782	0.000326381209996975	0.0325230169392848	0.693408003339576	Tshb
GE123418	-0.81436572516213	7.36063932690119	-5.81188150657443	0.000326672120549963	0.0325230169392848	0.692529630006826	Bbx
GE1402331	1.3143319548737	7.49141288739829	5.79565121005918	0.000333041503809572	0.0326675481846771	0.673488379450945	NA
GE1525162	-1.55174603940926	9.94227674327985	-5.79543128562962	0.000333128737347046	0.0326675481846771	0.673230089432917	8430426J06Rik
GE41739	1.09792011508705	9.90788031006647	5.79345171963349	0.000333915061939086	0.0326675481846771	0.670904857269952	Glcci1
GE137367	0.903017329443156	8.61900704552231	5.79247026895342	0.000334305666548955	0.0326675481846771	0.66975180623515	Cc2d2a
GE33784	-1.16264845990999	12.3237256191611	-5.78758561816673	0.000336257136850802	0.0326675481846771	0.664010913841649	Inmt
GE131420	-1.04865911871716	7.23679179205963	-5.78552491142421	0.000337084142710653	0.0326675481846771	0.661587886080121	Deptor
GE1533335	1.64396190665585	6.01865330900112	5.78371755624445	0.000337811303288779	0.0326675481846771	0.65946222007207	NA
GE42334	-1.1614437226485	10.3933913546263	-5.78231269528272	0.00033837771101953	0.0326675481846771	0.657809590030255	Dmkn
GE1432935	0.842658528309163	6.71546933243748	5.77730746671591	0.000340404156878572	0.0327391726277893	0.651919155225098	Gm8300
GE38162	-1.22054214127332	10.6870893349108	-5.77401243479137	0.000341745440691659	0.0327446091989034	0.648039281644916	NA
GE1445408	-0.943462787057657	10.3021436300243	-5.76396273443607	0.000345872095977866	0.0328827790261374	0.636195564356103	Scn3b
GE1553849	1.19813743830687	8.23892595088249	5.76368668152636	0.000345986215903795	0.0328827790261374	0.635870013509029	NA
GE37801	1.33430735451729	9.56962676041898	5.75916362275853	0.000347861915035707	0.0328827790261374	0.630534278633174	Osbpl1a
GE129706	0.995520613748258	8.95931097827452	5.75799536775042	0.000348348190726924	0.0328827790261374	0.629155608586979	Dlgap5
GE37724	-1.17864807511605	8.99385140513648	-5.74581526369449	0.000353462530034967	0.0331891005047505	0.614769262607137	Tacstd2
GE40274	0.958716235411624	6.83011304816876	5.74143738979734	0.000355320765854942	0.0331891005047505	0.609592837270156	Fam122b
GE1477327	-1.01950053086443	6.36855864139979	-5.74101682426927	0.000355499840616662	0.0331891005047505	0.609095402950143	Ccdc85a
GE1466321	1.06136727683415	6.83556032640029	5.73385921738261	0.000358562683653155	0.033232944467698	0.600625397549468	5930420M18Rik
GE1399658	0.933688001980894	9.59001399734341	5.73382521294076	0.000358577303276845	0.033232944467698	0.600585139353431	A830080H07Rik
GE1468851	-0.868110485725939	6.48959292554451	-5.72572056877827	0.000362080401526079	0.0332449928239519	0.590984898703521	A430104N18Rik
GE1452551	-0.845909052813715	9.39237306573845	-5.72449096627568	0.000362615135705237	0.0332449928239519	0.589527507810584	Mras
GE41957	0.859879742357133	10.9839861495716	5.72447870246518	0.000362620473380885	0.0332449928239519	0.58951297091231	Antxr1
GE33852	1.52013344636769	8.33117177982449	5.71412461581717	0.000367157743266749	0.0334345993520415	0.577231501818493	Ttk
GE1392798	1.04331447742169	7.69540012534548	5.71136568126546	0.000368377176104516	0.0334345993520415	0.573956214488904	Prdm8
GE34884	-1.04737148390592	8.31716151670934	-5.71080823878233	0.000368624099263297	0.0334345993520415	0.573294300588594	Cpox
GE1511048	-0.901055103615496	8.4061425249749	-5.70242670274441	0.000372358639068409	0.0334594480650941	0.563336191697988	NA
GE39163	-0.845798027860702	8.62466531840648	-5.70207909406226	0.000372514412138623	0.0334594480650941	0.562922963739648	Gsdmd
GE1426355	0.945177011180961	7.99898355389266	5.70136091070313	0.000372836475477173	0.0334594480650941	0.562069147456047	Slc39a10
GE1477459	1.24215543068713	9.3571627625136	5.69436212930712	0.000375990992826487	0.03362414889182	0.553744443036877	Ncapd3
GE1437093	-0.895110306365956	5.86688905170308	-5.68981059371802	0.000378058115740643	0.033690794391195	0.548326561768533	NA
GE129337	-0.906433014728069	9.48840265870426	-5.68657023117129	0.000379537319922394	0.0337047654106692	0.544467475902653	Cytip
GE36599	0.801046999292469	8.80274151992233	5.67694098372727	0.000383970435542777	0.0337422686930317	0.532990028217822	Epb4.1l3
GE121598	0.931824819140768	10.5578119809225	5.67403068532592	0.000385321383968278	0.0337422686930317	0.52951832008837	Tcf19
GE38123	-0.971322165765145	7.57170431771705	-5.67285923390205	0.000385866631269187	0.0337422686930317	0.528120520970216	Lipa
GE1487697	-1.04145835409124	5.94480897346901	-5.67193749653131	0.000386296242475841	0.0337422686930317	0.527020536543047	Birc3
GE1507923	0.84682810088589	7.02035566483786	5.67133115361402	0.000386579136750707	0.0337422686930317	0.526296866458766	NA
GE40569	-0.850455170107896	9.46020279904956	-5.66647256925606	0.000388854135545391	0.0337692630998034	0.520496095407794	Derl1
GE1421690	1.08700455895059	9.69322272502701	5.66267649366634	0.000390641795755083	0.0337692630998034	0.515961337199474	Dzip3
GE37767	1.20145002073072	10.9119198361009	5.6563827246937	0.000393625482815609	0.0337692630998034	0.508437945452966	P2ry14
GE1432938	1.06699029954691	6.53132187134517	5.65556728708914	0.000394013874664565	0.0337692630998034	0.507462746154316	Acnat1
GE42892	0.820401235406647	7.41842270660236	5.65426934208759	0.000394632947504243	0.0337692630998034	0.505910293672876	Adam1a
GE129296	-1.10350787824884	9.41857559222846	-5.65312430859588	0.000395179968873446	0.0337692630998034	0.504540519880414	Clca4
GE117907	-0.99399768319892	8.16281016706532	-5.64943996147073	0.000396945731837058	0.0337692630998034	0.500131654084789	H2-Bl
GE42249	0.80734216803485	10.8115173555325	5.64390710999366	0.000399613612696509	0.0337692630998034	0.493506831544523	Zfp704
GE35217	-1.21686771795991	5.72857194622149	-5.63788559664833	0.000402539386117292	0.0337692630998034	0.486291515657975	Clca1
GE41766	0.817657094027909	6.7624114384774	5.63653087243609	0.000403200846155099	0.0337692630998034	0.484667434735282	Cyp2j9
GE33661	1.17865716841353	6.64371299498528	5.63435936301591	0.000404263587911107	0.0337692630998034	0.482063575676864	St8sia2
GE37370	0.827101544924362	11.0056615110368	5.63142714874112	0.000405703475761335	0.0337692630998034	0.478546394766512	Egfl6
GE1535715	1.42003056839194	6.72890292031178	5.63034693222065	0.000406235335312303	0.0337692630998034	0.477250342779918	Zfp184
GE1525730	1.14080677695104	5.96415452700921	5.62891897182572	0.000406939579833021	0.0337692630998034	0.475536787367258	Nr5a2
GE1543830	1.31910433549129	6.41737475734903	5.62736674547107	0.000407706622191311	0.0337692630998034	0.473673753855971	Ibsp
GE1476267	0.838610664339069	7.76760973291402	5.62659661710399	0.000408087771598833	0.0337692630998034	0.472749281574453	NA
GE40673	1.19484842548999	8.58178053545371	5.61558939072782	0.00041357815261988	0.0340031896943208	0.459526005072656	Stau2
GE1576980	-1.38334321981605	13.3160412437616	-5.6084145330929	0.000417200336419664	0.0340031896943208	0.450896531326745	NA
GE1453554	1.30387031313952	7.82712575340486	5.60431957358001	0.000419283161922254	0.0340031896943208	0.445967784266295	Chst2
GE38480	0.799772878025045	9.48917265237296	5.60243406232156	0.00042024600590224	0.0340031896943208	0.443697482196833	Pdgfrl
GE1438871	1.01880256546158	7.81275800759991	5.60228460201788	0.000420322431573738	0.0340031896943208	0.443517496747177	Herpud2
GE40950	1.0085107210382	9.43404030294026	5.59954665819907	0.000421725150997727	0.0340031896943208	0.440219752478312	Plbd1
GE33998	0.836597067286256	11.1722983730819	5.59949826451141	0.000421749990239225	0.0340031896943208	0.440161453730948	Mcm4
GE36277	-0.983675983966769	9.10031700567092	-5.59625161328543	0.000423420065589707	0.0340031896943208	0.436249457248232	Wars
GE105330	0.881061792672184	6.90259449458079	5.59517479876748	0.000423975571078688	0.0340031896943208	0.434951606269069	NA
GE36251	-0.904819749345309	8.82819531069158	-5.59463166320642	0.00042425606477004	0.0340031896943208	0.434296913506503	Zrsr1
GE1454022	1.39458032807205	6.5694863685406	5.59048953605817	0.000426401873551181	0.0340680393454512	0.429302506250026	9630050P21Rik
GE1537799	0.985995817034603	7.27488359955812	5.58664155320342	0.000428405917825184	0.0341211925862827	0.424660375171522	Tpk1
GE1528886	-0.913382757598738	5.84879941356966	-5.57878862559165	0.000432527719123481	0.0343421619230534	0.415179608859306	Ddn
GE34027	1.05119896667063	10.6106570507352	5.57347468019028	0.000435341413382769	0.0343917538527036	0.408758686594479	Mmp11
GE112878	1.30929894849428	9.64945665630214	5.57251613158199	0.000435851080724419	0.0343917538527036	0.407599989408054	1500010J02Rik
GE1429552	-0.838850156583929	7.44355836725972	-5.56874295377232	0.000437863641660214	0.0344439217129441	0.403037567444909	Fam71f2
GE1554542	0.758969702155868	10.6241976750242	5.55989491282212	0.000442622945124979	0.034711172315078	0.392330062380671	Helz
GE134342	-1.152139653522	6.49404768650917	-5.55203896822897	0.000446895931437727	0.0348380381034006	0.382812920627805	Gm4981
GE39391	0.996947953933725	8.90897728561338	5.55189533170125	0.000446974475607643	0.0348380381034006	0.382638821512018	Sel1l3
GE42290	-1.38527423145363	6.67244404209879	-5.53822208636159	0.000454520761254742	0.0353182031771329	0.366051001980209	Mogat1
GE33201	1.02639210282741	7.24409443312058	5.52624907531374	0.000461242891865198	0.0356635681183126	0.351501868471302	Pla2g10
GE38759	-0.902972485326305	8.56190123329253	-5.52456751745988	0.000462195638682266	0.0356635681183126	0.349456711912091	NA
GE1401628	-1.04944903291489	8.53390188904445	-5.51836894415288	0.000465726245349922	0.0356635681183126	0.341914020978697	Myh6
GE41659	-0.898428706411902	8.43613504085079	-5.51810211401985	0.000465878886361353	0.0356635681183126	0.341589195749306	Ccbp2
GE128940	-0.76576506557589	10.4545004391971	-5.51708645258303	0.000466460397951776	0.0356635681183126	0.34035268012535	Bspry
GE33469	-0.816097530352108	5.38691576639599	-5.51551606076961	0.000467361076294441	0.0356635681183126	0.338440491287632	Car5a
GE36536	-0.873182502415794	7.87052447732786	-5.49239603632185	0.000480843117322297	0.0365828314363982	0.310243723823052	Add3
GE104542	-0.977652961216515	10.1801153483979	-5.48949853464878	0.000482562433595434	0.0366043712650203	0.306704082411224	2900001G08Rik
GE42104	0.883696974261374	10.8356865990944	5.47978455617756	0.000488375585417669	0.0369353962775671	0.294827711438058	Plxdc2
GE1481438	-0.91933368106401	9.77897461872542	-5.47459698075706	0.000491511232708241	0.0370625644616418	0.28847929178283	Rilp
GE1392687	-0.766977604653759	11.3011548943249	-5.46650759688331	0.000496444773185604	0.0373241531981755	0.27857129438275	NA
GE1402285	1.36037537172045	7.70174932846619	5.46341043665867	0.00049834793342899	0.0373570405273667	0.274775129415052	NA
GE1535605	-0.951039814961122	10.936315750648	-5.45916763081602	0.000500967998071984	0.0374433177913802	0.269572312486994	NA
GE1527499	1.07229196959566	9.99967304049489	5.44860571443284	0.000507555755102945	0.0377961482384809	0.256608301023158	NA
GE1558613	-0.852439604866344	8.85928781711877	-5.44477861366201	0.000509966079476581	0.0377961482384809	0.251906479862362	Scai
GE128368	-0.990040199727893	9.54638060832111	-5.44253276202809	0.000511386332950418	0.0377961482384809	0.249146246248692	NA
GE42283	-0.81969620746874	8.96614845160731	-5.44216315926961	0.0005116204787647	0.0377961482384809	0.2486919150408	Lnx2
GE1430772	0.852996951308713	8.15475490319551	5.41894544901814	0.000526565882238834	0.038704702920129	0.220108693753736	NA
GE111744	1.46543992128333	8.30700719768446	5.41834879408204	0.000526956170333298	0.038704702920129	0.219373037283646	Hells
GE1446735	0.90588603808758	9.28094612305293	5.41472838725926	0.000529331145643117	0.0387115155852615	0.214907990292422	NA
GE1569581	0.803294591622643	9.07894898027876	5.41358037852384	0.000530086669253198	0.0387115155852615	0.213491720664429	NA
GE1510879	1.26860474170445	9.79423834570932	5.40463706323909	0.000536012802173677	0.0387483592125155	0.202451474123564	Dna2
GE42802	0.861094043697577	8.90469772111718	5.40275800616778	0.000537267080538922	0.0387483592125155	0.200130235449327	NA
GE36359	-1.04851860258056	7.61106146652026	-5.40177411771921	0.000537925105362077	0.0387483592125155	0.198914595602774	Mapt
GE1488094	0.969513258280687	10.4632822053911	5.39331880540389	0.000543616351398998	0.0387483592125155	0.188461379627225	Cntln
GE133505	0.955335491222264	11.7423542582839	5.39230666523314	0.00054430200423652	0.0387483592125155	0.187209326344291	Usp1
GE1448006	0.833124852948115	8.54101776152694	5.39144516759771	0.000544886349723009	0.0387483592125155	0.186143496057002	Efr3a
GE1546826	1.22348508375274	7.52585246218779	5.39120398595627	0.000545050063306476	0.0387483592125155	0.185845089261795	Ankrd26
GE1469473	1.35202211495754	8.00225357192158	5.39032792525122	0.00054564518241125	0.0387483592125155	0.184761088571081	Nuak1
GE127911	1.10481289404013	11.4144222114077	5.38772660265509	0.00054741646909975	0.0387483592125155	0.181541608602192	Xpo1
GE123197	1.02999517063779	8.14708610752645	5.38743804026665	0.000547613341972759	0.0387483592125155	0.181184408859203	Lrr1
GE38671	0.867861774097523	8.94322588525508	5.38667036207912	0.000548137469194266	0.0387483592125155	0.180234067093703	NA
GE1432601	0.837385373110342	10.7921466560139	5.38310279808184	0.000550580380915864	0.0387483592125155	0.175816407667747	Opcml
GE134098	-0.957397936406092	6.34107566452193	-5.37959083583719	0.000552996806978558	0.0387483592125155	0.171465639309691	NA
GE1563428	1.08008293362443	7.69074874879502	5.3786862245475	0.000553621099382713	0.0387483592125155	0.170344653371066	4930427A07Rik
GE1441792	-0.933078816763369	7.44897208960281	-5.37850721447284	0.000553744729186804	0.0387483592125155	0.170122810450067	C030017K20Rik
GE33237	1.00541637109699	8.76605920085448	5.37598495015342	0.000555489882288583	0.0387483592125155	0.166996491176631	Pole2
GE1414397	-0.782008859565781	11.4517046627021	-5.37462027915391	0.000556436594019722	0.0387483592125155	0.165304578020997	NA
GE41114	1.07813374341359	6.95464525388804	5.37195496778621	0.000558290669495386	0.0387709403883543	0.161999289569757	Rps20
GE1471328	1.03347873093373	7.53819694497206	5.36978766529894	0.000559803274724934	0.0387709403883543	0.15931076258436	BB181994
GE114778	-1.25757862770483	9.79442305418788	-5.36469156344506	0.000563377565787917	0.0388239578147988	0.152986156052114	Epn2
GE1390975	-1.37603224100271	8.30168740534686	-5.36338917559873	0.000564295013866594	0.0388239578147988	0.151369147340695	Fry
GE33997	0.821020777619233	8.30979156474872	5.3614084405273	0.000565693434295353	0.0388239578147988	0.14890940836421	Mcm2
GE40828	0.763711872755074	10.303307924771	5.35830252222219	0.000567893851208883	0.0388239578147988	0.145051134791388	Magohb
GE129540	-1.42442800958264	6.97147685074959	-5.35789225821823	0.000568185202845371	0.0388239578147988	0.144541377542112	Sec14l2
GE135247	1.01455428220744	7.51287137992162	5.35515388192314	0.00057013405273112	0.0388529588287648	0.141138236249651	Chd7
GE38716	-0.803141243798764	6.23832224416231	-5.34843336591202	0.00057494783920383	0.0389661474251392	0.132781237359995	1500035N22Rik
GE1393543	-0.776128439435354	7.93196503617691	-5.3478416285269	0.000575373805465669	0.0389661474251392	0.132045067000492	NA
GE1430500	-1.10432711620744	10.3256476837027	-5.3464435471586	0.00057638158980176	0.0389661474251392	0.130305518197366	Fam105a
GE122004	0.753915677176536	9.69452375571989	5.33977807384263	0.000581212787083144	0.0390628622683604	0.122007824479575	Gemin6
GE36930	1.0088889298285	8.7567962933721	5.33454268865478	0.000585038361481926	0.0390628622683604	0.115485492400139	Slc25a13
GE38539	-0.780119512985143	11.1023429804172	-5.33391026021163	0.000585502339247456	0.0390628622683604	0.114697309047629	Cav2
GE37127	-1.09962414844148	12.8364880372534	-5.33000752192963	0.000588374441841525	0.0390628622683604	0.109832002962197	Lyz2
GE34832	-0.772412938357744	13.1566156582647	-5.32803842809968	0.000589829356008294	0.0390628622683604	0.107376339802284	NA
GE1480512	0.833950944862886	10.7118626663867	5.32774074959534	0.000590049643825448	0.0390628622683604	0.107005050659159	Rcbtb1
GE1496391	0.883014962327517	8.29998679657042	5.3253726225932	0.00059180529730699	0.0390628622683604	0.10405082861902	Klf11
GE131125	0.776169472206042	7.48089942842193	5.32113389074556	0.00059496197386793	0.0390628622683604	0.0987608259733772	NA
GE104461	0.813661032103299	7.21826327337738	5.31823587095796	0.000597130741147583	0.0390628622683604	0.0951424172589661	Klhl35
GE1570666	0.81790071000604	6.77556839097326	5.31781509816762	0.000597446346281333	0.0390628622683604	0.0946169384571114	NA
GE37357	-1.28697747098309	10.0940797033708	-5.31641784609316	0.000598495673518551	0.0390628622683604	0.0928717902558116	Tmem37
GE1537917	0.942588524905275	8.61821776080005	5.31637022210168	0.000598531474165274	0.0390628622683604	0.0928123031177144	Zfp27
GE1563369	-0.74316199005616	8.78235835231781	-5.31585312908555	0.000598920341469153	0.0390628622683604	0.0921663790236158	Tspan2
GE1569017	1.15691532188801	7.16288857060302	5.3153892852788	0.000599269398004037	0.0390628622683604	0.0915869349197767	Gpsm2
GE1430008	0.997561756590754	8.78432141891762	5.31186395829792	0.000601929562288063	0.0390889431562653	0.0871819048948765	Dpep2
GE1517822	1.48988007744856	6.81584785811095	5.30919915011606	0.000603948920993061	0.0390889431562653	0.0838508209136641	Brca1
GE33354	0.84069511451726	11.5920030297277	5.30845835247242	0.000604511597375157	0.0390889431562653	0.0829246037606381	Slit2
GE39875	-0.827080936521677	8.48506160435854	-5.30220724459564	0.000609282442885824	0.0390889431562653	0.0751054032564529	Dnajc1
GE1392982	0.915883871074412	9.39077439413612	5.30179956694133	0.000609595002888192	0.0390889431562653	0.0745952446939464	1810013D10Rik
GE130058	-1.10759293329477	6.45222275660668	-5.29806252641238	0.000612468278600665	0.0390889431562653	0.0699175710833373	Efna3
GE42503	-0.809437621675695	13.2034836787016	-5.29662519030113	0.000613577316640771	0.0390889431562653	0.0681178610892585	Glul
GE37209	0.858897159324757	10.0244084061942	5.29523044391393	0.000614655582565879	0.0390889431562653	0.0663711656292181	Thbs3
GE41798	1.20214856403265	9.35208807204161	5.29512971829378	0.000614733532447793	0.0390889431562653	0.0662450110699817	Tex15
GE120337	0.907945933435329	9.13475090744018	5.29424570308895	0.000615418118871329	0.0390889431562653	0.0651377506706341	Ripk3
GE38332	-0.787507490894386	8.67475223380361	-5.29148279449772	0.000617563085678078	0.0390889431562653	0.061676311902513	0610030E20Rik
GE37651	-0.839264357236251	11.1373877391104	-5.29082663178435	0.000618073688232232	0.0390889431562653	0.0608540777365896	Scube2
GE34626	-1.866435872932	9.23878550814666	-5.28432359421373	0.000623159035740783	0.0393130058017954	0.052701467547986	Igfbp3
GE34987	-0.925664966269382	6.88687278931929	-5.28101947609728	0.000625760271967786	0.0393796346954147	0.0485566542112368	Edn3
GE37452	0.790307252914664	9.82565463840148	5.27868956873189	0.000627601643399685	0.0393982342003147	0.0456328886036053	Zfp386
GE1517812	0.936440651512463	8.85994964985616	5.27265730641414	0.00063239651057437	0.0395075121868054	0.038059097060021	A830080D01Rik
GE36202	0.815803110452428	9.91491709349757	5.27178769656853	0.000633091018996527	0.0395075121868054	0.0369667850473467	Timeless
GE35479	-1.14719481300381	6.4801590608835	-5.27066020216747	0.000633992721167787	0.0395075121868054	0.0355503672554809	Gng3
GE135570	0.778982607885811	6.02823157390661	5.26349181526457	0.000639758352644878	0.0397695637411219	0.0265403490691947	Olfr273
GE1482232	-0.920223152812793	7.37267940434496	-5.24957806571481	0.000651112875746897	0.0399101467451005	0.00902875990667251	Lman2l
GE40563	0.825402671880038	9.60459142893884	5.24845752959576	0.000652036799378448	0.0399101467451005	0.00761713772346084	Gpx7
GE137592	-1.20308011306488	7.55866394446509	-5.2473299238153	0.000652967992151057	0.0399101467451005	0.00619640827733292	Itih5
GE120956	0.962492655147791	11.4248871504583	5.24662386956566	0.000653551798184951	0.0399101467451005	0.00530671093126411	Clns1a
GE34770	-0.831767029102608	9.3189873292141	-5.24633722379084	0.000653788975341994	0.0399101467451005	0.00494548667222361	NA
GE32997	0.883530674922987	7.52859371543623	5.24589014250675	0.000654159087375515	0.0399101467451005	0.00438205933703095	Phgdh
GE39656	0.927402882434031	8.39958225991459	5.24403813116814	0.000655694687002699	0.0399101467451005	0.00204775263849832	Bcs1l
GE1518479	1.04144606518607	10.1164749381827	5.24323276882423	0.000656363678095974	0.0399101467451005	0.0010324904032748	Cdca7l
GE1408032	0.850626071623484	5.82954519445479	5.24073257994325	0.000658445247082582	0.0399101467451005	-0.0021199731611361	Zfp652
GE1452846	-1.17261223501596	8.23551187429941	-5.24039308724076	0.000658728450019405	0.0399101467451005	-0.00254811266323518	NA
GE1566167	-0.748049224649749	5.98753870520417	-5.23713133153452	0.000661456150545531	0.0399101467451005	-0.00666249537092067	4933426M11Rik
GE132855	0.936593995905271	7.85654381700316	5.23622430584559	0.000662216848244122	0.0399101467451005	-0.00780691876570305	NA
GE35544	-0.718086986980728	10.9610816749197	-5.23395784482175	0.000664121830158734	0.0399101467451005	-0.0106671561358738	Hey1
GE1409476	0.782009948124642	9.45608040164088	5.23025435079717	0.000667247491936059	0.0399101467451005	-0.0153426608874074	C2cd3
GE39152	-1.03537664437879	8.33845348563491	-5.22926978858743	0.000668081128999736	0.0399101467451005	-0.0165859954614964	1810033B17Rik
GE37511	0.953483644778412	11.8581900882718	5.2286348179998	0.000668619364748556	0.0399101467451005	-0.0173879369232566	Stmn1
GE1432653	0.799496032584665	8.72683287257526	5.22781879987437	0.000669311758905525	0.0399101467451005	-0.0184186278941478	Pbx1
GE1514225	1.64681462544422	9.9334176597216	5.22483762815071	0.000671847929702777	0.0399101467451005	-0.0221849659509337	Nr3c1
GE115363	-0.979978792936311	7.51879570136438	-5.22469301895976	0.000671971218523506	0.0399101467451005	-0.0223676974853895	Tmem221
GE1557825	1.22143343753216	10.4870223583795	5.22309192509602	0.000673337901690791	0.0399101467451005	-0.0243910988188016	Ccnt1
GE1470219	-0.967399422182051	6.11658344776645	-5.21491704784023	0.000680363207109431	0.0401737242660362	-0.0347285427221866	Zbtb16
GE39698	-0.729057902884566	11.1462215946453	-5.21425307952066	0.000680937296775912	0.0401737242660362	-0.0355686220430211	NA
GE1409845	0.913186636527145	8.48919575545727	5.20757750978956	0.000686738585044672	0.0404224164365671	-0.0440187120893913	Smg7
GE36549	-1.16875158211876	9.53268892351526	-5.20342916510369	0.000690370694664889	0.0405425757947558	-0.0492733494344835	Anxa8
GE1575906	1.17091709312219	9.12093272824224	5.20052200439917	0.000692928524420593	0.0405811751230387	-0.052957429946475	NA
GE1494785	-0.75899566869211	9.48500478753243	-5.19906714038342	0.000694212435894569	0.0405811751230387	-0.0548016011896628	NA
GE102454	-0.815695812972026	12.3494166060756	-5.19412138117438	0.000698596427308005	0.0406875608013987	-0.061073312346231	Nt5dc2
GE1567842	-0.847762022737861	6.44306135310506	-5.1915980568576	0.000700844726856613	0.0406875608013987	-0.0642746347012526	Cherp
GE35962	0.92114776712298	10.8840815024537	5.18976928525518	0.00070247909163199	0.0406875608013987	-0.0665954159352999	Pth1r
GE114364	0.964892704883294	9.71984766133189	5.18965623503751	0.000702580259998921	0.0406875608013987	-0.0667388984427983	Mtg1
GE37013	1.28726893780556	9.93762385477538	5.18691404421909	0.00070503909852047	0.0406875608013987	-0.0702198893253385	Fus
GE1413633	0.771344953791981	7.27330376444474	5.18627797611361	0.000705610777032142	0.0406875608013987	-0.071027497491893	NA
GE1502234	-0.789549033326184	6.76208403368212	-5.17298755574868	0.000717671808322979	0.041289619365074	-0.0879169037160823	Tusc5
GE1485503	-0.865694503641312	7.41704025871897	-5.17040381303977	0.000720042468220881	0.0413327080800577	-0.0912035739053545	AU015791
GE1546798	0.751252491591432	9.05095943224504	5.16753506457833	0.00072268460593184	0.0413903381483701	-0.0948540320152595	2810410D24Rik
GE34849	0.949504688712637	8.28187805429585	5.16579280887523	0.000724294378081887	0.0413903381483701	-0.0970716766506667	Chek1
GE1428120	-1.02554378756763	5.86103036459534	-5.16220646737967	0.000727620291447481	0.0414163800789337	-0.101638101403267	Nfat5
GE1473427	-0.787016175503377	6.71731174037542	-5.16076309508459	0.000728963532487336	0.0414163800789337	-0.103476499187423	NA
GE34142	-0.738212309519872	10.7087849105727	-5.16005328473439	0.000729625089474683	0.0414163800789337	-0.104380693680505	Ogn
GE129621	0.922840327582005	8.63313082932544	5.1552105704591	0.000734156043099133	0.0414708511088517	-0.110551742278038	Meaf6
GE113203	0.815379232131157	8.9610758945761	5.15513930982434	0.000734222944054893	0.0414708511088517	-0.110642577240878	Cenpl
GE36387	0.884098674997182	9.28557578527968	5.1538164157945	0.000735466108259151	0.0414708511088517	-0.112328999043135	Ccnb1
GE35389	0.789106540768389	10.1978180888029	5.15087338732618	0.00073823997599358	0.0415353692453606	-0.116081762988259	Fbn2
GE40068	-0.777927681557869	7.35492065433889	-5.14907690935822	0.000739938782163995	0.0415392505308673	-0.118373195761539	Rbks
GE1552735	-1.32475263399946	9.70875006021822	-5.14585265186364	0.000742998406087541	0.0415718633075201	-0.122487069638826	Kcnab1
GE132255	1.05497150901063	9.08527462555551	5.14502930384768	0.000743781915024489	0.0415718633075201	-0.12353785578268	Pdk3
GE117155	1.18062349236789	10.0074295049906	5.137785820498	0.000750713733546129	0.0417561443463293	-0.132786898989308	Jarid2
GE131969	0.773090372102905	7.41106977509681	5.13753881449195	0.000750951346041041	0.0417561443463293	-0.133102442760953	Ccdc136
GE109972	-0.911217256963621	10.4137575331061	-5.135271134855	0.000753136610038622	0.0417561443463293	-0.135999798706571	E130018N17Rik
GE137854	0.750901038570762	9.77882055307789	5.13475774635818	0.000753632298791991	0.0417561443463293	-0.136655855651528	Tmem44
GE138494	0.925253404788286	10.4534061152045	5.13139619334644	0.000756886730510112	0.0418454926258378	-0.140952606803099	Tbcel
GE122046	1.16540937266566	11.0591553593395	5.12957369712912	0.000758657531031129	0.0418526071285506	-0.143282881346319	Gprasp1
GE123967	1.5467843689252	8.55946894553496	5.12702514799137	0.000761141342548844	0.0418696137898822	-0.14654238645784	5730528L13Rik
GE1420776	1.29329683118368	6.84874371339331	5.12588910367573	0.000762251375152247	0.0418696137898822	-0.147995680671065	2810442I21Rik
GE1401361	-1.01148438226286	10.5025996490496	-5.11872100186189	0.000769296038997122	0.042011963017768	-0.157170275244932	Radil
GE137973	0.773550702063574	9.78523983393755	5.11559708561483	0.000772388262543181	0.042011963017768	-0.161171197709735	Pogz
GE41310	-1.28957643720989	9.25546363503415	-5.11440962455065	0.000773567216249981	0.042011963017768	-0.16269243358807	Rpl39l
GE40234	-0.835169708281393	7.41464371394622	-5.11399494521996	0.000773979385110141	0.042011963017768	-0.163223725040923	NA
GE34826	-0.943540329963361	6.26453110755483	-5.11376627436396	0.000774206773639279	0.042011963017768	-0.163516712227756	Cd38
GE1568866	-0.716714348123757	10.7226594666188	-5.11323725573536	0.000774733103870639	0.042011963017768	-0.164194555409601	Ccdc141
GE35714	1.11820689116712	11.1052246212114	5.10966942411121	0.000778292971206734	0.0420792345887119	-0.168767260699489	Magoh
GE42322	-0.869688593791388	10.2504828390986	-5.10868765927462	0.000779275659193787	0.0420792345887119	-0.170025893723731	0610007L01Rik
GE102195	0.901089443787845	11.0024626568737	5.10341176395664	0.000784579650549764	0.0422760709377629	-0.176792278035824	N4bp2
GE1552772	0.830731492579494	10.5573911021337	5.10016578581501	0.00078786239089203	0.0423633940014033	-0.180957478659673	Egfem1
GE38994	-0.849213908452041	9.29103414900307	-5.09684693468146	0.000791234260773387	0.0423770776441699	-0.185217924971725	NA
GE35882	-0.729707438621272	8.77158502752308	-5.09578826108222	0.00079231314153969	0.0423770776441699	-0.186577325370032	Pex11a
GE115331	1.01591444964036	10.220680471775	5.09501227200515	0.000793104956890533	0.0423770776441699	-0.187573855327663	Ncbp1
GE1403122	0.968813710232427	7.30034533836149	5.08891096497968	0.000799360727554071	0.0425263389936	-0.195412535065381	Sil1
GE1462455	0.86234366120128	6.41183393720872	5.08391484980147	0.000804523239656605	0.0425263389936	-0.201835733341109	NA
GE136153	-1.19757216032004	7.29212643095099	-5.08386008010041	0.000804580033732369	0.0425263389936	-0.201906169427009	Olfr667
GE38326	-0.786419476768428	10.712830359623	-5.08375636593814	0.000804687593263362	0.0425263389936	-0.202039551411039	Gstk1
GE34406	-0.870362989038867	10.1046190122545	-5.08071316487906	0.000807850587423865	0.0425263389936	-0.205954034712391	Flot1
GE1495238	1.04534845913386	8.12436257695681	5.07702554506234	0.00081170147195359	0.0425263389936	-0.210699415068941	NA
GE1466626	1.49846046772183	8.52153005983502	5.07682842941709	0.000811907875126687	0.0425263389936	-0.210953132596556	Fbxw11
GE1521071	1.81919422264297	7.84950610859582	5.07400507532133	0.000814870520526341	0.0425263389936	-0.214587894356652	Abl2
GE36746	-1.28307100460253	9.7255158661751	-5.07391973731039	0.000814960251301086	0.0425263389936	-0.214697777563245	Dusp1
GE1536762	-0.959736155129391	8.64494401305751	-5.0729146088961	0.000816017926361362	0.0425263389936	-0.215992091643141	Abca7
GE1399549	1.03641511866337	5.92316679745537	5.0703291459383	0.000818745407857853	0.0425263389936	-0.219322158592994	Ccdc36
GE33541	0.988194647521691	12.0887795889094	5.06802699348379	0.00082118234913264	0.0425263389936	-0.222288219605153	Rasl2-9-ps
GE37289	-0.968220951010387	10.3519640938372	-5.06787780369085	0.000821340545349952	0.0425263389936	-0.222480462801097	Sfn
GE130142	-1.02522473938104	10.3992156641613	-5.06681043092265	0.000822473319960275	0.0425263389936	-0.223855963041173	Lims2
GE1472631	0.900835256495569	8.47086034809831	5.0668085957329	0.000822475269059008	0.0425263389936	-0.223858328167	Runx1t1
GE36174	-0.884452914972827	6.76434218601564	-5.06534684945363	0.000824029338997175	0.0425263389936	-0.225742344184249	Tbxas1
GE1573437	0.822423729977557	7.82995193230464	5.06512657739651	0.000824263799695469	0.0425263389936	-0.22602627804143	Kif24
GE36934	-0.884643902056277	11.7190299947901	-5.06131809611891	0.000828329074664868	0.0426497436888556	-0.230936688546654	Tcn2
GE138379	-0.765821174567675	8.90310915676004	-5.05937240952056	0.000830414349790471	0.0426709083328825	-0.233446224145427	NA
GE40508	1.03501159926784	9.06385101954826	5.0526900901711	0.00083761958876674	0.0428790829045022	-0.242069638804352	Pank1
GE36373	-0.802185295844268	5.94663536715718	-5.05231189981436	0.000838029398467448	0.0428790829045022	-0.242557899660836	Hspa4l
GE111929	0.916629379810369	8.05227568201479	5.04937353280269	0.000841220858615433	0.0428790829045022	-0.246352241433993	Zfp583
GE41793	-1.11992069956573	10.5964262418022	-5.04923531778975	0.000841371303189821	0.0428790829045022	-0.246530753725412	Cdo1
GE122144	-0.969003819765089	9.19325524719939	-5.04766988899006	0.000843077284778026	0.0428790829045022	-0.248552803782711	Agpat2
GE125323	-0.967344896313367	7.4195502984531	-5.04631216212377	0.000844559956764629	0.0428790829045022	-0.250306883630268	Mrap
GE1402651	1.18198201247233	7.94511382610697	5.04395358769322	0.000847142313272263	0.0429246841717101	-0.253354681362206	Ahsa2
GE109158	-0.701328913144074	8.97183236497434	-5.03957881492207	0.000851954887402336	0.0430284801123562	-0.259010200515514	NA
GE38082	0.919801112383375	8.73570651073534	5.03902404963934	0.000852567287508922	0.0430284801123562	-0.259727595434355	Fign
GE1475891	-0.790732526701084	7.89211643329446	-5.03708182568875	0.000854715057561891	0.04305162583415	-0.262239569770289	Arl11
GE134894	-0.771032602148036	7.18964778289361	-5.03526694685328	0.000856727314176786	0.0430678679613881	-0.264587386155146	NA
GE41774	-1.22289387444117	11.5911084493069	-5.02401874807933	0.000869314076935024	0.0434962290319637	-0.279150327106618	Nkd1
GE128306	-0.72152851261637	9.26501219555576	-5.02224180627435	0.000871320770851236	0.0434962290319637	-0.281452763514851	Atp6v1b1
GE137815	0.783752543962109	5.73608381687507	5.02156626573764	0.000872084974693013	0.0434962290319637	-0.282328213646022	Wdhd1
GE1537030	0.677629074555254	9.35276672054212	5.02148524365639	0.000872176679596331	0.0434962290319637	-0.282433217107176	Wdr18
GE37493	0.837490409967096	12.325554534766	5.01711528175323	0.00087713836193539	0.0434962290319637	-0.288098176786783	Maged1
GE1472843	-0.826135528988843	9.90378017845579	-5.01661389223959	0.000877709598709029	0.0434962290319637	-0.288748343258955	Adamts15
GE1533987	-0.839167445592544	9.76700562482564	-5.01660315061787	0.000877721841134151	0.0434962290319637	-0.288762272673334	Card9
GE1468382	0.763985878831322	6.48741593340741	5.01486425933926	0.000879706132891141	0.0434962290319637	-0.291017457648178	A630035G10Rik
GE102731	0.930753626352075	9.25949413306969	5.01407539961088	0.000880607924843775	0.0434962290319637	-0.29204069653875	Exd2
GE1413012	-0.69386803265585	6.92904863515324	-5.00813111375629	0.000887435533147951	0.0437486836234852	-0.299754289581895	Rnasel
GE40351	-0.955186134729209	7.62351795825667	-5.00401165030671	0.000892200837471204	0.043764059408613	-0.305103211679721	Pitpnc1
GE115750	0.819404679721099	8.64633591424008	5.00352109452496	0.000892770148978504	0.043764059408613	-0.305740354798873	Hmgcll1
GE1483401	0.763362013756328	9.69075921193167	5.00341031527691	0.000892898767704272	0.043764059408613	-0.305884242293466	NA
GE39284	1.17599467518014	8.44684240502948	4.99879854947766	0.000898271075953793	0.0439428693144613	-0.311876049412218	2010317E24Rik
GE1410070	0.73464293203096	9.14796579740356	4.99658100230437	0.00090086680366932	0.0439854257186206	-0.314758391421823	Pwp2
GE1534987	0.822858562701366	8.22257696160699	4.99239150075517	0.000905793020756661	0.0439862828424235	-0.320205998047677	Pfn4
GE125967	0.969006114019575	6.90283141910521	4.99232904347251	0.000905866681757655	0.0439862828424235	-0.32028723240381	Pcdhb20
GE1438632	-0.947000114730974	6.1443729200243	-4.9921635826022	0.000906061854760165	0.0439862828424235	-0.32050244021604	Ikzf2
GE42397	0.93812131760423	11.129500635428	4.99042820784224	0.000908111604719392	0.0440019780788653	-0.322759830406729	Ola1
GE1565450	1.30146159718187	8.38300876877403	4.98776819975419	0.000911263263257714	0.0440709047260899	-0.326220924155351	Tox3
GE1537077	0.967234411834713	10.4246952687627	4.98122899284741	0.00091906166823123	0.0441797549274673	-0.33473427162684	Ptprm
GE137828	0.69589328103282	9.69295934366295	4.98044108435454	0.000920006173478918	0.0441797549274673	-0.335760504696835	Scara3
GE1439011	1.02858503059602	7.90302768803453	4.97903615796616	0.000921692942446673	0.0441797549274673	-0.33759063544967	Pde5a
GE37507	-0.948722658024186	9.03518433063885	-4.97784302119643	0.00092312806887468	0.0441797549274673	-0.339145125233855	NA
GE38970	-0.772162820105105	7.46909927842237	-4.97503567708138	0.000926514362915971	0.0441797549274673	-0.342803596605751	Ccdc19
GE1449651	0.87357887432105	9.80503294237256	4.97365121827676	0.000928189293009106	0.0441797549274673	-0.34460825695179	NA
GE34844	-1.07164661244578	12.5430866009704	-4.97152502899944	0.000930767973098159	0.0441797549274673	-0.347380368234501	Cebpd
GE102253	0.836265122324924	7.91686669988197	4.9709261188728	0.000931495743801217	0.0441797549274673	-0.348161353430174	Kif2c
GE37948	1.07120495817842	7.94613867777587	4.97065177928422	0.000931829315957447	0.0441797549274673	-0.348519114292382	Fam181b
GE34260	-0.792379697499504	6.1633093288197	-4.97013384427128	0.000932459431390055	0.0441797549274673	-0.349194575892214	Prg2
GE1541787	1.00788749455323	9.36345016768486	4.97003344007134	0.000932581635774214	0.0441797549274673	-0.349325522333405	Mettl14
GE39596	0.839027856668402	9.99926312374508	4.95714845248396	0.000948409352882213	0.0443208239357595	-0.366143378785984	2610044O15Rik
GE34131	-1.15423044287036	6.69292958400994	-4.95635402110392	0.000949394709274634	0.0443208239357595	-0.367181160404967	Nsf
GE1527314	-0.709469382473831	10.2360855243847	-4.95628735377737	0.000949477449178974	0.0443208239357595	-0.36726825384807	Orai2
GE125609	-1.3668894198339	6.76373020048994	-4.95602749874626	0.000949800026339995	0.0443208239357595	-0.367607732297002	NA
GE34256	-1.00066422408825	10.0908265941934	-4.95504353711607	0.000951022567709598	0.0443208239357595	-0.368893291928104	Inpp5k
GE1499419	-0.669522490776732	5.95602239603165	-4.95501125903005	0.000951062701112136	0.0443208239357595	-0.368935466315636	BC034902
GE130886	0.901910281181445	7.61385578768997	4.95381516994973	0.000952551170659484	0.0443208239357595	-0.370498387595728	BC023105
GE1576552	1.22323445853664	7.13592555920543	4.95297862047704	0.00095359371335557	0.0443208239357595	-0.371591636616415	Cep120
GE1520215	1.07751388957841	10.1686104692387	4.95143769806823	0.000955517314936993	0.0443208239357595	-0.373605691308385	Uhrf1bp1
GE109302	1.34619672245866	8.72231940715923	4.95117505822134	0.000955845599370444	0.0443208239357595	-0.373949011153235	NA
GE41172	-0.851518449445653	8.81431349465211	-4.95093087381407	0.000956150925299214	0.0443208239357595	-0.37426821612798	Fibin
GE114217	1.05048548884018	9.8471051978015	4.94915599541711	0.000958373397455732	0.0443208239357595	-0.37658867476967	NA
GE1522582	0.836244732746005	6.15079031287165	4.94772490050748	0.000960169469058283	0.0443208239357595	-0.378460040236813	Tcf3
GE1562046	-1.30279930987117	7.46513840343309	-4.94771259195631	0.000960184932520005	0.0443208239357595	-0.37847613688116	Fam180a
GE1397090	1.14230382681012	9.77349515058731	4.94547149199932	0.00096300497379416	0.0443208239357595	-0.38140736305817	Ppp2r5e
GE104195	1.0066454736169	8.46087944576655	4.94517180237686	0.000963382762208608	0.0443208239357595	-0.381799400097218	Zfp157
GE41666	-1.12330773930254	7.98720095621208	-4.94166758981369	0.000967812113400051	0.044444373575184	-0.386384476360757	Ceacam1
GE39020	-0.896639725637852	8.30314489893465	-4.93366518619636	0.000978010219665922	0.0447024507079344	-0.396862541992178	1700040L02Rik
GE1562679	1.01899852128181	8.60665304499956	4.93225982548189	0.000979813180490606	0.0447024507079344	-0.398703726438826	Tmem232
GE1418898	0.737346348348076	7.65557802200124	4.93154590614714	0.000980730459476927	0.0447024507079344	-0.399639163698231	Olfm4
GE36052	-0.692191334476883	14.0290547557841	-4.93091405490725	0.000981543069909875	0.0447024507079344	-0.400467136249572	Cxcl15
GE41446	0.742059084099732	8.25661126378698	4.93003027224393	0.000982680908730115	0.0447024507079344	-0.401625344459836	Stambpl1
GE1452478	-0.771354915320809	5.56310894824675	-4.9290415565952	0.000983955539967481	0.0447024507079344	-0.402921216324625	1700018L24Rik
GE131467	-0.737826139076295	9.5035563022924	-4.92611690967085	0.000987736436277052	0.0447943746466072	-0.406755352297091	NA
GE1567787	-0.809069176497816	8.27938255748183	-4.92402927838013	0.000990444895860677	0.0448374228433411	-0.409493017147365	Cybasc3
GE137086	0.712508259652379	10.5783472854141	4.91995590164116	0.0009957528380256	0.0449231967104587	-0.414836738017395	Rnf26
GE40147	0.828542950405778	9.38340704641431	4.91987023485727	0.000995864799364741	0.0449231967104587	-0.414949149699441	Ubfd1
GE41624	-1.09242018196394	8.68885988484784	-4.91794936781453	0.000998378843822529	0.0449570346157328	-0.417470012733169	NA
GE1554595	0.734229671348213	5.62431488015976	4.9152393597434	0.00100193742792574	0.0449689890694781	-0.421027511278615	Slc22a23
GE127217	-0.825541573685233	6.05435069821794	-4.91506025449372	0.00100217309967684	0.0449689890694781	-0.421262668696773	A230107N01Rik
GE103646	0.702789122739036	9.74711246942354	4.91161149808253	0.00100672280773698	0.045018008449401	-0.425791733955916	Parm1
GE33561	0.759735466091191	10.3165208017467	4.91137329035677	0.00100703788436708	0.045018008449401	-0.426104629318213	Bex1
GE33253	-1.03127171945334	6.5239342941175	-4.91022028157388	0.00100856447697289	0.045018008449401	-0.427619280329263	Epb4.1l2
GE33047	-0.689584213113139	7.58336152503698	-4.90717727928766	0.00101260549362855	0.0450566467051345	-0.431617741215155	Crk
GE36391	-0.760461192661856	14.0760901499593	-4.90690662053614	0.0010129657692958	0.0450566467051345	-0.431973454411067	Ctsh
GE1573668	1.30140406785129	7.45842388229516	4.90555846341775	0.00101476238075613	0.0450579247357691	-0.433745443596258	NA
GE110985	1.17987276081546	7.53080223816257	4.90164200529188	0.00102000123598017	0.0451469381899164	-0.438894797427348	NA
GE104468	-1.04040188153253	10.8505126485149	-4.90060430452543	0.00102139422452849	0.0451469381899164	-0.440259574920824	NA
GE133762	1.05880543578033	9.01486935892899	4.90009311576531	0.00102208119180687	0.0451469381899164	-0.440931950283178	Neil3
GE33949	-0.869698388549688	12.8019050289988	-4.89016749017512	0.00103551959389829	0.0454694755575664	-0.453995555928337	Lpl
GE1441545	-0.699624186782472	6.38399921039933	-4.88938792361775	0.00103658313680936	0.0454694755575664	-0.455022247314992	4833431D13Rik
GE38077	1.10021519949179	9.85442792534004	4.88731698671398	0.00103941421629819	0.0454694755575664	-0.457750147770517	Cenpk
GE1544826	0.662246870874853	10.0674237372445	4.88578559267486	0.00104151310029934	0.0454694755575664	-0.459767785911026	Ptpdc1
GE35193	0.877110328852394	8.93481945189091	4.88450960837031	0.00104326543448698	0.0454694755575664	-0.461449202878799	Cdc6
GE1467590	0.890013262457163	7.85043871919174	4.88429251965575	0.00104356388450687	0.0454694755575664	-0.461735295440701	Smurf1
GE1529561	-0.897092928212945	10.0879613982789	-4.88399642720078	0.00104397109671748	0.0454694755575664	-0.462125515995417	NA
GE138050	-0.981306232298525	8.65237924364787	-4.88384540953558	0.00104417885569847	0.0454694755575664	-0.462324547716301	Clec9a
GE1536241	0.781010476408335	8.95287362362631	4.88195138915203	0.00104678831695664	0.0454694755575664	-0.464821055430734	Spire1
GE1463759	0.747685305168069	8.75257224274771	4.88163610954445	0.0010472233747515	0.0454694755575664	-0.46523668091525	Grlf1
GE1505582	1.40511549431471	7.56471591823083	4.8761993471275	0.0010547565208281	0.0457186725277988	-0.472406326177985	Dclk2
GE1457361	1.12914084088843	7.78997051234632	4.87425825188955	0.00105746029605658	0.0457580484984619	-0.474967256634958	Ski
GE42499	-0.69096791692477	9.55087065224447	-4.87260315314417	0.00105977163428594	0.0457803383780435	-0.477151339915851	NA
GE1476354	1.00424835643189	10.9258771691786	4.8676221200098	0.00106676070751016	0.0458442230163474	-0.483726990798703	NA
GE1480353	1.19299166348152	9.29843353876637	4.86759745402847	0.00106679544125961	0.0458442230163474	-0.483759563137046	Rttn
GE113369	1.10917430233592	10.8430727237581	4.86756235168802	0.00106684487322762	0.0458442230163474	-0.483805917239852	Prkrir
GE1506315	0.753333380475866	8.20869008180251	4.8640989813692	0.00107173429621524	0.0458442230163474	-0.488380407617581	Thumpd2
GE110870	-0.752385539527115	8.97890689465634	-4.86407398194306	0.00107176967734285	0.0458442230163474	-0.488413434320754	9230104L09Rik
GE33045	-0.715320050412979	9.33389084214542	-4.8634647875911	0.00107263224764654	0.0458442230163474	-0.489218270823831	Scn7a
GE1548689	1.11395484361331	6.93969637564059	4.85990763382334	0.00107768392999208	0.0458442230163474	-0.493918981917854	NA
GE36111	-0.711859706882806	7.80145549018199	-4.85764035496966	0.00108091724362645	0.0458442230163474	-0.496916200095781	Slpi
GE34890	0.993344011263557	7.64744714271646	4.85515628036096	0.00108447179109778	0.0458442230163474	-0.500200950785326	Crmp1
GE1566814	1.32954313101857	8.83100247507787	4.85503514305108	0.00108464545406734	0.0458442230163474	-0.500361158664081	Nck2
GE1495827	0.871312072920938	5.5471985932943	4.854973789129	0.00108473342280527	0.0458442230163474	-0.500442302035875	Hepacam2
GE36962	-1.05091537181072	7.18451926323053	-4.85447902022388	0.00108544310078465	0.0458442230163474	-0.501096678494433	Cldn1
GE1507560	1.36919427841797	8.95929227839234	4.85331273491117	0.00108711796734601	0.0458442230163474	-0.50263935025719	NA
GE130335	-1.06343694119688	10.3982371840147	-4.85270563304754	0.00108799091526162	0.0458442230163474	-0.503442463296546	Adamtsl4
GE1421522	-0.700764555912595	7.63010238833883	-4.85253844417638	0.00108823144838114	0.0458442230163474	-0.503663641704819	Ccdc74a
GE1456613	-0.783643591534987	8.05916961065318	-4.85126450506131	0.00109006614557384	0.0458457357297696	-0.505349114414604	NA
GE38097	1.36381153264305	6.35371653699642	4.84634896711166	0.00109717685199951	0.0460669138440342	-0.511854992707565	Fignl1
GE1444159	0.766364827511264	11.6040863267602	4.84458067645176	0.00109974709389121	0.0460669138440342	-0.514196325833472	NA
GE36546	-0.729246238529786	11.8620436350276	-4.84352604862758	0.00110128311775845	0.0460669138440342	-0.515592959576773	Anxa3
GE36866	-0.913448772983411	9.56566924073821	-4.84265403374502	0.00110255492780087	0.0460669138440342	-0.516747894536051	Lpin1
GE1412477	-0.781524679467577	9.11576988252664	-4.83916765469851	0.00110765563126488	0.0460966443989695	-0.521366618952714	NA
GE118658	-0.897996253628123	8.36716894905896	-4.83915612643755	0.00110767253987131	0.0460966443989695	-0.521381894703601	NA
GE1445982	-0.978042673045804	7.88031763759167	-4.83846114445097	0.00110869239285001	0.0460966443989695	-0.522302833478633	Gm364
GE1481103	1.23539474220807	8.49842534678067	4.83713791227511	0.00111063698520033	0.0461022880159623	-0.52405649567468	Ttll5
GE40900	-0.992751905395115	8.05212282218357	-4.83420615283653	0.00111495860227889	0.046145870387354	-0.527942911371107	Dcbld1
GE110853	-0.739173049506801	6.59239993520591	-4.83122644414613	0.00111936956381021	0.046145870387354	-0.53189429255844	NA
GE38327	-0.994388583612341	10.8731588427295	-4.83120936254565	0.00111939490467381	0.046145870387354	-0.531916948484929	Ppp1r2
GE1575708	-0.710848063509316	8.90099632989267	-4.83044129588332	0.00112053498761881	0.046145870387354	-0.532935710286816	2400009B08Rik
GE1506780	0.851851232350092	6.82133262775105	4.83030344469621	0.00112073974064316	0.046145870387354	-0.533118565718996	NA
GE1413302	1.10951773911925	8.83126934147929	4.82864905285706	0.00112320020365639	0.0461716709899628	-0.53531330257495	Trim2
GE1412875	-0.720738743985118	9.06296431531184	-4.82744840167657	0.00112498951170271	0.0461716709899628	-0.536906374355419	Paqr7
GE1437335	0.903734994738715	8.94748360821071	4.82479457038912	0.00112895542619532	0.0462599468608362	-0.540428397792861	Pion
GE35991	-0.848699330432344	7.039112968587	-4.81936285656062	0.00113711991568397	0.0463494380536195	-0.547640575361829	Rasgrf1
GE1505278	0.733990913919949	7.58739710273975	4.81821912025992	0.00113884721662635	0.0463494380536195	-0.54915981614738	NA
GE42687	-0.959992429502366	11.3703915626624	-4.81745050081279	0.00114000960186695	0.0463494380536195	-0.550180901018648	Zfp36
GE137576	0.91241468442939	9.58480113802472	4.81512587097181	0.00114353296908277	0.0463494380536195	-0.553269665291865	Zfp11
GE1454289	1.01038271631984	8.56532205465803	4.81500798391757	0.00114371196051566	0.0463494380536195	-0.553426326190063	Exoc5
GE40882	-0.747198201741534	6.58252047888595	-4.81496880277752	0.00114377145712506	0.0463494380536195	-0.553478394760063	Ms4a4d
GE102303	-0.826611898949954	8.19558073007625	-4.81358520628746	0.00114587459978051	0.0463494380536195	-0.555317239406745	BC024659
GE35656	-1.09323008711708	10.9652095042583	-4.8133521297936	0.00114622930068053	0.0463494380536195	-0.555627035623123	Klf9
GE38541	0.676869493160156	7.3242428905155	4.81041237831225	0.00115071329668057	0.0463494380536195	-0.559535181363085	Dhx35
GE125954	0.784590430499104	7.48959203710692	4.81021168853079	0.00115102009995955	0.0463494380536195	-0.559802031255844	Pcdhb17
GE1470018	0.935558764426487	9.96737428055922	4.80918689186348	0.0011525881327228	0.0463494380536195	-0.561164766002238	Ppp3ca
GE38777	-0.710217677467996	7.80037058337981	-4.80894274004258	0.00115296204833816	0.0463494380536195	-0.561489454251906	Pdilt
GE134948	-0.860279585173744	8.0987421313713	-4.80290952512598	0.00116224368218338	0.0465727591240437	-0.569515811694104	Olfr697
GE36153	-0.920438505356408	7.90617253977139	-4.80179798515418	0.00116396250650732	0.0465727591240437	-0.570995193688321	Stc2
GE1494377	0.783207278364389	5.90533749603892	4.799749442949	0.00116713747166965	0.0465727591240437	-0.573722175184135	Madcam1
GE38553	0.792950495495461	9.27690537004944	4.798512863993	0.00116905853884489	0.0465727591240437	-0.575368609401181	1200011M11Rik
GE102517	-0.762292408340478	9.58530663493741	-4.79830039511405	0.0011693889608147	0.0465727591240437	-0.5756515240648	Akr1c14
GE1504986	1.24710791893889	9.13291029172823	4.79723993475906	0.00117103965261167	0.0465727591240437	-0.57706369605928	Mtbp
GE138381	-0.751335890311641	7.79695511049451	-4.79648537041809	0.00117221572820741	0.0465727591240437	-0.578068627699463	NA
GE1515281	-1.13039701024072	10.2458427503951	-4.79589564739742	0.00117313576951528	0.0465727591240437	-0.578854086107836	NA
GE35992	-0.749294662435197	9.17376531056025	-4.79085501760273	0.00118103174308544	0.0468133064323775	-0.585570012347832	Rbl2
GE104268	-0.820904968905168	10.6910631950642	-4.78904396180603	0.00118388272869001	0.0468534458169602	-0.587983974962227	Fgfbp3
GE138410	-0.825332281448103	10.4326719041987	-4.78622585574738	0.00118833384671166	0.0468850911728564	-0.591741275846893	Mtmr12
GE104325	0.735319044544651	9.64384113788096	4.78620839971659	0.00118836147438558	0.0468850911728564	-0.591764553413796	Lin9
GE34754	-1.11148011500356	11.432581918195	-4.78188776793832	0.00119522116658087	0.0469231887685054	-0.597527593840341	Aqp1
GE1536018	1.29570332849073	8.02887062231474	4.78103755943266	0.00119657604685289	0.0469231887685054	-0.59866198725933	Cytl1
GE1401622	1.17696201428703	9.28974390880608	4.77884149185742	0.00120008336543387	0.0469231887685054	-0.601592629306263	Fbxw17
GE37929	-0.704215651434289	11.9654549605788	-4.77832949442765	0.00120090266968039	0.0469231887685054	-0.602275997741243	Cldn10
GE1428528	0.893108510193867	7.73117669687961	4.77766811182473	0.0012019619178053	0.0469231887685054	-0.603158813854384	NA
GE35320	-0.834829457768462	8.81924373170336	-4.77756134839617	0.0012021330012665	0.0469231887685054	-0.603301328620249	Dok1
GE1561540	0.788533412300968	9.49139254233545	4.77511998737489	0.00120605236833753	0.0469231887685054	-0.606560710547869	Efr3b
GE1424763	0.878777386230803	9.35543233280261	4.77425963415446	0.00120743687449575	0.0469231887685054	-0.607709566028275	Ttc23
GE1528187	0.744941243741673	8.693242816799	4.77368939744874	0.00120835546402326	0.0469231887685054	-0.608471085059254	Cdca7
GE125199	-0.768253824449273	10.4244283049833	-4.77214073674453	0.00121085400591406	0.0469231887685054	-0.610539495093604	NA
GE107816	-0.820670937620342	9.21629861597832	-4.77160376670052	0.00121172163464439	0.0469231887685054	-0.611256767811645	Filip1
GE1526262	0.702762227286589	9.32682507851476	4.7698179368197	0.00121461199548114	0.0469231887685054	-0.613642569570247	Trrap
GE39817	0.844636090039005	9.21498935675148	4.76553263836642	0.00122157820958687	0.0469231887685054	-0.619369635095826	Dem1
GE130704	1.25730344605673	6.22169169228352	4.76548515123532	0.00122165564676232	0.0469231887685054	-0.619433115382166	NA
GE40654	0.806925617453077	10.6012871029453	4.76509330539371	0.00122229483178472	0.0469231887685054	-0.619956944369157	Lyar
GE1430269	-0.856163058917428	9.43650692078062	-4.76379843606712	0.00122440961725253	0.0469231887685054	-0.62168813049984	Kif11
GE41103	1.06145880415205	9.27552582806551	4.763606747776	0.00122472301951249	0.0469231887685054	-0.62194443236796	Med4
GE126945	-0.685699399366726	11.4098744771938	-4.76324344750472	0.00122531723823875	0.0469231887685054	-0.622430208564301	Ier3
GE120471	-0.941418914022917	8.30995336835989	-4.76278464643559	0.00122606810502407	0.0469231887685054	-0.623043710790428	Olfr1508
GE42542	-0.779338872705054	9.41489119013067	-4.76273561510524	0.0012261483783821	0.0469231887685054	-0.623109276762174	Pcx
GE1515037	0.675515539336693	8.05849343771223	4.76058690401293	0.00122967180611606	0.0469439263094859	-0.625982964355408	NA
GE1428582	-1.12184767768441	7.77991965823942	-4.76015946207354	0.0012303740249828	0.0469439263094859	-0.626554712958151	Ikbkb
GE33999	1.10130027395107	10.1206561733527	4.75793934937396	0.00123402830040281	0.0469881495022387	-0.629524814390664	Mcm5
GE1553602	-0.876046188210315	9.90241081071063	-4.75544804871553	0.0012381429321657	0.0469881495022387	-0.63285864764393	2610028H24Rik
GE102911	1.28469164044501	8.43306535277759	4.75527005484938	0.00123843747430637	0.0469881495022387	-0.633096874965848	Col9a3
GE36108	-0.968961701921589	7.79293026437674	-4.75498608586463	0.00123890753974593	0.0469881495022387	-0.633476950002826	Slfn1
GE115522	0.867166084190034	11.236237469339	4.75361889192854	0.00124117341465184	0.0470041408903885	-0.635307034366015	NA
GE34380	0.808497574259352	10.5300462623363	4.75083732398824	0.00124579720618408	0.047043609855906	-0.639031273369084	Fbl
GE41066	0.851875794524897	11.1708567258527	4.74906131403636	0.00124875920556035	0.047043609855906	-0.641409814381547	Utp11l
GE36743	-0.726429160957742	7.32943263327041	-4.7490604017406	0.00124876072902779	0.047043609855906	-0.641411036312482	Spdef
GE121934	-0.731368349699226	9.27481862960071	-4.74839801888108	0.00124986739091703	0.047043609855906	-0.642298268243086	NA
GE1475365	-0.733333540998894	10.1551040748216	-4.74745511387744	0.00125144455927744	0.047043609855906	-0.643561367100753	E030010A14Rik
GE118355	-0.678832190555299	13.7427719843065	-4.74561497436153	0.00125452870740588	0.0470900930274723	-0.64602679203396	NA
GE33544	0.712716831161076	12.6664112414825	4.74370498055768	0.00125773863096459	0.0471064320150532	-0.648586376620416	NA
GE111930	-0.687413677187956	6.58373576150322	-4.74315741629082	0.00125866050152043	0.0471064320150532	-0.649320274862437	NA
GE1524222	-0.718079341126938	8.17579401184791	-4.74053346120523	0.00126308830402663	0.0471948306768439	-0.652837812171947	NA
GE1503203	1.48907510377864	7.65719892319378	4.73821052189381	0.00126702221604588	0.0471948306768439	-0.655952735532958	NA
GE1576865	1.01213533262738	6.94366475837777	4.73788695036824	0.00126757123698781	0.0471948306768439	-0.656386693654624	NA
GE42258	1.55669629498132	8.69757689684198	4.73738151155506	0.00126842935667745	0.0471948306768439	-0.657064596438636	NA
GE38851	0.898546174350159	8.49463509430979	4.73055668353588	0.00128007807391774	0.0475423040146774	-0.666222136999541	NA
GE106117	1.45863769460472	7.13305304909929	4.72935269870762	0.00128214503083949	0.0475423040146774	-0.667838408397989	NA
GE38299	-0.751358301013855	8.96215902441104	-4.7283070159022	0.00128394314920875	0.0475423040146774	-0.669242356238334	Paqr5
GE1497059	-0.671619129179583	6.35053855809139	-4.72724342271812	0.00128577486320383	0.0475423040146774	-0.670670528757279	NA
GE116458	1.21164023734214	8.91004570547879	4.72647790585271	0.00128709498058333	0.0475423040146774	-0.671698561184502	Phf21a
GE37109	0.897833596497111	6.51453073500979	4.72375117325527	0.00129180909256076	0.0476092441038979	-0.675361116311461	Fanca
GE137149	-0.666410812622052	10.5343120431633	-4.7219714276872	0.00129489607316035	0.0476092441038979	-0.677752311816533	Arhgap22
GE1468681	1.17880303637954	6.29370065603662	4.72054592743133	0.00129737436559521	0.0476092441038979	-0.679667919720959	NA
GE36326	-0.89061227345055	11.0618651685582	-4.71925454244494	0.00129962392064677	0.0476092441038979	-0.681403579798889	Aqp5
GE1535662	-1.25245644712589	9.07943435199003	-4.7184447101187	0.00130103677630064	0.0476092441038979	-0.682492153613041	Gapdh
GE1463353	-0.660400351741041	9.40915695085496	-4.7172800897515	0.00130307151694748	0.0476092441038979	-0.684057814607093	Golm1
GE105059	0.872392069182991	6.235967092818	4.71684343959885	0.00130383528713637	0.0476092441038979	-0.684644882026231	Casp7
GE125950	0.639801130675168	7.21527580455707	4.71603805987599	0.0013052452936031	0.0476092441038979	-0.685727778302057	Pcdhb15
GE1559975	0.783633372879976	5.9901952349975	4.71576766217892	0.00130571905789715	0.0476092441038979	-0.686091372298788	NA
GE1544796	-1.09781617823254	8.79124415247368	-4.71375829805744	0.00130924549782469	0.047619187365348	-0.688793654657465	NA
GE106736	-0.790956058239885	6.88130953223107	-4.71348353784456	0.00130972850249574	0.047619187365348	-0.689163214178222	4930529K09Rik
GE36610	1.05298827142103	7.29044213529845	4.71206770932202	0.00131222046229102	0.0476418275248022	-0.691067729520688	Fgf9
GE1529092	1.05025909559083	9.559368489832	4.70774780340627	0.00131985553793869	0.0478508650006307	-0.696880656328601	NA
GE1482520	0.879277379136619	8.44568963821697	4.7064378785386	0.00132218020015527	0.0478670550587462	-0.698643894283339	2310028O11Rik
GE1424291	0.91855981214132	7.19445204863906	4.70218862233372	0.00132975167259606	0.0480460328533108	-0.704365521389137	NA
GE1445974	-0.785908083205138	8.68013846569895	-4.7008774702364	0.00133209738077957	0.0480460328533108	-0.706131566401505	Fxr1
GE1539474	1.01779415026605	8.12077432100209	4.70049679161703	0.00133277926893282	0.0480460328533108	-0.706644369204578	NA
GE33699	-1.19304932088316	9.03056363408778	-4.69867558093472	0.00133604672527353	0.0480617921796471	-0.709097994958084	Snta1
GE33014	-0.678982673120817	11.8871673051268	-4.69805843543721	0.00133715591686359	0.0480617921796471	-0.709929563308195	Sdpr
GE1445791	-0.889243351850169	9.9996940236208	-4.69710379922145	0.00133887363940634	0.0480617921796471	-0.711215999989474	Prkg2
GE137342	0.98986821072134	9.32149726978924	4.69574140141572	0.00134132919884475	0.048076220470218	-0.713052172919905	Pde8b
GE1421293	0.711634960920289	8.79730984850658	4.69478927614184	0.0013430481804369	0.048076220470218	-0.714335575177938	Rbfox2
GE1402549	0.972196354615811	9.53802240393639	4.68704988205605	0.0013571096587823	0.0484453926344595	-0.724773095589069	Ttll12
GE1568426	1.14020377959205	9.31605874409301	4.6864503016967	0.00135820564026793	0.0484453926344595	-0.725582098921461	Itpkb
GE34530	-0.958902811817731	10.8954732659753	-4.68598126328715	0.00135906366907202	0.0484453926344595	-0.726215003947969	Gstm2
GE1511694	-0.687948531881807	9.34050308882571	-4.68346953572894	0.00136366844119321	0.0485416446378369	-0.729604839185144	Qrich1
GE1495973	0.924443873259793	7.58457201948365	4.68169883840418	0.00136692480762128	0.0485896967529197	-0.731995177839239	NA
GE34325	1.20600813423609	8.48783869726322	4.68045247673577	0.00136922194336449	0.0486035650007393	-0.733677991335452	NA
GE1559800	1.12717188015187	9.52022489510962	4.67784394322641	0.00137404317451807	0.0487068684129932	-0.737200778604544	Atrx
GE42790	0.680748750533269	12.9782826931599	4.67501670829268	0.00137928934506024	0.0488249271354866	-0.741020134815966	Tspan3
GE42615	-0.71729784419739	13.1782334786561	-4.67216595863824	0.00138460107006262	0.0488977236747178	-0.744872537749345	Cdkn1c
GE36339	-0.749608931225652	6.88719870490214	-4.67185441627888	0.00138518289689435	0.0488977236747178	-0.745293623065608	NA
GE1434583	0.802418871677054	5.71539790177642	4.66691539293216	0.00139444224022351	0.049105806169384	-0.751971331575422	Dfnb59
GE1390613	0.823118850154026	9.57363611179791	4.66482159312607	0.00139838771741502	0.049105806169384	-0.754803376282847	Tmem201
GE38079	0.951424504001832	9.26936432957241	4.66432912240158	0.00139931746154786	0.049105806169384	-0.755469586068673	NA
GE1555872	0.743705612868729	6.0482455541333	4.6639025565282	0.00140012332252307	0.049105806169384	-0.756046671377071	Syne2
GE121247	0.821574140538312	10.0376829510617	4.66321944731406	0.0014014148853672	0.049105806169384	-0.756970884668807	0610037P05Rik
GE1397523	1.24902058085359	7.73484962185278	4.66140844106704	0.00140484521040262	0.049105806169384	-0.759421444378095	NA
GE1509483	-0.839871568654169	7.44754150724312	-4.65991952293633	0.00140767224567661	0.049105806169384	-0.761436559462227	NA
GE102453	-0.710872989721294	7.67078939200158	-4.65955823888094	0.00140835914829599	0.049105806169384	-0.761925577350852	Erlin1
GE1577357	1.0509718903799	9.84901107311174	4.65952740246332	0.00140841779377015	0.049105806169384	-0.761967317097791	NA
GE1406127	0.705269711160994	7.99139687536515	4.65693922642748	0.00141334946762728	0.04921043426423	-0.765471171873949	Gypa
GE137135	-0.740102595420266	10.3846041621886	-4.65490243237906	0.00141724362005017	0.0492479904039226	-0.768229313810632	Fermt3
GE129513	-0.686533525487047	7.30825648859674	-4.65435477842421	0.00141829265729506	0.0492479904039226	-0.76897103587414	NA
GE41600	-0.813069007807752	5.68735706037963	-4.65006744014841	0.00142653414554211	0.0493468288066109	-0.774779284083131	Tcfec
GE131807	-0.883017232918899	9.81782623408759	-4.64825486342154	0.00143003398049539	0.0493468288066109	-0.777235735754236	Gbp7
GE1386900	1.11824777898801	11.2357269010962	4.64792859271857	0.00143066494849786	0.0493468288066109	-0.777677961500819	Nfib
GE36714	0.69290042462309	9.1036413517303	4.64627735321765	0.00143386286086503	0.0493468288066109	-0.779916301430856	Odc1
GE1495871	1.07574110924545	8.82680212042385	4.64509761321311	0.00143615236075062	0.0493468288066109	-0.781515763272085	1700081L11Rik
GE118576	-0.667326606627425	9.06565135696626	-4.64350758233284	0.0014392443538314	0.0493468288066109	-0.783671834844368	Wnt6
GE1426782	1.17910176795457	8.52867135195342	4.64073500842295	0.00144465314701817	0.0493468288066109	-0.787432381874787	NA
GE1483460	-0.954518502460768	9.69406047447182	-4.64003593359419	0.00144602037906299	0.0493468288066109	-0.788380755097688	BC049265
GE33866	1.14369227456625	11.2678317967209	4.6387393547384	0.0014485598946675	0.0493468288066109	-0.790139913586786	Ugdh
GE1406881	0.702335625757421	6.01643961219414	4.63866609494315	0.00144870352704424	0.0493468288066109	-0.790239318152993	NA
GE112797	0.815050711098074	7.01169034444799	4.63735914846526	0.00145126849889134	0.0493468288066109	-0.792012826733533	Pigu
GE1536007	-0.888437395360128	7.94008489376796	-4.63659674731933	0.00145276702794406	0.0493468288066109	-0.793047519196722	NA
GE116917	0.776133094159417	7.81973107319044	4.63485594825725	0.00145619490350919	0.0493468288066109	-0.795410387870599	Fam120c
GE135846	0.647307754657703	7.65912653315587	4.63433823866368	0.00145721603008535	0.0493468288066109	-0.796113191765088	NA
GE1493993	0.873957379195846	8.37874892952665	4.63296233706287	0.00145993360853092	0.0493468288066109	-0.797981218589835	Asxl3
GE34811	1.14793074181058	9.91040823166066	4.63276264113902	0.00146032848765873	0.0493468288066109	-0.798252365517228	Casp7
GE34148	-0.834628913263648	7.14545536476839	-4.63244982579855	0.00146094728121562	0.0493468288066109	-0.798677118522171	Orm1
GE109414	-0.630317570136072	6.55758005207662	-4.63053423069632	0.00146474278415731	0.0493468288066109	-0.801278525781536	Armcx4
GE119219	-0.882826432580627	10.9029789311227	-4.62989003316718	0.00146602156934758	0.0493468288066109	-0.802153485870035	Pea15a
GE40126	0.632213697196752	10.2948054759071	4.62981258685396	0.00146617538782459	0.0493468288066109	-0.802258679183162	5730494M16Rik
GE1429305	1.05372324633252	8.07671981849777	4.62770371489032	0.0014703705880449	0.0493468288066109	-0.805123468713192	Polr3b
GE1472083	-0.714920559177028	12.0709097549975	-4.62765634814411	0.00147046496390036	0.0493468288066109	-0.805187821952751	Lyve1
GE35828	1.01850151695076	10.1312031844706	4.62635925027065	0.00147305190979879	0.0493468288066109	-0.806950217934011	Nsmaf
GE40455	-0.753349666688869	11.1172448047628	-4.62613342448207	0.0014735028012311	0.0493468288066109	-0.807257079615026	2310016C08Rik
GE133608	-1.14870312353251	7.68226534408468	-4.62593009906765	0.00147390889514833	0.0493468288066109	-0.807533373710593	Gimap7
GE108257	0.674317502798122	7.07144383795486	4.62474143809107	0.00147628538097839	0.0493468288066109	-0.809148747435951	4933404M02Rik
GE1472149	1.51260888158614	7.49212262458905	4.62208861442774	0.00148160409630402	0.0493468288066109	-0.812754701213372	Tgfb2
GE1409625	1.12250438125291	10.5380731886257	4.6216057716624	0.00148257438407374	0.0493468288066109	-0.813411143366303	Ckap2l
GE105252	0.784835866865714	8.04451133589409	4.62136406681866	0.00148306035524931	0.0493468288066109	-0.813739763620897	Itgb1
GE40074	0.718594526321067	8.07530622724641	4.62062652153782	0.00148454432546385	0.0493468288066109	-0.814742582068234	5430411K18Rik
GE1487505	0.801654148126264	10.2591483332004	4.62041549268868	0.00148496921876614	0.0493468288066109	-0.815029527512446	Zfyve26
GE39688	0.74945974268175	7.64136709386058	4.62025132142265	0.00148529985808097	0.0493468288066109	-0.815252763441801	Chd2
GE1396992	1.04869138170652	7.97838050151593	4.61937600326628	0.00148706408245607	0.0493468288066109	-0.816443070603905	NA
GE114063	0.681553718662313	9.25856537887336	4.61933006103634	0.00148715674257408	0.0493468288066109	-0.816505548783299	Gm447
GE1461581	-1.00302527741816	6.94566217232329	-4.61846403016096	0.00148890459262698	0.0493468288066109	-0.817683351682859	NA
GE38864	-0.759456750827873	7.7032620970122	-4.61682306313057	0.00149222252833962	0.0493925656880414	-0.819915392719171	Aqp11
GE125540	-0.796755371307565	8.75080079063713	-4.61578592194927	0.00149432368133054	0.0493979606563834	-0.821326329526826	Crispld2
GE39093	0.728028689575137	9.645773657398	4.61186119606303	0.00150230377677302	0.0494963479191898	-0.826667098304243	Fam58b
GE1509237	1.01894982838121	6.12705623584054	4.61176118109435	0.00150250773614212	0.0494963479191898	-0.82680323042459	Agtr1b
GE33670	1.03416505943377	10.6806902966849	4.61065156173603	0.00150477257675442	0.0494963479191898	-0.828313658415921	Slbp
GE1456766	-0.770975711196251	7.05327944432313	-4.61050692796628	0.00150506805969208	0.0494963479191898	-0.828510550029936	Cacna1a
GE42885	-0.687650335287661	8.22386872277723	-4.60808438745482	0.00151002656749684	0.0495954215538555	-0.831808872001479	Pum1
GE1563478	0.961850079630061	9.86412781083401	4.60667411312344	0.00151292126627537	0.0496067803934569	-0.833729405344548	NA
GE1413791	-0.68595896778764	5.49049774346501	-4.60473515561688	0.00151691091243634	0.0496067803934569	-0.836370418827623	NA
GE33380	0.951683658019984	9.34712152787434	4.6045133397944	0.00151736804950063	0.0496067803934569	-0.836672587250474	Cenpf
GE37380	-0.956668422536161	10.9312177604133	-4.604130284111	0.00151815783367585	0.0496067803934569	-0.837194422779476	Gas6
GE34141	-1.13876023084018	11.0040993044895	-4.60169949901058	0.00152317997999711	0.049616053601794	-0.840506411857224	Odf1
GE108088	-0.858567861634146	9.38072607374934	-4.60159102143719	0.0015234045187046	0.049616053601794	-0.840654236209345	4933429O19Rik
GE1419944	0.934601960295097	8.71127648296365	4.60116736584277	0.0015242817895478	0.049616053601794	-0.841231577094433	Mrps7
GE1548170	-0.711698608442489	11.5789353882592	-4.59882560394781	0.0015291407634458	0.0496467491615032	-0.844423346037114	Tacc1
GE41903	0.713868016073896	10.9330711426387	4.59721206476179	0.00153249845887205	0.0496467491615032	-0.846623065884676	Snrpd3
GE120704	0.775359618105925	5.5695625966331	4.59710183176193	0.00153272813852806	0.0496467491615032	-0.846773360243636	March4
GE1562256	0.839172792170253	6.09477815247528	4.59596680793084	0.00153509521738704	0.0496467491615032	-0.848320990583748	NA
GE38143	-1.02023992547778	9.31386839517217	-4.59378469716781	0.00153965707549167	0.0496467491615032	-0.851296916678852	Perp
GE115041	-0.711115113127584	7.90768825786087	-4.59259931036639	0.00154214134229912	0.0496467491615032	-0.852913841276409	Fam193a
GE106284	0.948953528899835	8.17292346636517	4.59249142433123	0.00154236765846059	0.0496467491615032	-0.853061013988373	NA
GE39653	1.06153184944618	9.46508803815506	4.59185947984653	0.00154369402977017	0.0496467491615032	-0.85392311768739	Rbm17
GE39116	-0.742915072088264	8.94061079804606	-4.59181553096277	0.00154378631867431	0.0496467491615032	-0.853983075440424	9430023L20Rik
GE1460902	0.892842718214801	7.04397114625415	4.58928059670676	0.0015491195544121	0.0496467491615032	-0.857441901671823	Prrg4
GE1482735	-0.784680644363315	5.69668178515167	-4.58907988802675	0.00154954267312079	0.0496467491615032	-0.857715804584078	Gm2176
GE133342	1.36832132435854	5.85530499479428	4.5887674636191	0.00155020155058869	0.0496467491615032	-0.858142176202094	Unc13c
GE33186	1.04645035167387	9.68722425824071	4.58824033240744	0.00155131391263067	0.0496467491615032	-0.858861597128785	Cdk2ap1
GE1449219	-0.810450950985644	7.18378812681206	-4.58768072647644	0.00155249574613403	0.0496467491615032	-0.8596253868803	Rprml
GE33628	-0.730714369787474	9.47116834581429	-4.58613348581927	0.00155576842855198	0.0496890600733136	-0.861737426583779	Ccl6
GE1478806	0.75375205063541	6.72003480358235	4.58502489308845	0.00155811787239887	0.0497018150360826	-0.863250927337848	Gpc3
GE32891	-0.651064978911274	7.5514109839349	-4.58277828833579	0.00156289085871191	0.049773859454862	-0.866318685746788	Cast
GE102741	-0.707394979987162	10.4400474263544	-4.58212477084061	0.00156428223891962	0.049773859454862	-0.867211218517594	Phf21a
GE40796	0.697075485910199	10.1716284991817	4.57815345490559	0.00157276621591913	0.0498757926774065	-0.872636433000054	2310004I24Rik
GE33024	0.86331653114669	9.24252207048887	4.57812162197977	0.00157283442129767	0.0498757926774065	-0.872679929968141	Plk4
GE38610	0.698090144252111	9.56635305926999	4.5778780022721	0.00157335650773472	0.0498757926774065	-0.873012820714354	Nudt7
GE34753	-0.97935583113782	7.44092914723174	-4.57447706986764	0.00158066439634531	0.050045209279072	-0.877660950694197	Apod
GE1401818	0.915696761812746	7.32446899277223	4.57203118531821	0.00158594272619285	0.0501331596161769	-0.881004918398124	Sik2
GE132467	0.837253687852678	8.56989872816806	4.57076173833198	0.00158868974432897	0.0501331596161769	-0.882740852876826	Cfdp1
GE124197	0.634461832705377	8.31933842734494	4.57046006200381	0.00158934331109471	0.0501331596161769	-0.883153424314177	Ppp2r2b
GE1433989	1.01620692685386	9.89160268685031	4.56755986918724	0.00159564125468992	0.0501465624650688	-0.887120446150053	Pik3r3
GE118709	-1.12845725155945	6.81409119039583	-4.56645046038075	0.0015980575180376	0.0501465624650688	-0.888638297416949	NA
GE133384	0.676044858002976	9.09980949204661	4.5663985084034	0.00159817076479755	0.0501465624650688	-0.888709380886154	A830007P12Rik
GE123386	-0.741831583709157	10.1823779473953	-4.56311624980043	0.00160534313110978	0.0501465624650688	-0.893201200931719	Aldh1l1
GE1532312	0.669278410056661	13.562753137902	4.56305901108295	0.00160546851636874	0.0501465624650688	-0.893279547968516	NA
GE33071	0.808723800423685	9.09913979924358	4.56287832667052	0.00160586438703975	0.0501465624650688	-0.893526867998357	Brca1
GE40421	1.24076226636476	7.60858812375521	4.56237914162912	0.00160695862438708	0.0501465624650688	-0.894210176909382	NA
GE1435977	-0.667821074177951	10.3051696036998	-4.56229737254349	0.00160713794276892	0.0501465624650688	-0.894322110160902	Mlh3
GE1485758	1.29191445952323	8.06593768039594	4.5621432324792	0.00160747602832664	0.0501465624650688	-0.89453311449907	NA
GE33415	-0.795816864012241	8.09254792592706	-4.55934602819766	0.00161362466900548	0.0502768361111767	-0.898362891251826	NA
GE110355	-0.776918218183463	7.22410473848518	-4.5555742748912	0.00162195570446845	0.0504621928037393	-0.903528909117222	NA
GE35239	0.720763572801581	5.61564869323985	4.55478710769543	0.00162370024181265	0.0504621928037393	-0.904607341489495	Col11a2
GE1495439	1.63585597547464	6.6963808437058	4.55308807104669	0.00162747258724718	0.0504621928037393	-0.90693538151169	Ctnnd2
GE1525299	-0.79514004338225	7.08764158385388	-4.55307874071131	0.00162749332933157	0.0504621928037393	-0.906948167296305	Cdcp1
GE1404112	-0.719467496566768	7.91802581171561	-4.55023307995671	0.001633832786804	0.05059720077433	-0.9108483427872	Ttc21a
GE39410	0.91826327959717	9.357331276916	4.54800624507812	0.00163881222281129	0.0506181736959808	-0.913901259465542	Hddc2
GE1423587	0.654396570054349	9.71177494514092	4.54781760688246	0.00163923478896021	0.0506181736959808	-0.914159911861474	Spata7
GE40353	0.633888280533702	13.4853154359746	4.54726732534817	0.00164046813955664	0.0506181736959808	-0.914914465544118	H2afv
GE42246	0.748582053059061	8.24395644748102	4.54534884955754	0.00164477586860892	0.0506424100286022	-0.917545477141323	Fam198b
GE1500212	1.05235814841463	9.34580284903696	4.54514798786652	0.00164522758675727	0.0506424100286022	-0.917820973657391	NA
GE1500346	0.933235465817592	8.73002251890876	4.54310673135182	0.0016498257679751	0.0507226892019077	-0.920621064802628	Greb1
GE33417	-0.827846655530209	10.8628059541955	-4.53794847332377	0.0016615072571519	0.0508725528149329	-0.92769980627732	NA
GE109219	-0.731563958399883	7.13843014949868	-4.53723395622193	0.00166313238697904	0.0508725528149329	-0.928680675377694	NA
GE1552892	1.08382281187884	7.7423057862314	4.53717251867044	0.00166327220331951	0.0508725528149329	-0.928765018861085	Ebf4
GE1480643	-0.792480265796177	7.7091966383587	-4.53707591549015	0.00166349207337911	0.0508725528149329	-0.928897640066372	Fbxo47
GE41682	-0.762749849715169	8.69693911130079	-4.5354894430047	0.00166710739234519	0.0508725528149329	-0.931075830010706	Aox3
GE36694	-0.736441753304536	11.4954389558013	-4.53538632889797	0.00166734266609936	0.0508725528149329	-0.93121741691974	Msx2
GE1508159	-0.869021829154384	5.84236471421996	-4.53480382543763	0.00166867242724855	0.0508725528149329	-0.932017288914276	Lrrc24
GE104502	0.653100011834739	6.29159316019983	4.53334167795035	0.00167201531407853	0.0509135654837748	-0.934025289100945	Nop16
GE138630	-0.773528406724915	7.49226298344509	-4.53142248932419	0.00167641409194284	0.0509277791032414	-0.936661461803308	Lancl3
GE1440600	0.631887058154793	7.93352712598429	4.53139444314632	0.00167647846618353	0.0509277791032414	-0.936699989942114	Ndor1
GE33829	0.716471108340145	7.50555182416404	4.52969116260438	0.00168039299771764	0.0509859242057493	-0.939040084092827	Tnfsf9
GE127457	0.77366158740892	11.5101757291334	4.52773166022718	0.00168490858102464	0.0510109065612647	-0.941732756148516	Nusap1
GE116590	-0.698971336747412	8.81729914700651	-4.52759705098067	0.00168521926176423	0.0510109065612647	-0.941917752984682	Clec9a
GE1416321	0.637801425720687	9.21691526368168	4.52593290011266	0.00168906526035437	0.0510666741288871	-0.944205070919385	NA
GE1450678	1.31912266995863	7.03778179295621	4.52371976125991	0.00169419468681043	0.0511308126889604	-0.947247624585726	Zdbf2
GE125632	-0.825958285974511	7.31762090707558	-4.52306248336293	0.00169572130280187	0.0511308126889604	-0.948151376999514	Slco1a4
GE1571077	0.787909617432533	9.3286993857793	4.52207613382979	0.00169801501524827	0.0511308126889604	-0.949507727239959	Adamts6
GE42422	0.929508542361534	10.4421028889835	4.52127182893647	0.00169988786685123	0.0511308126889604	-0.950613856548964	6330403K07Rik
GE1466181	1.03245505206708	8.33470741777621	4.52002114640256	0.00170280454959692	0.0511308126889604	-0.952334072494651	Slc38a9
GE131376	-0.808466247657306	8.29345728746843	-4.51921321680495	0.00170469156839367	0.0511308126889604	-0.95344544635086	Pxk
GE35983	0.669494967062651	8.96331379215584	4.51898296786285	0.00170522975578202	0.0511308126889604	-0.953762191449226	Rad1
GE1524552	0.807826965524036	11.0270994144096	4.51736865818263	0.00170900821603617	0.051183892364411	-0.95598317115082	Caprin2
GE102627	-1.18230669965948	10.6431461201543	-4.51610001060358	0.00171198395184267	0.0512128344842889	-0.957728871897553	Ankrd27
GE1424158	0.716394154141192	8.74082604042716	4.51466178468726	0.00171536420716716	0.0512444714842965	-0.959708221992797	Mybpc2
GE102543	0.824797340063576	10.2190272519847	4.51332270981433	0.00171851789691641	0.0512444714842965	-0.961551406390275	NA
GE38817	-0.921769330891571	6.55409087211356	-4.5130871248431	0.00171907337540995	0.0512444714842965	-0.961875708884888	4930579J09Rik
GE1458665	-0.780733226994013	5.74788379031626	-4.51072848075532	0.00172464543068304	0.0513505117895078	-0.96512305812204	Cd101
GE1432679	1.03784138140061	8.5051450889653	4.50960569752726	0.00172730472810917	0.0513539871056024	-0.966669195927538	1700081L11Rik
GE1405807	0.865582821320327	8.7820839103894	4.50689804902345	0.00173373595766281	0.0513539871056024	-0.970398594641209	Lnp
GE33644	-0.968745614574984	5.73777746710368	-4.50645197546589	0.00173479794945046	0.0513539871056024	-0.971013106944105	Sgpl1
GE1421829	-0.775090715943599	7.94858963754358	-4.50601497625603	0.00173583901740062	0.0513539871056024	-0.971615148499949	Ankrd33b
GE127680	0.660175266031729	11.6210959718854	4.50535890598254	0.00173740324532175	0.0513539871056024	-0.972519054052949	Naa38
GE1515926	0.930631437005387	9.87123110581744	4.50356467053363	0.00174168889481842	0.0513539871056024	-0.97499141777701	E2f8
GE1515632	-1.02246905290742	9.88727197019264	-4.50328122460475	0.00174236696564083	0.0513539871056024	-0.975382037544937	Trak1
GE41908	-0.857747222652791	5.60533616167331	-4.5030022968945	0.00174303450556935	0.0513539871056024	-0.975766442940817	Cmpk2
GE36729	-0.674712162012872	9.98168653455021	-4.50230184530012	0.0017447120673611	0.0513539871056024	-0.976731826740195	Plekhb1
GE39136	0.8881507677416	8.88807145825466	4.5018007169741	0.00174591332337045	0.0513539871056024	-0.977422544067807	Bdh2
GE1481178	-1.08178725575254	7.74138386076944	-4.50137848387764	0.00174692615139315	0.0513539871056024	-0.978004548583757	Ces1a
GE39551	0.768469825443175	11.9491124298823	4.50004314529652	0.00175013345382893	0.0513889992370254	-0.979845357242074	Mrpl20
GE34271	0.748586318478907	10.2666477868138	4.49860645684448	0.00175359127362071	0.0514155159426535	-0.981826190511921	Prss12
GE117015	0.923213019815392	10.2253410870323	4.49777348251972	0.00175559944655112	0.0514155159426535	-0.982974800673627	2310035C23Rik
GE1438973	-0.796977625486289	5.59395951706523	-4.49661574726973	0.00175839468550816	0.0514155159426535	-0.984571411809028	Trem3
GE112000	-0.704413903704431	7.05855884507285	-4.49632152740484	0.00175910581480731	0.0514155159426535	-0.984977198237606	NA
GE124711	-0.948448175372262	10.2460340342962	-4.49481370995892	0.00176275507656617	0.051417012181309	-0.987056983522468	Kbtbd12
GE102407	-0.929974353619787	8.68060484380753	-4.49463350044113	0.00176319177017554	0.051417012181309	-0.987305576507005	Slc44a3
GE1447074	0.641616002496196	8.89632788118982	4.49227631846011	0.00176891457175756	0.0514757157970973	-0.990557695898229	Fam75d3
GE42501	-0.694906231404843	6.04051984344137	-4.49136488315669	0.00177113273148176	0.0514757157970973	-0.991815402521669	Gcgr
GE1463442	-0.714500570528805	6.57461732822338	-4.49131102919799	0.0017712638895929	0.0514757157970973	-0.991889720655161	Mobkl2a
GE1399372	0.736579363513495	8.12817061059835	4.48974172867112	0.0017750904276222	0.0515281659781402	-0.99405554413804	Prkca
GE38900	-0.711035905923167	8.32037966948034	-4.48852206553529	0.0017780705718031	0.0515392925879631	-0.995739090829368	1700019L03Rik
GE131464	-0.764968648425576	11.7218832705951	-4.48793044561628	0.0017795180867661	0.0515392925879631	-0.996555809382302	Pim3
GE1478457	1.13995746404405	8.67813372873596	4.48568488366265	0.00178502386518957	0.0515963909556439	-0.999656255223963	Akap12
GE130225	0.732418964301882	7.54646100964822	4.48547541528812	0.00178553838517197	0.0515963909556439	-0.999945508090407	Vash2
GE1453403	0.707393651172403	7.57835739974522	4.48090392962482	0.00179680728016832	0.0516273769414462	-1.0062599294247	Sco1
GE133345	0.834320239999577	11.0843627661977	4.47990319004042	0.00179928435256587	0.0516273769414462	-1.00764264722002	Lyplal1
GE1472514	0.911149325308475	11.7415267355289	4.47921587755967	0.00180098774825152	0.0516273769414462	-1.00859239430593	Eid2
GE1464972	0.750519946719825	7.19633078065503	4.4788377067655	0.00180192572590792	0.0516273769414462	-1.00911499233524	NA
GE1439171	0.785349258509694	9.09611923255558	4.47814731545646	0.00180363946243918	0.0516273769414462	-1.01006910840895	Flt1
GE122531	0.92707296577615	9.99070963614661	4.47779274397374	0.00180452028647873	0.0516273769414462	-1.01055915258832	Etaa1
GE41319	0.866253032539216	9.97970296726442	4.4761871428186	0.00180851471484782	0.0516273769414462	-1.01277845759975	Wdr86
GE39635	0.677517124100984	8.79445641555419	4.47459238742116	0.00181249159241402	0.0516273769414462	-1.01498316810058	Ttc27
GE35501	-0.702338650086796	13.9996332645524	-4.47444627799839	0.00181285641963888	0.0516273769414462	-1.01518518059149	Gsn
GE33965	-0.686981797364647	10.7494806046331	-4.47403358429955	0.00181388732058599	0.0516273769414462	-1.01575579335229	Alad
GE34901	-0.871608958726076	7.69486355546826	-4.47357371650001	0.00181503680557375	0.0516273769414462	-1.016391662779	Csf3r
GE1525545	-0.669825837891532	10.2005758506577	-4.47254180969445	0.00181761901579565	0.0516273769414462	-1.01781862289001	4930589L23Rik
GE1400507	1.04100961749433	9.34432737375172	4.47236684021369	0.00181805724605668	0.0516273769414462	-1.01806059377575	Zeb2
GE122855	-0.831770615215731	13.8717882496459	-4.47138174656248	0.00182052664658794	0.0516273769414462	-1.01942300006356	Ifitm1
GE120185	-0.709930260442858	6.98147395500114	-4.47132210842197	0.0018206762614821	0.0516273769414462	-1.01950548577109	NA
GE108626	-0.797880299374508	10.3357236196772	-4.470965747981	0.00182157054314653	0.0516273769414462	-1.01999838058303	NA
GE38393	-0.859304555834633	10.9272585939613	-4.47036730986991	0.00182307338015822	0.0516273769414462	-1.02082614603255	Ankrd13a
GE1545137	0.804565264619686	10.1434925701287	4.47022147476289	0.00182343981321333	0.0516273769414462	-1.02102787501203	Lsg1
GE1431544	0.965438401718236	7.37958224726564	4.46956202979887	0.00182509776059336	0.0516273769414462	-1.02194010512457	Tbc1d12
GE1499757	0.929931667278632	9.73555268825612	4.46726860699737	0.00183087643944434	0.051733423295031	-1.0251131921256	Svil
GE42843	0.748122931411217	11.3293045771757	4.4638689728147	0.00183947870335143	0.0518102618408254	-1.02981829147786	BC005537
GE40954	-0.7274131032027	8.38267186003303	-4.46384403911467	0.0018395419549324	0.0518102618408254	-1.02985280638968	Rab27b
GE33950	-0.613369574905784	7.67488983770302	-4.46321212442262	0.00184114577264638	0.0518102618408254	-1.0307275776132	Xcl1
GE35050	-0.70887996412867	10.4740678727391	-4.46243122705195	0.00184312979370914	0.0518102618408254	-1.03180867396098	Akap2
GE1395453	0.948213986795531	9.52670137911934	4.46218342756373	0.00184375985755988	0.0518102618408254	-1.03215175434852	4930547N16Rik
GE38487	0.710555624396024	9.90821114555002	4.45762027015499	0.00185540387201117	0.0520800423854061	-1.03847118614848	Ppil1
GE111044	-1.03093010740232	6.61654942499451	-4.45607901756678	0.00185935462963914	0.0521335219423683	-1.04060636811109	Plbd2
GE1417848	-0.669207278416859	11.8321302453264	-4.4530881418993	0.00186704714202838	0.0522473158774559	-1.04475084388088	H2-D1
GE124842	0.670870053774014	6.82288147619091	4.45290742689322	0.00186751303662111	0.0522473158774559	-1.04500130627605	4930556L07Rik
GE1512580	0.696100572878009	9.63813444638827	4.45192102912439	0.00187005823963003	0.0522611560893098	-1.04636849587473	NA
GE1394408	0.850956373063383	8.25203129241977	4.44937764530945	0.00187663818592938	0.0523875985156432	-1.04989443077421	Rpp38
GE40529	0.714159206999065	8.78322704523738	4.44799163674888	0.00188023439797153	0.0524305624738517	-1.05181629935153	Aurkb
GE41157	0.782995726027641	7.37468622170575	4.44678807457695	0.00188336324547868	0.0524604142486504	-1.0534854254222	Tmem35
GE39499	0.732027698252874	8.15454543545039	4.44477424626404	0.0018886110526854	0.0525491592792497	-1.05627874804277	Bag4
GE1417381	0.812621707533633	6.67134009228045	4.44203185152543	0.00189578275782462	0.052648683557981	-1.06008365412065	NA
GE1387896	0.718018569772317	10.5304166447801	4.44070296380189	0.00189926850851314	0.052648683557981	-1.0619278240014	Gpc2
GE119938	0.693523027901537	6.47346505115535	4.43994294012774	0.00190126519703866	0.052648683557981	-1.0629826731545	Prg3
GE36569	-0.733547306643317	8.05499853759678	-4.43940850735859	0.00190267058011926	0.052648683557981	-1.06372447458845	Cd2
GE34081	0.859648278310106	8.24563113178376	4.4391547074522	0.00190333838241744	0.052648683557981	-1.06407676849777	Ncf4
GE1545681	0.613783233359003	9.09094497270189	4.43796907258189	0.00190646138854384	0.052648683557981	-1.0657226535232	NA
GE1495294	-1.16262313812295	10.2723234453071	-4.43789833209285	0.0019066478959476	0.052648683557981	-1.06582086155431	Gtf2h3
GE1531885	0.730315266212991	8.06519842219897	4.43656773832361	0.0019101596709249	0.0526885709230118	-1.06766825054589	NA
GE129607	0.878905094154239	7.92168541315976	4.43340077749152	0.0019185461303283	0.0528626867282998	-1.07206634328377	NA
GE41366	0.816726397190932	10.4129184025591	4.43224673850101	0.00192161199981457	0.0528899838437084	-1.07366939182816	Calml3
GE1416969	-0.87639714127445	7.23791994625022	-4.42898542140668	0.00193030470594599	0.0530719266887223	-1.07820072443506	NA
GE1510975	0.6581279533157	7.49629142422447	4.42631590684497	0.00193745153216176	0.053211020689878	-1.08191101973238	Mars2
GE34771	-0.687969038615231	11.3158062967758	-4.42521876382845	0.00194039705913298	0.0532306453788798	-1.08343623225044	Atp6v1b2
GE39227	0.664368805362344	6.05841498918705	4.42374153474155	0.00194437063008036	0.0532306453788798	-1.08549012184491	Prmt3
GE1396943	0.707971751130865	8.51931708945724	4.42371885493194	0.00194443170430954	0.0532306453788798	-1.0855216577164	Ubtd2
GE1457378	-0.769931041165091	5.56559085020149	-4.4216639519625	0.00194997391095346	0.0532909046249372	-1.08837929343524	Tnfsf15
GE1476343	0.840331544364062	9.08669899796966	4.42135276257528	0.00195081469043302	0.0532909046249372	-1.08881210353103	NA
GE120831	-0.8049271340796	9.75320363063231	-4.41900683212325	0.00195716555899132	0.053404016233676	-1.09207536439936	Gngt2
GE116503	-0.665603854488806	11.3946418329833	-4.41751506003463	0.00196121563565339	0.053404016233676	-1.09415090684394	Col4a4
GE37458	-0.658715237558953	6.25459015888137	-4.41750558612253	0.00196124138559739	0.053404016233676	-1.0941640892492	Plxnb3
GE115103	-0.820463256972065	9.32521723384319	-4.41262442381518	0.00197455682642458	0.0536418566410055	-1.10095778853498	NA
GE1483022	0.838261076623228	10.1555122421326	4.41240007797579	0.00197517115911851	0.0536418566410055	-1.10127012591618	Ano10
GE102207	0.906516673930513	10.9289923643705	4.41069405454178	0.00197984954795091	0.0536418566410055	-1.10364552930705	Efha1
GE1576567	0.875572367480782	8.15188150423956	4.41059087446121	0.00198013287851968	0.0536418566410055	-1.1037892077967	Btf3l4
GE1403609	0.823642688848771	10.194497205644	4.41045743827357	0.00198049935650277	0.0536418566410055	-1.10397502041652	Cep63
GE1449933	-0.621061440622158	7.37159228964711	-4.40438134885747	0.00199726471796189	0.0539495632167125	-1.11243900738661	Gsdmc3
GE33510	0.811900085623705	5.89627273124052	4.40437091134061	0.00199729364859721	0.0539495632167125	-1.11245355173338	Ccr8
GE38344	0.671289309130696	12.3408259849122	4.40269685781797	0.00200193962009723	0.0539495632167125	-1.11478650913165	Gypc
GE111764	0.762447917182015	8.2633255955006	4.40181404987302	0.00200439434398903	0.0539495632167125	-1.11601696224405	Grlf1
GE106423	-0.62580942517764	7.92212460271038	-4.40116083887704	0.00200621273858242	0.0539495632167125	-1.11692748159303	Fam154a
GE1519718	-0.799329502991659	10.683378218401	-4.40071624116457	0.00200745141531249	0.0539495632167125	-1.11754724974193	F630028O10Rik
GE1415427	0.804985170407846	7.19416360534491	4.40047250714453	0.00200813082259704	0.0539495632167125	-1.11788702730142	Pip4k2a
GE102250	0.677091046578843	10.9056845770516	4.39914097294382	0.00201184683792983	0.0539495632167125	-1.11974341485666	Chd4
GE1554659	0.846439448505372	9.15472445079868	4.39902643584908	0.00201216683089228	0.0539495632167125	-1.11990311200552	Proca1
GE36227	0.922677974933162	11.1359576470573	4.39859728425665	0.00201336627883475	0.0539495632167125	-1.120501488829	Top2a
GE1425967	-0.686156961931834	6.08023058398962	-4.3979616105706	0.0020151443552521	0.0539495632167125	-1.12138787668663	NA
GE1443487	-0.812671281441692	7.54255138339686	-4.39684283563812	0.00201827784480885	0.0539680010155675	-1.12294805538962	Arhgap27
GE136698	-0.725633080706922	7.52684475315922	-4.395611473149	0.00202173273398452	0.0539680010155675	-1.12466546487285	Eif2c2
GE138490	0.943971393926461	8.29049067676959	4.39447494944223	0.00202492717737734	0.0539680010155675	-1.1262508075957	Tmco7
GE37754	-0.871382987695059	7.4689006860277	-4.3933678076475	0.0020280442592167	0.0539680010155675	-1.12779535643577	Dnajb2
GE33140	-0.874649250281522	8.58210534211531	-4.39335905120842	0.00202806893293886	0.0539680010155675	-1.12780757310036	Slc31a1
GE36677	-1.00032999834035	7.09944607222093	-4.39253213026345	0.0020304004706447	0.0539680010155675	-1.1289613162089	Lifr
GE40687	0.798428786039956	11.2832224257759	4.39153371380922	0.00203321939083382	0.0539680010155675	-1.13035447478223	NA
GE118722	-0.847914643978029	11.2087834584124	-4.39136557051252	0.00203369453927575	0.0539680010155675	-1.13058911167576	NA
GE1546871	0.957591422542008	8.47188177592241	4.39094182813927	0.00203489250343569	0.0539680010155675	-1.13118044560819	2310046A06Rik
GE37032	0.604561243942348	13.5884336578131	4.39019427445131	0.00203700776776302	0.0539680010155675	-1.13222372666322	H2afz
GE38901	-0.743905827843493	8.21907044471553	-4.38939063262752	0.00203928437693958	0.0539695479079171	-1.13334537979612	Abcc3
GE1539975	0.915048597341151	11.6174376222969	4.38826770404455	0.0020424700686254	0.0539695479079171	-1.13491283183128	Sf3b2
GE1417391	1.16811210513666	8.36094071216976	4.38724919448118	0.00204536415956266	0.0539695479079171	-1.13633469708516	Nol10
GE102508	-0.729996730651305	9.42634085392387	-4.38718866793091	0.00204553628434292	0.0539695479079171	-1.13641919870795	Msl3l2
GE1534039	0.698904393422351	8.40754034072082	4.38605526983115	0.00204876230991389	0.0539987642117635	-1.13800164925473	BC023202
GE34367	-0.814971709741781	7.73076154324118	-4.38468837344493	0.00205266023171361	0.0540456108736412	-1.13991037272774	F10
GE106706	-0.682713913244717	8.48727385501333	-4.38363232407563	0.00205567718685692	0.0540525457398909	-1.14138522841319	4930528D03Rik
GE131530	0.820593367402768	10.3260993014075	4.3829212001687	0.00205771143550385	0.0540525457398909	-1.14237846519083	Zfp521
GE1473945	0.768646800433222	8.28843608011541	4.38237129476856	0.00205928598553906	0.0540525457398909	-1.14314657906658	Lat2
GE1558344	0.894911685416533	9.60266853735524	4.3812921372047	0.00206237971780331	0.0540533121509788	-1.1446540931536	Sephs1
GE1571349	1.24765238711511	6.71738433702835	4.37918314197482	0.00206844023485882	0.0540533121509788	-1.14760074082597	Rheb
GE135903	-0.625119785717565	7.47170693252586	-4.3790935512975	0.0020686981110706	0.0540533121509788	-1.1477259303222	NA
GE1468150	0.709486734551959	10.0912003083813	4.37868077590206	0.00206988668324004	0.0540533121509788	-1.14830273776832	NA
GE1548079	0.854614041609638	10.0859156447205	4.37766963090977	0.00207280134436876	0.0540533121509788	-1.14971581030232	Rest
GE39777	0.840730601578091	9.52515740146541	4.37753459691226	0.00207319091866912	0.0540533121509788	-1.14990453184553	Hivep3
GE41712	0.777744657878937	8.67846518791489	4.37719849536398	0.00207416091668919	0.0540533121509788	-1.15037427461329	Trps1
GE119072	-0.815431651322053	6.46612694692502	-4.37592122444129	0.00207785160969373	0.0540941817939368	-1.15215957410587	NA
GE1441918	-0.761572619222881	6.98243953504194	-4.3748479305313	0.00208095837008952	0.0541197816106853	-1.1536599592344	Rab3c
GE34728	-0.807327718724244	11.073014378271	-4.37061113604362	0.00209327108811291	0.0543429832161257	-1.15958440858357	Plin2
GE137846	0.733460895347047	8.72398482512614	4.37041609060214	0.00209383980092586	0.0543429832161257	-1.15985721333063	Gramd4
GE37097	-0.804156597953854	8.75073185922882	-4.36911108815624	0.0020976492007364	0.0543429832161257	-1.16168263476427	Col5a3
GE1465966	1.47368829978617	8.61045889282106	4.36800110799804	0.00210089518240454	0.0543429832161257	-1.16323546685879	Pcdh19
GE33929	-0.805978345789532	10.1487482248366	-4.36773134422374	0.00210168488455373	0.0543429832161257	-1.16361288757532	Lamc2
GE113813	1.33395113964033	9.34960219916163	4.36703273992116	0.00210373145187413	0.0543429832161257	-1.16459034172327	Rars2
GE35240	-0.993826106443466	12.8214426646019	-4.36611194232101	0.00210643221126967	0.0543429832161257	-1.16587879248677	Col6a1
GE1492334	1.02243038225662	7.54397048095651	4.36513327631463	0.00210930679075827	0.0543429832161257	-1.16724835957902	BC005764
GE1393160	1.15473398515986	7.10268037152865	4.36359221268017	0.00211384182392789	0.0543429832161257	-1.16940525590442	Ablim1
GE1407475	0.881194548111228	10.0576336695824	4.36353019593333	0.00211402454579549	0.0543429832161257	-1.16949206310929	NA
GE133127	0.931693049954355	8.22054829434186	4.36343913450137	0.00211429287370299	0.0543429832161257	-1.16961952633466	Tm4sf1
GE36927	0.610343373439159	10.4045161154144	4.36315617280038	0.00211512690196558	0.0543429832161257	-1.17001561003636	Sh3d19
GE114671	0.684282629759496	10.4586721959313	4.362259157511	0.00211777318970032	0.0543561785356416	-1.17127131378697	Maoa
GE34680	-0.732791978125733	8.0346711665524	-4.35879891692476	0.00212801466294949	0.0545640942802753	-1.17611635093604	Kcnk1
GE1390832	0.644086265415501	8.50325041326868	4.3537349312328	0.00214309895467254	0.0548799752315404	-1.1832102586791	Ank2
GE41469	0.66302584367674	11.6636758866192	4.35203570940364	0.00214818622225301	0.0548799752315404	-1.18559150027393	NA
GE36976	0.797348863387223	11.3402033700089	4.35198602803022	0.00214833515759323	0.0548799752315404	-1.1856611289931	Hmga1
GE39525	0.681643917282975	8.16836809253109	4.35178192999416	0.00214894712131978	0.0548799752315404	-1.18594717747673	Prcp
GE1421948	0.729190770306271	7.18040209854127	4.35097312101474	0.0021513740827415	0.0548869582050377	-1.18708080603523	NA
GE1441066	0.732404998035456	5.59230332385619	4.34960645855071	0.00215548167280081	0.0549308975046634	-1.18899655056344	NA
GE34387	-0.638197445877864	11.5448073717704	-4.34896688380663	0.00215740685063633	0.0549308975046634	-1.18989318440522	Fech
GE1525470	-0.726571308805463	10.1840555705545	-4.34688676309095	0.00216368099675086	0.0549673282838569	-1.19280978339278	Gpr88
GE1552394	1.12882112997505	9.44806877209308	4.346740968064	0.00216412148480881	0.0549673282838569	-1.1930142317158	Atr
GE120825	-0.925054278615527	7.51717912922916	-4.34613221349709	0.00216596174670143	0.0549673282838569	-1.19386792314526	Slc15a3
GE33331	-0.781669301326239	11.1512407998428	-4.34557679855949	0.00216764223096163	0.0549673282838569	-1.19464686273381	Ppl
GE1533821	-0.702971799779138	7.16324051491499	-4.34492336737493	0.00216962107166634	0.0549673282838569	-1.19556332515588	NA
GE39955	1.13349945885663	7.05335210442759	4.33979729767841	0.00218521232356451	0.0553073550056492	-1.20275509697773	4930534B04Rik
GE1489319	-0.766563339174893	6.25365821956222	-4.33866240061484	0.00218868044089328	0.0553401769811975	-1.20434787673708	NA
GE38180	0.686299079664256	9.75232485393496	4.33597262490078	0.00219692374386561	0.0553469483036082	-1.20812364716771	Sp5
GE33032	0.615662067450591	10.212236491554	4.33543336828808	0.00219858040568425	0.0553469483036082	-1.20888076096479	NA
GE32946	-0.802678808695859	6.32101316158463	-4.3346963937013	0.00220084665311939	0.0553469483036082	-1.20991554158762	Itpr3
GE129329	0.838031128817564	5.91901792818989	4.3335691332028	0.00220431791558686	0.0553469483036082	-1.21149847998568	Adc
GE107078	0.934650394161426	6.55372704846313	4.33337639692281	0.0022049120125625	0.0553469483036082	-1.21176914636349	Rnf165
GE34492	0.610494971157634	11.0769043876431	4.33246180331449	0.00220773353457769	0.0553469483036082	-1.21305361970806	Gnl1
GE1393982	1.21737658017122	7.84200656755043	4.33214342736073	0.00220871663506015	0.0553469483036082	-1.21350078310384	Aig1
GE41027	0.710599990046925	6.98828308624316	4.33155079244895	0.00221054786226233	0.0553469483036082	-1.2143331881056	1700019N12Rik
GE134380	-0.740810829647657	11.3084873606821	-4.33143018971268	0.00221092072153011	0.0553469483036082	-1.21450259122847	Acsl6
GE1399987	-0.583263709458509	7.50098418447509	-4.33083275448982	0.00221276876843684	0.0553469483036082	-1.21534180381185	NA
GE1525142	-0.725943826939004	8.63363965219015	-4.3308111670884	0.00221283557583775	0.0553469483036082	-1.21537212848373	Ccdc155
GE1566010	0.762823035074309	7.14335602017386	4.32805125791967	0.00222139466034515	0.0554739829512333	-1.21924966614425	NA
GE102278	1.06848057342768	9.584130630462	4.32636525763785	0.00222664082002961	0.0554739829512333	-1.22161898501742	Pprc1
GE1518120	-0.725305326744224	5.52219089829453	-4.3256736525967	0.00222879666879026	0.0554739829512333	-1.22259101565201	Med12
GE102481	0.656032774143862	9.94726869467299	4.3250814070733	0.00223064458034818	0.0554739829512333	-1.22342345726565	Kdelr3
GE1418105	-0.892768978484712	5.64684884261155	-4.32508111761515	0.00223064548391164	0.0554739829512333	-1.22342386413193	Piwil4
GE131048	-0.700043190872142	8.66311366162889	-4.32453987102709	0.00223233571050877	0.0554739829512333	-1.22418466996533	Tapbpl
GE37250	-0.888685134210972	7.28841705039943	-4.32376358691356	0.00223476232494287	0.0554739829512333	-1.22527593524013	Gp9
GE1556099	0.887476522707622	9.52199549677314	4.3235830593519	0.00223532704872745	0.0554739829512333	-1.22552972590573	Gab1
GE138419	-0.721000452754926	7.85367526518388	-4.31989551169058	0.00224689600822413	0.0555047389841671	-1.23071486796902	Sh3rf2
GE41708	0.915993875517154	9.64886947454475	4.3197595950474	0.00224732364776533	0.0555047389841671	-1.23090602287966	Smarca5
GE1459629	-0.88367680899242	6.92926507060721	-4.31818895070592	0.00225227177415829	0.0555047389841671	-1.23311520101894	NA
GE1425752	-0.893277797205928	6.71068774637018	-4.31789311251466	0.00225320508643032	0.0555047389841671	-1.23353135200736	2310045N01Rik
GE35696	-1.19476818024539	8.02152562709673	-4.31742017834966	0.00225469796560118	0.0555047389841671	-1.23419664878687	Zbtb7a
GE132939	0.67781631335431	7.49556691425961	4.31719679279566	0.00225540348117273	0.0555047389841671	-1.23451090665177	Lss
GE1514972	-0.601659724683651	7.40004756754573	-4.31712943723288	0.00225561625588025	0.0555047389841671	-1.23460566366468	Islr2
GE1429219	0.751559934156985	10.572130069001	4.31676160368067	0.00225677861440408	0.0555047389841671	-1.23512315066434	Vsig10
GE37210	-0.978536235810479	5.52595419126148	-4.31655427591657	0.00225743405629845	0.0555047389841671	-1.23541483899833	Cacna1s
GE1396310	-0.606379568969437	6.74115802556769	-4.31497343521719	0.00226243842598566	0.0555047389841671	-1.23763913021319	Atg4c
GE35404	-0.774159719982136	7.4891870213076	-4.3138512158727	0.00226599820071411	0.0555047389841671	-1.23921835761802	Fgr
GE1488287	1.4357785463893	6.87756390978915	4.31378206681082	0.00226621774414948	0.0555047389841671	-1.23931567292172	Ntrk3
GE1420556	0.847980250053633	6.79008485685217	4.31292850267762	0.00226892963369359	0.0555047389841671	-1.24051697612284	Rgs10
GE118555	-0.891313561803411	10.2711955995511	-4.31273841645108	0.00226953403814321	0.0555047389841671	-1.24078451788587	Vamp3
GE1442423	0.746491412022847	9.83369021684037	4.31227381919077	0.00227101201521094	0.0555047389841671	-1.24143845038356	Phf17
GE33309	-0.837011417660375	6.73863151476408	-4.31214857114524	0.00227141063132131	0.0555047389841671	-1.24161474581336	Tle4
GE36806	-0.858184542866183	5.87917312316925	-4.31060340286623	0.0022763344940618	0.0555164858264161	-1.24378987478004	Tnf
GE35014	-0.773877324769762	8.86672112968249	-4.31021787958972	0.00227756479674762	0.0555164858264161	-1.2443326313031	Abcg1
GE105157	1.0024433959898	8.98036688946246	4.30837265836147	0.00228346326765665	0.0555164858264161	-1.24693072685343	Brd8
GE1509417	-0.607425249636464	9.13395439634568	-4.30834846574142	0.00228354071118662	0.0555164858264161	-1.24696479381029	Arrdc2
GE128270	0.595197980476577	9.07429233752088	4.30813895929837	0.00228421148493077	0.0555164858264161	-1.24725981505343	NA
GE37955	0.785922963850663	8.89052103071842	4.30695313267772	0.00228801212113307	0.0555164858264161	-1.24892978921817	Slc35b4
GE34698	-0.590618234011678	6.50002184736016	-4.30610892515396	0.00229072199022093	0.0555164858264161	-1.25011879856544	NA
GE41258	0.685896924401401	9.68026949388589	4.30578998778025	0.00229174666245217	0.0555164858264161	-1.25056802848187	Tctn2
GE41478	0.896883708338063	8.11602988733681	4.30532364513706	0.00229324580033685	0.0555164858264161	-1.25122490955968	Cep70
GE35324	0.960232048738046	9.14889496603947	4.30519062141073	0.00229367362087402	0.0555164858264161	-1.25141229021226	Dpp4
GE1405657	1.15109028955677	9.34917494667589	4.30195796004839	0.00230409665934029	0.0557158553667989	-1.25596672543281	Kntc1
GE107041	0.723052211291469	9.43794262187884	4.30014963867978	0.00230994939616971	0.0557863978673695	-1.25851512610422	Hvcn1
GE124696	1.05055114134905	7.70733913823565	4.29922095376337	0.00231296134405954	0.0557863978673695	-1.25982408015348	Tmem168
GE1396033	-0.730347965655562	7.64965452013395	-4.29903025233219	0.00231358035648799	0.0557863978673695	-1.26009288438015	Bcl9l
GE35030	-0.618831306768178	6.90286665539354	-4.29794829940999	0.00231709572136111	0.0558183541118436	-1.2616180612459	Adcy8
GE33683	-0.764765267325059	8.42238611893112	-4.29671230413843	0.0023211186067886	0.0558624645242879	-1.26336060119068	Slc30a1
GE113603	0.874892989708657	9.54343150993717	4.29490163722735	0.00232702547056843	0.0559517907248845	-1.26591374667498	Tram2
GE36624	-0.664827363477199	9.60160633612744	-4.29150852676271	0.00233813819995259	0.0561653954011649	-1.27069956603309	Gnb4
GE117309	0.7344961042275	5.94506883599468	4.29017812802339	0.00234251091522388	0.0561653954011649	-1.2725765050649	Cnga1
GE1486234	0.769766405895043	9.12007719241698	4.29017527050202	0.00234252031668844	0.0561653954011649	-1.27258053677106	NA
GE117988	-0.849207376700447	9.84256913443525	-4.2866066203834	0.00235429313877888	0.0563291802846463	-1.27761654562062	Ifngr2
GE1392854	-0.964673846705701	9.21856939652363	-4.28617126344279	0.00235573370579781	0.0563291802846463	-1.2782310445623	Adora3
GE1454688	-0.63849297513578	6.80143883097923	-4.28609633835756	0.00235598172336615	0.0563291802846463	-1.27833680293984	2810433D01Rik
GE1544395	0.836244785664074	8.00478737186465	4.28422488308653	0.00236218573552015	0.0564245809195895	-1.28097867779574	NA
GE106875	0.670648065422316	6.6141147034061	4.28228026102369	0.00236865089300262	0.0564622736290546	-1.28372440061049	D10Ertd494e
GE129779	0.834939267971924	9.21606253120547	4.28184605360011	0.00237009706763743	0.0564622736290546	-1.28433756086142	NA
GE41928	0.812683191001152	7.47287293305166	4.28175221560424	0.00237040972978728	0.0564622736290546	-1.28447007668427	Peli2
GE38448	-0.578052425645312	7.57517937571868	-4.28019244485152	0.00237561327769871	0.056533385255562	-1.2866729432292	Mocos
GE1510852	0.849732238593246	7.06724279962833	4.27746113977306	0.0023847547493463	0.0565746777149529	-1.29053125424822	Rnf157
GE34581	-0.62280987034333	11.2930437612803	-4.2773546479988	0.0023851119335169	0.0565746777149529	-1.29068171004519	Hpgd
GE1527506	0.986643427323947	6.36505567272643	4.27624444279828	0.0023888390971685	0.0565746777149529	-1.29225035385256	NA
GE36702	-1.12355749967469	9.91656360059372	-4.27618107781607	0.00238905201368657	0.0565746777149529	-1.29233988983729	Ndrg2
GE40599	1.15378536732753	7.59335555148563	4.27578403255279	0.00239038661352104	0.0565746777149529	-1.29290093651097	Syncrip
GE1465474	1.02929620648693	8.59723350236066	4.27570066997135	0.00239066692427529	0.0565746777149529	-1.2930187354193	Mrpl3
GE40279	0.663094101454943	9.84698624593173	4.2712232020993	0.00240577461149218	0.0567471228064559	-1.29934734474343	Igsf3
GE1531715	1.15817534316048	9.05739155631845	4.27120791904848	0.00240582635414264	0.0567471228064559	-1.29936895151748	NA
GE40009	-0.584517987534591	5.34873074511108	-4.27038614025507	0.00240861034771327	0.0567471228064559	-1.30053081253913	Tekt3
GE131943	0.827679168336555	10.0016523131524	4.27012896193339	0.00240948231796558	0.0567471228064559	-1.30089444160211	Fam176a
GE134838	-0.907512406242082	10.6239768033747	-4.26793181227522	0.00241694564653938	0.0567471228064559	-1.30400143740442	Homer3
GE1517341	0.914654002001782	8.70639233456787	4.26781545222981	0.00241734159245222	0.0567471228064559	-1.30416600276745	Pabpc4
GE35628	0.60693518339451	9.44254520666149	4.26776882996411	0.0024175002566166	0.0567471228064559	-1.30423194014872	Zfp346
GE40906	0.768448755266322	7.92912574658845	4.26768852783142	0.00241777356579163	0.0567471228064559	-1.30434551138026	Nkapl
GE1489132	0.882028901869194	6.18308640934419	4.26711702146787	0.00241971965233392	0.0567471228064559	-1.30515382035564	Ankrd34c
GE118710	0.681387195058999	7.33038521274988	4.26630534880177	0.00242248644116618	0.0567471228064559	-1.30630189265154	Ccr9
GE1538393	1.42104265184321	6.52938025642085	4.26616960171566	0.00242294950041989	0.0567471228064559	-1.30649391011901	NA
GE1466971	-1.12166579116401	11.9888058800272	-4.26547539266499	0.00242531906627473	0.0567471228064559	-1.3074759286415	NA
GE1564282	0.690196377934241	9.42292946276768	4.26410972244768	0.00242998781633282	0.0567471228064559	-1.30940799863237	Znhit3
GE36432	-0.665416476496642	10.7159999455648	-4.2640413318004	0.00243022187365156	0.0567471228064559	-1.30950476108498	Stk30
GE102333	0.679350737705443	12.7796492311253	4.26233916392903	0.00243605510695684	0.0567471228064559	-1.31191329875533	Igfbp5
GE34629	-0.635010229980328	10.1059528838316	-4.26138074223871	0.00243934617702068	0.0567471228064559	-1.31326964050752	Il10rb
GE1413442	1.26912893993848	8.88440763831479	4.26119206140602	0.0024399946396154	0.0567471228064559	-1.31353667463246	NA
GE42812	0.684935335211755	6.13807544352879	4.25984790077011	0.0024446196401246	0.0567471228064559	-1.31543917843556	Abcb11
GE35295	-0.710023816816328	9.22602225439607	-4.25917174416711	0.0024469497230341	0.0567471228064559	-1.31639630258785	Dbt
GE1547313	0.662858574070952	6.61860912201353	4.25874486349453	0.00244842201130827	0.0567471228064559	-1.31700060304368	Elp3
GE129094	0.592165980229712	5.91089733259045	4.25837826896377	0.00244968713493826	0.0567471228064559	-1.31751958315439	Zfp644
GE105110	0.682884167720807	6.0356891209341	4.25810998795733	0.00245061342168403	0.0567471228064559	-1.31789939569759	3830408C21Rik
GE1468980	-1.07257800329601	8.9570923315064	-4.25793318842486	0.00245122405828737	0.0567471228064559	-1.31814970140548	NA
GE1414518	-0.700626362937568	6.00535587204847	-4.25788509100214	0.00245139020716082	0.0567471228064559	-1.31821779662637	NA
GE1408462	-1.35657092115782	6.73464461060151	-4.25618480146379	0.0024572715019503	0.0568316504266855	-1.32062525077105	Slc6a2
GE122512	0.67296027204231	10.5398540345671	4.25442218966099	0.00246338436176073	0.0569191722061714	-1.32312140624333	Dynll2
GE113066	0.612151134463737	8.45603997627409	4.25367769794381	0.00246597121207403	0.0569191722061714	-1.32417587226412	Ttl
GE1577036	0.799661224718634	5.85401419910852	4.25316466116778	0.00246775553371599	0.0569191722061714	-1.32490256393183	Anapc5
GE41768	0.72041758550033	10.2132986659085	4.25214725760909	0.00247129812353859	0.0569493447329367	-1.3263437835881	Wrnip1
GE38584	-0.724971928691843	5.72480466125413	-4.25120513915684	0.00247458343928599	0.0569735394011581	-1.32767849552522	Phf15
GE1436539	-0.692807845280883	6.77271146725502	-4.25046572047146	0.00247716519227843	0.0569815065483757	-1.32872613331606	NA
GE1519214	1.34838342939343	6.25806552823803	4.24918687626733	0.00248163722896824	0.0569880893659167	-1.33053824437468	NA
GE1469937	0.771759394960456	6.89776065052538	4.24854719158389	0.00248387741605827	0.0569880893659167	-1.33144476408728	NA
GE1444398	0.98077516267108	10.2651163529018	4.24797350360273	0.00248588832766862	0.0569880893659167	-1.33225780978159	Bbs9
GE37049	-0.811433525293927	11.2048431268375	-4.24782896764056	0.00248639523580254	0.0569880893659167	-1.33246265773741	Nucb2
GE105270	0.61979212021318	7.06224251534128	4.24681038704694	0.00248997068975661	0.0570044400006734	-1.3339063607169	Adamts20
GE33313	0.632841223541249	9.28745383926471	4.24597741069742	0.00249289873130314	0.0570044400006734	-1.3350871099763	Asap1
GE1541906	0.800013044369008	8.73490992621598	4.24571598620277	0.00249381844080319	0.0570044400006734	-1.3354577023145	B330016D10Rik
GE1525173	-0.742189670495883	9.64201928176206	-4.24264852860371	0.00250463721541183	0.0571441475324023	-1.33980686036793	Ube2e2
GE35601	-0.678712983061654	9.65646486935732	-4.24219025803372	0.00250625783346084	0.0571441475324023	-1.34045673493308	Il4ra
GE1505806	-0.664607595168091	6.17456860284694	-4.24207754353939	0.00250665660694573	0.0571441475324023	-1.34061658044395	NA
GE32944	0.949796828824557	8.29605061479303	4.24142627865486	0.00250896205577134	0.0571455906304238	-1.3415402058522	Id1
GE136713	-0.723962636930827	8.68192186975312	-4.23937660595326	0.00251623266839706	0.0571889853935325	-1.34444747133651	Clec4a3
GE111422	0.5951641806525	6.86230633410943	4.23923786191653	0.00251672563852931	0.0571889853935325	-1.34464428928133	NA
GE41868	0.675582857612346	6.34875700539106	4.2389921754502	0.00251759883907653	0.0571889853935325	-1.34499281948118	Arhgef7
GE1487560	0.963112594939287	7.99473945766944	4.23782786762319	0.0025217413585773	0.0572320765859838	-1.34664462656407	NA
GE1511258	0.64532480533139	7.64812634295684	4.2371231403104	0.00252425227820405	0.0572380941410912	-1.34764452399009	LOC432852
GE33824	-0.942377658101982	9.14861677537763	-4.23579512303812	0.0025289912531384	0.0572945778388786	-1.34952897411468	Tnfaip3
GE1577200	-0.692023742315206	7.26793608467382	-4.23281708042674	0.00253965301832973	0.0573473159714548	-1.35375576194026	Camk2a
GE1444227	0.667339085391614	10.7289711371325	4.23245138143225	0.00254096558767274	0.0573473159714548	-1.35427489638327	Ppp6r3
GE1463664	0.739320321146161	9.89503605777364	4.23211863021782	0.00254216053309194	0.0573473159714548	-1.35474727660812	Frat2
GE1480374	-1.13744207802237	10.5289317214692	-4.23040303170095	0.00254833100761701	0.0573473159714548	-1.35718303708711	Ocm
GE105497	1.01816409618352	7.3643847909817	4.22900087155146	0.00255338607581987	0.0573473159714548	-1.35917411306512	Tmem57
GE1422609	0.641195943340431	5.67025182669146	4.22791224642956	0.00255731820630413	0.0573473159714548	-1.3607201700523	NA
GE1484431	0.663980995409845	8.25111057176652	4.22784462829388	0.00255756265824196	0.0573473159714548	-1.36081620664862	Rbmx2
GE133646	-0.697975748035139	10.3054570537982	-4.22731993277425	0.00255946038083425	0.0573473159714548	-1.36156144372901	Cul9
GE39251	1.01939852258925	9.58497855836976	4.22730602892774	0.00255951068891015	0.0573473159714548	-1.36158119224061	Cyld
GE1521238	0.658445015472552	8.8627321088615	4.2266160302126	0.00256200863393226	0.0573473159714548	-1.36256127729371	Coq2
GE38147	0.949298855951111	7.14676383329753	4.22546634334488	0.00256617656121807	0.0573473159714548	-1.36419446864121	Smoc1
GE39809	1.27779852310425	8.06262908662164	4.22500252099974	0.00256786010206391	0.0573473159714548	-1.36485340884837	Sgip1
GE118307	-0.798853298867346	9.78194335814257	-4.22394916641548	0.00257168787702566	0.0573473159714548	-1.36635000134133	NA
GE102191	0.608346308327556	12.3351827425574	4.22390060643461	0.00257186448620452	0.0573473159714548	-1.36641899872585	Smarce1
GE1486950	-0.855543430052098	7.93473368445243	-4.22361490903088	0.00257290381073971	0.0573473159714548	-1.36682494451666	Ccl27a
GE42771	0.874334320759143	10.6485633298967	4.22313532399622	0.00257464948270231	0.0573473159714548	-1.36750641152182	Pfn2
GE39923	-0.762976662798258	7.14161022403124	-4.22286431648434	0.00257563650195996	0.0573473159714548	-1.36789151519802	Shpk
GE138366	1.06702525983403	8.69579019183093	4.22281628725753	0.00257581146849912	0.0573473159714548	-1.36795976622787	NA
GE131190	-0.767881270759172	8.25268423870504	-4.22240329127126	0.00257731650537091	0.0573473159714548	-1.36854666062193	Hkdc1
GE1398153	0.779221977106136	9.33852162642972	4.22237519817667	0.00257741891627787	0.0573473159714548	-1.36858658367747	Nek1
GE138361	0.741371134848082	5.92601986580412	4.222059405121	0.00257857041249606	0.0573473159714548	-1.36903536483104	Fam55d
GE127345	0.703959719619652	12.6203179351914	4.22130291157646	0.00258133110794822	0.0573586625529873	-1.37011049665115	NA
GE1421827	0.831145680271273	8.53588413843165	4.22037409906217	0.00258472498945571	0.0573840468695624	-1.37143064572049	NA
GE36112	0.622790171389056	10.8202308869141	4.21956049501591	0.00258770183224465	0.0574001362910526	-1.37258715130289	Snai2
GE33575	-0.612779622001225	11.0753992329571	-4.21884092427529	0.00259033768752801	0.0574086405582838	-1.37361007459704	Ralbp1
GE110751	0.610069134026845	6.65909228101679	4.21811735046613	0.00259299111082879	0.0574175190631567	-1.37463876642829	6720468P15Rik
GE1511985	-0.648244128906805	9.47375173531161	-4.21698940289949	0.00259713323308634	0.0574593183261039	-1.37624250486058	Bcas1
GE1549450	0.757403249797504	8.02410343390888	4.21567353865595	0.00260197440684547	0.0575164975778583	-1.37811366671555	NA
GE34046	-0.913274419416675	8.08869338346793	-4.21419006849648	0.00260744382688551	0.0575169469223835	-1.38022347404756	Msi1
GE41528	0.749143048307269	8.26142912307759	4.21412876821217	0.00260767010063136	0.0575169469223835	-1.38031066303198	Uck2
GE39811	0.751724814802555	10.6841321908859	4.21383225830006	0.00260876488571724	0.0575169469223835	-1.38073240467541	Armc1
GE1484232	-0.9277443741861	8.53124114612596	-4.21252687763168	0.00261359052762667	0.0575735365407267	-1.38258927203155	Klf13
GE35875	-0.728638038570436	8.46897553083808	-4.21170952944585	0.00261661691801498	0.0575904277974506	-1.38375205610664	Pdpk1
GE104070	0.610434461156318	9.85817423150067	4.20981289004255	0.00262365408378638	0.0576954888985879	-1.38645065555686	2410089E03Rik
GE39097	-0.838734091902438	9.26775963299287	-4.20892664296035	0.00262694931257492	0.0577101892919649	-1.38771181995905	1810010H24Rik
GE1508262	-1.3982744605653	7.3809268661439	-4.20786150597069	0.00263091556103867	0.0577101892919649	-1.38922770640463	Itih5
GE37186	0.873541221701986	10.1640314384699	4.20775792259868	0.00263130161675044	0.0577101892919649	-1.38937513366116	Copg
GE128011	0.751015402825467	8.1264263168619	4.20707809856445	0.00263383683243311	0.0577101892919649	-1.39034274742595	NA
GE1409975	0.800694434636788	6.24882188525781	4.20576499995033	0.00263874109018444	0.0577101892919649	-1.39221191439583	Jam3
GE1545430	0.684544600535666	7.4758321407524	4.20538835431383	0.00264014962091286	0.0577101892919649	-1.39274810850181	Nhs
GE38730	0.918138971839953	6.61965497599707	4.20505007801784	0.00264141535023986	0.0577101892919649	-1.39322969785826	Fbln7
GE40156	0.819524284667869	10.657988845912	4.20477717029343	0.00264243696408848	0.0577101892919649	-1.39361823720444	Zmym2
GE1482173	0.932341233330579	8.52514598697709	4.20402340862913	0.00264526082815135	0.0577135971612863	-1.39469142693218	NA
GE122085	0.644892819225641	12.2788663722517	4.20348446563482	0.00264728188784504	0.0577135971612863	-1.3954588142278	NA
GE122535	0.90313597498842	8.97453963772602	4.20286809072261	0.00264959535070818	0.0577135971612863	-1.39633650780426	Fam133b
GE128253	0.852333672365061	8.86058404196937	4.2023209596074	0.00265165073472226	0.0577135971612863	-1.39711564825599	Ciapin1
GE41757	0.638143976053939	10.6996345926826	4.19982348384067	0.00266105463444991	0.05784103619301	-1.40067273623665	Ppie
GE1531965	-0.833726630820502	8.36964561941159	-4.19956107159084	0.00266204478574963	0.05784103619301	-1.40104653678841	Chd7
GE34584	-0.676774341945011	8.36382763615883	-4.19692767478528	0.00267200319723187	0.0580079603814724	-1.40479831960102	Hrh2
GE34822	-0.988743085410007	7.74563673020212	-4.19570827391819	0.00267662798852464	0.0580355965807772	-1.40653594060448	Ccng2
GE34423	-0.870741045530965	8.7500138776987	-4.19488088022628	0.00267977091125211	0.0580355965807772	-1.40771508516162	NA
GE1553805	0.71470254917321	6.47419706913746	4.19425866028661	0.00268213707140839	0.0580355965807772	-1.40860189712309	Glcci1
GE113770	-0.617917193223878	7.31454812641924	-4.19404600084536	0.0026829462802027	0.0580355965807772	-1.40890500076721	NA
GE127654	0.798754414201111	9.88020200026011	4.19359546230436	0.0026846615281805	0.0580355965807772	-1.4095471758145	Pot1a
GE124480	-0.796121858148054	6.36090101901558	-4.19239890668124	0.00268922265269402	0.058063885845307	-1.41125283237152	Pi4k2b
GE42683	-0.915040195734328	6.61523173331154	-4.19205725520425	0.00269052651089997	0.058063885845307	-1.41173988596081	Vtn
GE1447478	0.703727024486593	7.82555221047528	4.19105977182894	0.00269433712633584	0.0580969292207457	-1.41316198340556	Frk
GE42343	-0.783985961519873	11.0264640651123	-4.18764465152658	0.00270742755058156	0.0582496754055468	-1.41803198725451	Alox5ap
GE118456	-0.750054186226315	7.37957932582557	-4.18750836670416	0.00270795135379962	0.0582496754055468	-1.41822636695714	Sap30bp
GE125389	-0.8310777411343	6.74177234845699	-4.18723878456809	0.00270898779794222	0.0582496754055468	-1.41861087345563	4930578N16Rik
GE134633	0.687427822685739	6.80523598157337	4.18682932390645	0.00271056283717105	0.0582496754055468	-1.41919491006404	NA
GE42622	-0.760275330350037	8.81258161322274	-4.18560549332008	0.00271527630247557	0.0583018088636857	-1.42094067599063	Fah
GE1525623	0.707124346881792	7.57644899058726	4.18428555903357	0.00272036975258024	0.0583327427720055	-1.42282378018725	Gpc3
GE40713	0.633790387322271	8.91075829333003	4.18404621889839	0.00272129443072604	0.0583327427720055	-1.42316526603089	Fam33a
GE119025	0.66582913732089	6.01317533621194	4.18281368151359	0.00272606161303236	0.0583858254885343	-1.42492396061616	NA
GE1520731	1.01439549995507	9.69568246068896	4.18207611423082	0.00272891864125751	0.0583979424095131	-1.42597649509878	Tcf4
GE1546146	0.675544230709753	5.73985113552167	4.18000833875545	0.00273694546830511	0.0585205781465541	-1.42892771257055	NA
GE133072	-0.633446225170164	10.2399045086455	-4.17941466704711	0.00273925469572096	0.0585208587006205	-1.42977514302496	Lrrc32
GE117985	-0.673780690450785	10.4760934827303	-4.17730368957283	0.00274748277594992	0.0585757717053578	-1.43278885772009	NA
GE1503162	-0.711952819224903	5.88437500271846	-4.17702377080622	0.00274857581947622	0.0585757717053578	-1.43318853025004	NA
GE1406277	0.640396479395736	7.15053194599431	4.17698689332899	0.00274871985559728	0.0585757717053578	-1.43324118537005	NA
GE1535670	-0.856822298730788	7.2538919530144	-4.17635226848706	0.00275119984254807	0.0585796410919153	-1.43414735929571	Mxi1
GE33316	-0.79811195220463	9.72237437541431	-4.17466088799639	0.00275782114026082	0.0586650401669011	-1.43656275375743	Klf6
GE33044	1.18604069144617	9.74253569646962	4.17383331676912	0.00276106707924139	0.0586650401669011	-1.43774472987576	Epha7
GE127292	0.654729192208945	10.066798347477	4.17356613406708	0.00276211591008284	0.0586650401669011	-1.43812635436358	Nol12
GE112532	0.784681680173227	9.18752288544172	4.17234002939835	0.00276693448663555	0.0587184506751709	-1.43987776894002	Shprh
GE39443	-0.569559527166751	9.60519019926396	-4.1714730499269	0.00277034714275819	0.0587339898564643	-1.44111632935131	Tm9sf2
GE1404309	0.706794118645445	6.78337945869945	4.17098361894052	0.00277227566199735	0.0587339898564643	-1.4418155757993	Ndufv2
GE35581	-0.862480639879085	10.7717319192874	-4.1689996399144	0.00278010794274603	0.0588510059275483	-1.44465043405055	Icam2
GE1452200	-0.753140521674815	10.6822185304983	-4.167291669952	0.00278686960129135	0.0589170489022683	-1.44709137486049	Orai3
GE135057	-0.822389407620304	7.14340549592237	-4.16704411625722	0.00278785109962473	0.0589170489022683	-1.44744520126712	C78948
GE121824	0.641044325946627	11.1741136471596	4.16401387591977	0.00279989543091735	0.0590561141662094	-1.45177703019785	Mrps18b
GE1439258	0.703983213746092	8.64798386862545	4.16128558366048	0.00281078731612211	0.0590561141662094	-1.45567837163883	Dnajc8
GE33412	-1.01543715015535	13.6304812612816	-4.16114485174381	0.00281135037593073	0.0590561141662094	-1.45587964199852	Ager
GE35790	0.716825046134483	11.6874575922691	4.16070166295333	0.00281312433699257	0.0590561141662094	-1.45651349571214	NA
GE38491	0.732260894104252	12.5536728396793	4.16058501221914	0.00281359145670525	0.0590561141662094	-1.45668033574265	Sdha
GE1408556	1.20215990721332	8.16467400749533	4.15947275175027	0.00281804960271922	0.0590561141662094	-1.45827124990167	NA
GE41162	-0.642115299005478	8.0227447235782	-4.15863946468679	0.00282139453096944	0.0590561141662094	-1.45946325564606	4930430A15Rik
GE128674	-0.683492361260239	7.45817463378713	-4.15806390898392	0.0028237073741221	0.0590561141662094	-1.46028663985703	NA
GE116488	0.689017433215935	6.38424139571499	4.15597424828315	0.00283212166814867	0.0590561141662094	-1.46327649707963	NA
GE1535464	0.762224842698796	5.90991680866122	4.15585320027778	0.00283260990636523	0.0590561141662094	-1.46344971054428	Mrpl47
GE33961	-0.672966163149782	7.84137051309624	-4.15435300567599	0.00283866832107353	0.0590561141662094	-1.46559659057575	Ltc4s
GE120914	0.705132148313799	9.68056264781772	4.15410992361251	0.00283965129468259	0.0590561141662094	-1.46594448860828	Pecr
GE1387729	0.720039185949156	10.9863779068919	4.15402828038804	0.00283998152481112	0.0590561141662094	-1.46606133799783	Lars2
GE1517042	-0.792141998269428	8.01274737309975	-4.15366551721858	0.00284144932521367	0.0590561141662094	-1.46658054363097	Fam72a
GE1488139	1.26522718313015	7.27394709401661	4.1534224376888	0.00284243332037648	0.0590561141662094	-1.46692846259605	LOC552909
GE1415303	0.608759435001931	9.53129457630612	4.15299023036724	0.00284418381380141	0.0590561141662094	-1.46754710101669	Rexo4
GE1541898	0.978369260853317	9.41972854728346	4.1525215531204	0.00284608332032268	0.0590561141662094	-1.46821797155355	Nudcd1
GE134976	-0.626866507008666	11.0361009674108	-4.15224759494025	0.00284719427745805	0.0590561141662094	-1.46861013370103	Gm2115
GE1497053	-0.874544917741623	7.59565614017988	-4.15181765472927	0.00284893871083208	0.0590561141662094	-1.46922560123659	NA
GE1529237	0.802687993642047	11.2898469890955	4.15150107597696	0.00285022392498825	0.0590561141662094	-1.46967880705894	Heca
GE113122	-0.736015596200668	9.07415374781114	-4.15128121547155	0.00285111685774336	0.0590561141662094	-1.46999356224195	2310035C23Rik
GE33434	-0.583410459840839	5.96767031154365	-4.15082981316138	0.0028529511046921	0.0590561141662094	-1.4706398179595	Astn1
GE1472797	0.779494802991461	9.17570103238628	4.14982366101676	0.0028570440962209	0.0590561141662094	-1.47208039583266	Gorab
GE1450020	0.631898174691398	7.19411581499842	4.14927703362855	0.00285927039406019	0.0590561141662094	-1.47286310252003	Hells
GE41062	0.791241624638259	8.74082276420835	4.14877410574452	0.0028613203546814	0.0590561141662094	-1.47358327535457	Zmynd19
GE121342	0.679463221059184	12.4066220882369	4.1479848674008	0.00286454050667618	0.0590561141662094	-1.47471350828108	Vta1
GE33465	0.834741421688051	8.82192907465878	4.14785840562358	0.00286505684104331	0.0590561141662094	-1.47489461703218	Capn6
GE137025	-0.68004445670554	8.54553168537668	-4.14783267042643	0.00286516192821654	0.0590561141662094	-1.47493147327334	Cmtm4
GE137986	0.858832513376791	8.86759498429887	4.1472764477083	0.00286743421892124	0.0590561141662094	-1.47572808227879	Galnt12
GE42893	0.845051318799252	11.7916357737518	4.14718815313922	0.00286779509894128	0.0590561141662094	-1.47585453984464	Rbbp6
GE1403140	1.14917466368756	8.39953286493136	4.1470567510113	0.00286833225946413	0.0590561141662094	-1.47604273919149	NA
GE32994	0.600556609885649	8.03005701691906	4.14699643617856	0.00286857885736914	0.0590561141662094	-1.47612912533884	Mat1a
GE1486059	0.936727295003485	7.55660084600326	4.14406921561082	0.00288057417355402	0.0592112145114219	-1.48032228941416	NA
GE1463291	0.643364615332544	8.59416572918272	4.14402420156481	0.00288075905340617	0.0592112145114219	-1.48038678062371	Dusp2
GE125317	0.755704796114063	8.70733700377307	4.14136336342828	0.002891710153177	0.0593884098904289	-1.48419946657165	Jmjd5
GE1545122	-1.31503296260169	8.14058945860283	-4.13842058234996	0.00290387358519913	0.0595901981207491	-1.48841735338477	Fam105a
GE41615	-0.726148448602395	6.47032040935901	-4.13771460500567	0.00290679975262502	0.0596022568746211	-1.48942941898508	Gsr
GE35766	-1.35162345577035	8.73427451299415	-4.13497037054504	0.00291820421507769	0.0597256183572954	-1.49336415487878	Mtap6
GE33873	-0.659791694445184	8.7341052236294	-4.13427224433048	0.00292111312102974	0.0597256183572954	-1.49436531739053	NA
GE130360	0.723750296643484	9.26683560053514	4.13378199487357	0.00292315771594796	0.0597256183572954	-1.49506841248691	NA
GE1421138	-1.06270545868767	11.4179464389874	-4.13373901557301	0.00292333703501819	0.0597256183572954	-1.49513005326286	Tmem64
GE122502	0.559723419374496	9.35666282044645	4.13345244626802	0.00292453296621433	0.0597256183572954	-1.49554105695139	Fam173b
GE133486	0.723110354937621	8.6292256043676	4.13166116961296	0.00293202033209069	0.0597974067690977	-1.4981104154402	Tram1l1
GE37161	-1.3133301016735	6.89954544250001	-4.13110002298507	0.00293437009237689	0.0597974067690977	-1.49891540536082	Sec61a1
GE39407	-0.73503977969149	12.2646611996596	-4.13092897483501	0.00293508674493433	0.0597974067690977	-1.49916079072827	NA
GE1501392	-0.868667270608634	8.49675732777144	-4.12874750769356	0.00294424304950359	0.0599360404174905	-1.50229069441385	D630014O11Rik
GE1540675	-1.71403174883241	7.43542371059559	-4.12731364387316	0.00295027808503327	0.0599663103109088	-1.50434833778954	Camta1
GE1422114	0.590722392041155	9.38125088237186	4.12671869965996	0.00295278605220774	0.0599663103109088	-1.50520219108743	Mbd4
GE1519437	-0.650603182810674	9.0354443707961	-4.1260731784363	0.00295550980764488	0.0599663103109088	-1.50612869004312	Cyp3a25
GE1500163	-0.916187427692234	5.73268304035645	-4.12574692033189	0.00295688746633884	0.0599663103109088	-1.5065969825109	Apol10b
GE41291	0.708681414009284	9.23867517945292	4.12555689227468	0.00295769019641229	0.0599663103109088	-1.50686974521636	Atp5s
GE111018	-0.692529035213788	11.2369208139609	-4.1247865842587	0.00296094657750291	0.0599663103109088	-1.50797548484648	Efna3
GE1547903	0.689541408784168	6.93538557596974	4.12449038695608	0.00296219973639244	0.0599663103109088	-1.50840068468751	Rprd1a
GE125136	-0.76154669426592	8.71854807073835	-4.1232717024009	0.00296736175572334	0.0600231341810483	-1.51015027644522	D130011O08Rik
GE137679	0.808117413610539	10.00704803889	4.12046555542055	0.00297928449778522	0.0601887360280385	-1.51417971544085	Arhgef19
GE41058	-0.711132967045418	6.56853680509353	-4.1200892667846	0.00298088716707565	0.0601887360280385	-1.51472012797161	Arl8b
GE1391817	-0.766707399414661	6.04168114057522	-4.11955695943615	0.00298315592000833	0.0601887360280385	-1.51548464433537	Hars
GE1494175	1.55669345769009	7.4951996372517	4.11893157826057	0.00298582372612223	0.0601887360280385	-1.51638288896018	Plekhg1
GE35622	-0.55752489159684	11.6964244213144	-4.11822338606587	0.00298884787928361	0.0601887360280385	-1.51740014511048	Cd47
GE32889	-0.766120366116148	8.87717853276658	-4.11801979067004	0.0029897178880016	0.0601887360280385	-1.51769260560834	Aldoc
GE1495566	0.893290946696968	10.0926129620124	4.11603380925764	0.00299821866730442	0.0602789411750207	-1.52054574264926	Spnb2
GE39388	-1.00944329563565	8.89303738324013	-4.1148750819174	0.00300319042551708	0.0602789411750207	-1.52221067997082	Dusp26
GE40816	0.797892526229811	10.7090242136342	4.11481334041654	0.00300345558770114	0.0602789411750207	-1.52229939979159	Mterfd1
GE40041	-0.921223992959288	11.5488484133927	-4.11476599596678	0.00300365893562507	0.0602789411750207	-1.52236743205898	Ifitm7
GE136962	1.00362948766099	7.58071439071336	4.11353422056029	0.00300895468600423	0.0602834760140877	-1.52413756352039	Pms1
GE1400705	0.731135451602231	9.99122551361013	4.11323062107136	0.00301026148084271	0.0602834760140877	-1.52457388719213	Asxl1
GE1392623	-0.796170401437164	5.70524340492533	-4.11306359079382	0.0030109806947045	0.0602834760140877	-1.52481394358942	NA
GE34813	-0.860546300756154	12.0729263134046	-4.11244517275372	0.00301364513605447	0.0602894612108479	-1.52570277110243	Cav1
GE1516823	0.627688973359149	8.94178749440218	4.1112349568689	0.00301886663199143	0.0603077759830737	-1.52744232687676	NA
GE33081	0.95420064604065	12.4304420526658	4.11073543375109	0.00302102465550738	0.0603077759830737	-1.52816039995971	Mki67
GE38278	-0.749347934050457	8.79838651820921	-4.11058860957015	0.00302165927454722	0.0603077759830737	-1.52837146914464	Nudt22
GE1519355	0.649301948619619	6.40026164203649	4.10928531781929	0.00302729876003004	0.0603677914989318	-1.53024517202069	NA
GE111776	-0.658100136536085	11.1390593386932	-4.10826510828332	0.00303172117965927	0.0603677914989318	-1.53171206841634	NA
GE41852	-0.626854380692249	10.9732438133914	-4.10825339238305	0.00303177200606712	0.0603677914989318	-1.53172891486515	Ifi30
GE131759	-0.688311714462502	9.29449521717875	-4.10732634439182	0.00303579665737639	0.0603753474541193	-1.53306199269754	BC020535
GE38519	0.592796843377121	8.80376678412238	4.10670304316162	0.00303850584891826	0.0603753474541193	-1.53395835847904	Parn
GE37135	-1.04290207301476	7.05206984995441	-4.10653008266696	0.00303925808387159	0.0603753474541193	-1.53420710193284	Map3k14
GE1507304	-0.77185479220365	9.99939897802867	-4.10489347534538	0.00304638584589051	0.0604391490469213	-1.53656100671464	Tnrc6a
GE1426109	0.755918779521565	9.90994907784691	4.10444002001459	0.00304836390134299	0.0604391490469213	-1.53721327266318	NA
GE1519982	0.750491968813055	9.47916718195006	4.10416049356022	0.00304958393197869	0.0604391490469213	-1.53761536811985	Tspyl3
GE1510407	0.93994175351226	8.74419578175027	4.10266478205759	0.00305612105160718	0.0604811303189264	-1.53976712380025	NA
GE39063	-0.653374594065407	6.7080856093979	-4.10259001439963	0.00305644822265379	0.0604811303189264	-1.53987469432405	Wdr38
GE1553133	0.615028625850889	7.31747715471995	4.10157774555753	0.0030608814370946	0.0604936797120757	-1.54133115635286	E130006D01Rik
GE1396890	0.787000894811603	7.49136336198735	4.09973115530396	0.00306898628644424	0.0604936797120757	-1.54398843062363	NA
GE127526	-0.819002124616708	7.53917976248986	-4.09959211947614	0.00306959745621604	0.0604936797120757	-1.54418852551229	Smpdl3b
GE1530801	0.856613043222454	10.1246247883308	4.09900231865941	0.00307219153473837	0.0604936797120757	-1.54503737476731	Zfp281
GE39734	0.932989047421062	8.37450222490606	4.09888152635608	0.00307272309624693	0.0604936797120757	-1.5452112268904	Parp8
GE41470	0.799409660347472	8.02207466036917	4.09861432909083	0.00307389928067037	0.0604936797120757	-1.54559580204686	Cacna1h
GE40338	-1.02603346731975	6.47931364207735	-4.09816313816171	0.00307588648678583	0.0604936797120757	-1.54624522147526	Cyp20a1
GE126485	0.656980308713863	5.56036459223767	4.09760326287924	0.00307835428943672	0.0604936797120757	-1.54705111618619	Chn2
GE38661	0.564966799435835	8.56425612373431	4.09758291592486	0.00307844401406843	0.0604936797120757	-1.54708040481901	Pik3ip1
GE1392118	-0.609198253183135	8.08414257530723	-4.09703288438223	0.00308087056697584	0.0604947212176527	-1.54787217609886	NA
GE1492874	1.17885051659009	9.03834503563431	4.09648898185551	0.00308327209376287	0.0604952700952534	-1.5486551677293	NA
GE1534663	-0.58191924711368	9.47589808468386	-4.09558442489617	0.00308727047815906	0.0605240826270738	-1.54995744539843	Magi1
GE116425	-0.5600463118631	8.6584564487073	-4.09508284325783	0.00308948999481395	0.0605240826270738	-1.55067961632894	NA
GE32923	0.763733067714433	10.8237696216959	4.09296101877409	0.00309889805245654	0.0606287669096987	-1.55373499525985	Meox2
GE37078	0.688133805815986	8.16512432791911	4.09271308180418	0.00309999939082245	0.0606287669096987	-1.55409206134906	Acrbp
GE110263	-0.831806549302549	7.13193074176516	-4.0922696633406	0.00310197010437663	0.0606287669096987	-1.55473067201355	NA
GE39267	0.558147485375837	9.32268262605504	4.09166668500237	0.00310465211162841	0.0606346884054202	-1.55559912621276	Actr6
GE1414992	-1.0303990854819	8.45890935082401	-4.0908971351617	0.00310807862269119	0.060655130058599	-1.55670756542321	NA
GE1457951	-1.48992611308832	7.44130819588515	-4.08969976098993	0.00311341812111676	0.0607128444169112	-1.55843240169106	NA
GE1401343	0.817766221982162	7.43189339078761	4.08755057886864	0.00312302669086025	0.0607811136809529	-1.56152885187126	NA
GE37885	0.639149824789829	10.2490347834202	4.08726329885708	0.00312431346541672	0.0607811136809529	-1.56194280324487	Wdr12
GE138003	-0.575423550544129	7.53141400542134	-4.08715614791926	0.00312479355738963	0.0607811136809529	-1.56209720366541	Oscp1
GE38630	-0.757720709621635	8.87654955478082	-4.08625224454181	0.00312884665800277	0.0607811136809529	-1.56339975998859	1300014I06Rik
GE1478864	-0.659705964381141	9.72289017872877	-4.08597799860907	0.00313007748807979	0.0607811136809529	-1.56379498127652	NA
GE41102	0.949624799342899	6.89919250387784	4.08572180342676	0.00313122777349595	0.0607811136809529	-1.56416419907667	Gtf3c6
GE33344	0.712948163907603	9.31964439111833	4.0834079405847	0.00314163725114937	0.0608770703806824	-1.5674992707184	Noc2l
GE1491887	1.529662956599	9.95833633922898	4.08328998934591	0.00314216887448878	0.0608770703806824	-1.5676692996869	Megf8
GE1519582	0.756306871385538	9.4534508793217	4.08303094022945	0.00314333678428132	0.0608770703806824	-1.56804273099067	Arglu1
GE109593	-0.645522752110205	9.33085535795803	-4.08158779886179	0.00314985162036104	0.0608802194435598	-1.5701232632788	NA
GE1433095	-0.841971660870149	10.1826711540035	-4.08156656510544	0.00314994758460851	0.0608802194435598	-1.57015387757067	Dsg1b
GE1468729	-0.980559041581511	10.3301404842688	-4.08140775449162	0.00315066541554735	0.0608802194435598	-1.57038284875089	Polr1a
GE33133	-0.710056581712234	9.76709410710427	-4.07786791651162	0.00316671114897657	0.0611089596354438	-1.57548748689929	Calca
GE37171	0.622878497429617	6.92721145107306	4.07773871599255	0.0031672984532672	0.0611089596354438	-1.57567383519626	Stac
GE1535901	0.750936731212623	6.87860386132196	4.07589327578656	0.00317569996584579	0.0611826589217544	-1.57833581009063	NA
GE1439926	-0.585695264488309	7.78782039710152	-4.07584514578646	0.0031759194002229	0.0611826589217544	-1.57840524228285	Kcng2
GE1523061	-0.764740146232606	6.79715312516096	-4.07415083995412	0.00318365442722334	0.0612853477240492	-1.58084965518325	NA
GE1455811	1.16294779636975	5.84196109575142	4.0728897103129	0.00318942495350494	0.0613500934264002	-1.58266938324318	Hipk2
GE136873	-0.838799445954035	5.56020618853569	-4.07176649808338	0.00319457383418171	0.0614027928444865	-1.58429029803562	Txndc2
GE33719	1.28642556053726	6.86537691217305	4.07092788632986	0.00319842388421063	0.0614304668702911	-1.585500622324	Spp1
GE33913	-0.625813022052114	6.21856336403035	-4.06717962949273	0.00321569282550953	0.0617156348221095	-1.59091151980414	Zap70
GE1558253	1.17408152795913	9.64865561011356	4.06613851628558	0.00322050711219772	0.0617205258742148	-1.59241480498533	Qrich1
GE41850	0.664295497353374	10.5441328680495	4.06607718295035	0.00322079096844296	0.0617205258742148	-1.59250337032691	Ipo9
GE33501	0.601396291506891	6.09687147119693	4.06414509586134	0.00322974655546109	0.0618396967128496	-1.59529358062021	Elovl3
GE37153	-0.652206957298739	11.7330589916025	-4.06360410521399	0.0032322589187862	0.0618396967128496	-1.59607494452489	Rab25
GE137678	0.642488191814087	10.0428402247187	4.06255010268285	0.00323715971688304	0.0618396967128496	-1.59759738258979	Dis3l
GE1508880	-0.884311185153679	8.83811778912533	-4.06241263138022	0.00323779950314361	0.0618396967128496	-1.59779596268433	NA
GE1468081	0.902717733272919	10.7939463302899	4.06201301822774	0.00323966005570846	0.0618396967128496	-1.59837322740266	A430005L14Rik
GE130084	-0.75980762440975	8.36782573013602	-4.06160355515814	0.00324156765442646	0.0618396967128496	-1.59896474465357	NA
GE133003	-0.580030544117945	7.08881229214933	-4.05993630268353	0.00324934743111513	0.0618584817394814	-1.60137353381084	Gltpd2
GE37783	0.742910389473206	9.52248009277891	4.05956709854594	0.00325107292003198	0.0618584817394814	-1.6019070011481	Brd4
GE117087	0.668578010946186	7.4776997556633	4.05929834992491	0.00325232954267253	0.0618584817394814	-1.60229533142644	NA
GE117424	-0.582872003724725	6.64472841936135	-4.05900504990116	0.00325370155627451	0.0618584817394814	-1.60271914924038	NA
GE38626	0.819021218206315	9.88047817477773	4.05832423208144	0.0032568887065658	0.0618584817394814	-1.60370297681343	Cyp2d40
GE132973	0.948503722141332	8.91581201029246	4.05827598278789	0.00325711470531581	0.0618584817394814	-1.60377270280911	NA
GE33693	1.26259142614416	8.83453602731367	4.05656075135297	0.00326515972065751	0.0619342852276821	-1.60625163377657	Sstr4
GE34720	0.593480896576084	10.8204107579329	4.05638906577843	0.00326596615317631	0.0619342852276821	-1.60649978481424	NA
GE117640	-0.608912657652986	11.4360350188281	-4.05573025325689	0.0032690626702602	0.061946914704031	-1.60745205895476	Atp6v1e1
GE1574659	0.606920101201325	11.4066613114018	4.0517217155122	0.00328797118473394	0.0621404002751564	-1.6132474989681	Txlna
GE132016	-0.666078810810468	12.2365803357607	-4.05119138454349	0.00329048153407505	0.0621404002751564	-1.6140144098215	Spon1
GE102728	0.558750953677663	10.4789443156756	4.0497587051174	0.00329727344858592	0.0621404002751564	-1.6160864064155	Tnrc6c
GE37816	0.943259725865612	9.33680770304708	4.049730314828	0.00329740819001776	0.0621404002751564	-1.61612746851694	As3mt
GE38572	-0.789392154862826	8.71294625008736	-4.0493245066065	0.00329933481544839	0.0621404002751564	-1.61671441905421	Tmem43
GE35362	0.730624290126334	8.65279235325293	4.04887249366835	0.00330148222059812	0.0621404002751564	-1.61736822659045	Nr2f1
GE1505533	0.878665014304618	6.70597857481051	4.04866434860773	0.00330247157035489	0.0621404002751564	-1.61766930479572	Zmym4
GE121669	-1.30520117863233	11.4604564216492	-4.04825645099947	0.00330441129816845	0.0621404002751564	-1.61825933952286	NA
GE1568998	-1.07724340372293	8.13352029706352	-4.04799769218388	0.00330564243859533	0.0621404002751564	-1.61863365333908	NA
GE1552053	0.907108869805591	6.91852918458718	4.04770679674322	0.00330702706644123	0.0621404002751564	-1.61905446658019	NA
GE35933	-0.588921888987361	11.5394675817664	-4.04728442556133	0.00330903860715755	0.0621404002751564	-1.61966549589257	Cib1
GE39796	0.839467186295419	8.46247525872649	4.04614255834745	0.00331448329577374	0.0621404002751564	-1.62131752189573	Uggt2
GE125294	0.740091877326483	9.56697148707491	4.04544679226933	0.00331780556578206	0.0621404002751564	-1.62232423073223	Flywch2
GE32959	-0.838412478593201	7.58108596359774	-4.04541489935523	0.00331795793916284	0.0621404002751564	-1.62237037846957	NA
GE121353	-0.707697130969354	7.8501467251006	-4.04537813204553	0.00331813361001439	0.0621404002751564	-1.62242357943731	NA
GE1558057	-0.804257315354818	7.93981255938357	-4.045346817983	0.0033182832335892	0.0621404002751564	-1.6224688899056	NA
GE40180	-0.753575265962738	6.11505917695575	-4.04395676270987	0.00332493241126941	0.0621921600773104	-1.6244803972787	6330406I15Rik
GE110172	-0.653442715774807	12.5123561296102	-4.04374898846642	0.00332592749972041	0.0621921600773104	-1.62478108483837	Iqch
GE103409	0.983098223745708	8.27215344920845	4.04212156026314	0.00333373272648926	0.0622600276259987	-1.62713648577624	Tepp
GE33341	0.60592130526314	9.97089646671036	4.04143188242209	0.00333704636128287	0.0622600276259987	-1.62813478060861	Arl6ip4
GE1450545	0.659961751240566	9.25144744463139	4.04062209688266	0.00334094156175009	0.0622600276259987	-1.62930701542501	NA
GE1533411	-0.549953190104765	6.26224211900931	-4.04048014969969	0.0033416248513646	0.0622600276259987	-1.62951250590858	Rrp15
GE1481377	-0.562190405893142	9.02139979359136	-4.04011278715677	0.00334339391414473	0.0622600276259987	-1.63004433328572	Kcnj12
GE1469863	-0.714186501775835	10.5450647915934	-4.03956233070146	0.00334604655405531	0.0622600276259987	-1.63084126001348	Ddx52
GE1473554	0.632611419946032	9.59644279469941	4.0389760435061	0.003348874336037	0.0622600276259987	-1.63169010836689	Tanc2
GE1514904	0.663103214740656	5.37376904029529	4.03892939154996	0.00334909945757618	0.0622600276259987	-1.63175765490191	NA
GE136139	-0.590259274895216	8.91484276003658	-4.03813031155499	0.00335295797396256	0.0622863264448861	-1.63291467667449	NA
GE111691	-0.609172178398465	12.6812433217645	-4.03728629921734	0.00335703861581858	0.0623120176608975	-1.63413685658277	NA
GE112372	-0.856353408403013	8.73290638648259	-4.03683336077345	0.00335923067705392	0.0623120176608975	-1.63479278010236	Cyb5rl
GE40523	-0.937377717194845	10.7629496389436	-4.03571023424434	0.00336467281396073	0.062367575279576	-1.63641936346625	Tsc22d4
GE39491	0.601604596634914	11.6864173829843	4.03374539704132	0.00337421615753954	0.0624976963010162	-1.63926539726499	NA
GE103034	-0.869383256392483	8.8995219276833	-4.03325614099493	0.00337659700264838	0.0624976963010162	-1.63997416180406	Zfp579
GE105695	0.903275501623323	7.5751964990763	4.03214016622884	0.00338203434275996	0.0625219321495328	-1.64159095452961	NA
GE102205	0.608660521888238	9.7531948712638	4.03198059387808	0.00338281258815105	0.0625219321495328	-1.64182215290497	Prkab2
GE40293	0.927052227910038	8.40072366912522	4.0293400119964	0.00339571871639549	0.0626003643402467	-1.64564851771478	Stxbp5
GE129750	0.553873989852866	10.2946133019618	4.02874585172843	0.00339862998530682	0.0626003643402467	-1.6465096287535	Acat1
GE116407	0.683935281163562	6.98842255636134	4.02827652596793	0.00340093147526525	0.0626003643402467	-1.64718985370051	NA
GE1487728	0.795658974642583	10.3985935475754	4.02824307648768	0.00340109556913452	0.0626003643402467	-1.64723833544361	Lsm6
GE1516498	1.02303566552537	7.21331302481377	4.02700199094719	0.00340718997567666	0.0626003643402467	-1.64903727950114	AA589522
GE42676	0.633025350231732	12.6103969511643	4.02645546789699	0.00340987740206017	0.0626003643402467	-1.64982952979973	Tnc
GE42278	-1.23353408959033	6.3912351112949	-4.02638819283916	0.00341020837131507	0.0626003643402467	-1.64992705594238	Mlph
GE1550432	0.606867220882056	5.67744208731789	4.02558590644873	0.00341415798077551	0.0626003643402467	-1.65109015006809	NA
GE132229	0.705799332665917	10.9582411093671	4.02496992140248	0.00341719375691572	0.0626003643402467	-1.65198322052767	Aida
GE1566484	0.705641965792205	8.59394456431702	4.02492177237463	0.00341743117262404	0.0626003643402467	-1.65205303045378	Dpy19l3
GE42774	-0.889085816890743	8.43913669855598	-4.02425651519977	0.00342071326188783	0.0626003643402467	-1.65301760182183	NA
GE1534407	-0.638350153872899	6.29297167487204	-4.02384856529343	0.00342272757513016	0.0626003643402467	-1.65360912860683	Zfp839
GE40850	-0.614157920364911	7.72444249969614	-4.02347124987438	0.00342459175440834	0.0626003643402467	-1.65415625642078	Gpr146
GE120607	0.636941098687651	6.26990691376369	4.02325373457293	0.0034256669119924	0.0626003643402467	-1.65447167456638	Il20
GE38439	-0.643309312296635	10.4236470813949	-4.02307497374419	0.00342655077991185	0.0626003643402467	-1.65473090001028	Zfyve21
GE1447116	-0.663385660470773	9.47141329136944	-4.02286378925797	0.00342759527790288	0.0626003643402467	-1.6550371496248	NA
GE1569919	-0.642622910564029	6.11036592205285	-4.02261805087034	0.00342881110444479	0.0626003643402467	-1.65539351560271	Card11
GE39104	0.59522856312473	10.8708029900214	4.0208973094432	0.00343733764652536	0.0626060428309979	-1.65788914759499	NA
GE34395	-0.641664508304459	7.64449744230468	-4.02088067910474	0.00343742016290609	0.0626060428309979	-1.65791326901369	Fgf7
GE1559000	0.882987173859253	8.37128294573395	4.02082207638057	0.00343771095465974	0.0626060428309979	-1.6579982694507	Arhgap20
GE39522	0.656566694821635	11.3112909513141	4.02019785526527	0.00344081002520025	0.0626060428309979	-1.65890370236721	Snx7
GE36034	-0.666618114461144	14.014308002183	-4.01977897217947	0.00344289132773642	0.0626060428309979	-1.65951132333096	S100a6
GE42872	-0.575002307841492	9.22950364482323	-4.01958401289025	0.00344386047981556	0.0626060428309979	-1.65979413469839	Yipf4
GE34408	-0.723136093263831	9.25748909940391	-4.01833358573495	0.00345008334852763	0.0626744649350847	-1.66160815414036	Flt4
GE35309	0.669345274503329	7.67984162505286	4.0164138994072	0.00345966024133178	0.062737005905945	-1.66439351148689	Dlx1
GE1521479	0.931492332786877	7.92954299945619	4.016126793456	0.00346109498976462	0.062737005905945	-1.66481013093173	NA
GE1454860	0.733386377877578	10.6198862874157	4.01483093978714	0.00346757864628857	0.062737005905945	-1.66669068914169	NA
GE102485	0.539432208525565	8.73148188357603	4.01458075750963	0.00346883189874862	0.062737005905945	-1.66705378395678	Zfp7
GE1570778	1.29510147386702	6.31016016917699	4.01456092386631	0.00346893127325918	0.062737005905945	-1.66708256931987	Ell3
GE41080	0.734195237778733	9.15581651239766	4.01421017410428	0.00347068917290618	0.062737005905945	-1.6675916357174	NA
GE122117	-0.659100375575729	11.2555659904316	-4.01419668624715	0.00347075679081031	0.062737005905945	-1.66761121188622	Lims1
GE1438211	0.620064676337565	12.3146028624184	4.01160236941227	0.00348378893927687	0.0629279437954285	-1.67137706045899	Zfp445
GE42049	-0.611671151288459	9.67286825480836	-4.00981452477985	0.00349280032150977	0.0629748901899181	-1.6739728061109	Csmd1
GE38871	0.578610933296649	5.60916037719213	4.00978422004694	0.00349295328275987	0.0629748901899181	-1.67401680899917	1700025E21Rik
GE115537	0.996632202772434	6.71850988437747	4.00961638399551	0.00349380055434316	0.0629748901899181	-1.67426051159556	BC035044
GE1509461	-0.744238730148407	7.07938501237919	-4.00736412797593	0.00350519168143743	0.063001226207979	-1.67753123404621	Podn
GE1576903	-0.739015949093951	5.53752971992376	-4.00714884532633	0.00350628258171786	0.063001226207979	-1.67784390459653	Grxcr2
GE105508	-0.722302829848768	9.68670862179384	-4.00657957663172	0.00350916898092599	0.063001226207979	-1.67867072613294	NA
GE37585	-0.677082408995446	9.41467555636093	-4.00650552338444	0.00350954464433819	0.063001226207979	-1.67877828646617	Rassf1
GE34700	-0.926962090182484	6.87000695074254	-4.00644789199912	0.00350983703130244	0.063001226207979	-1.67886199502497	Klra2
GE37606	-0.655367102793164	10.794327438566	-4.00639743595512	0.00351009303626673	0.063001226207979	-1.67893528191274	Snx1
GE1507949	0.960583818353821	8.42739173780644	4.00567771107359	0.00351374696428692	0.0630224270786635	-1.67998071398925	Glcci1
GE39176	0.697260760690538	6.8907535017553	4.00378584639097	0.00352337104941339	0.0631309373226922	-1.68272907867646	Erp27
GE37526	-0.805493868801088	8.60324713325334	-4.00322167516733	0.00352624648644842	0.0631309373226922	-1.68354876352338	Tmem59
GE35142	0.838288666103734	9.50025268884603	4.00302925180428	0.0035272277925026	0.0631309373226922	-1.68382834583603	Aspm
GE127171	-0.662235446953133	10.0348607796405	-4.00238180740194	0.00353053172276806	0.0631457277320629	-1.68476909109287	Msl3l2
GE1396196	0.663187336440078	6.53264846574004	4.00110628149895	0.00353705044896911	0.0631831622941628	-1.68662261961107	Fat3
GE115566	0.701916573707729	10.6430262013566	4.00077313525231	0.00353875514887927	0.0631831622941628	-1.68710676826378	Ttc9c
GE1495965	-1.201885278314	9.35796570542723	-3.99992176277127	0.00354311558586553	0.0631831622941628	-1.68834410612049	Awat2
GE126229	-0.696958492164477	9.48014758397149	-3.99978207204631	0.0035438315815869	0.0631831622941628	-1.68854713465673	Slc35a2
GE1458913	0.583994740703114	11.1216740512006	3.99955029855612	0.00354501989565868	0.0631831622941628	-1.68888400367845	Dpysl3
GE36560	-0.662003836752348	10.9926233689846	-3.99887196589451	0.00354850018670372	0.0632009952889712	-1.68986996336205	Bcar3
GE1524575	0.716789077381438	9.92317471113008	3.99731896986598	0.0035564818226966	0.0632574284209792	-1.69212749381439	Wsb2
GE137351	0.596246971971018	10.8467042021319	3.99684004527966	0.00355894712627664	0.0632574284209792	-1.69282375637917	Nup214
GE1455271	0.798533100678183	8.67709793555449	3.99679541154738	0.00355917697503036	0.0632574284209792	-1.69288864672679	Plagl2
GE39552	0.623269028955828	11.0836870434768	3.9959221937101	0.00356367694469484	0.0632574284209792	-1.69415822285317	Ncapd2
GE1460494	-0.637163867455444	9.70261911586695	-3.9958443407957	0.00356407844048048	0.0632574284209792	-1.69427141882419	NA
GE40868	-1.20091346831923	6.62438915996289	-3.995305333455	0.00356685948424138	0.0632627332462491	-1.6950551438383	Adamtsl5
GE1429942	0.955164757968994	8.53793873320977	3.99388484709649	0.00357419968457772	0.0632782058709717	-1.69712074833211	NA
GE1537936	0.784379485284754	9.88761625818858	3.99338650238722	0.00357677864479933	0.0632782058709717	-1.69784548487652	Pde4dip
GE1556523	1.06570876647445	7.7856670860062	3.99325544940444	0.00357745718088511	0.0632782058709717	-1.6980360793938	Clstn2
GE121363	0.589600531912636	10.3644019723144	3.99310586407735	0.00357823183749874	0.0632782058709717	-1.69825362903275	Mrps28
GE1509847	0.617949380888283	5.82330451369309	3.99254081443819	0.0035811596733864	0.0632782058709717	-1.69907543812115	Syn2
GE40747	0.542184791697957	7.39624372988221	3.99225753949263	0.00358262844084483	0.0632782058709717	-1.69948745050165	Mrpl35
GE1406948	0.720226444318748	7.01450733961329	3.99170089050698	0.00358551651445999	0.0632853596980899	-1.70029710756274	Tox
GE38923	-1.48036747162016	7.26407367449732	-3.99007037745616	0.00359399045596691	0.0633818986195107	-1.70266897131543	Rexo1
GE138454	0.616085531603623	5.70584502431451	3.98969204933407	0.00359595972079148	0.0633818986195107	-1.70321936837913	Letm2
GE103090	0.639588049006083	10.2630925426058	3.98920677528513	0.00359848734510507	0.0633826171145079	-1.70392538123762	Cdca8
GE1396858	-0.879257078231426	11.0023769511228	-3.98864913070586	0.00360139426535909	0.0633900108019386	-1.70473672487393	Trim11
GE1462269	0.569331153731305	7.99465605277591	3.98801105223472	0.00360472355228018	0.0634048234485611	-1.70566514903795	NA
GE1445299	0.605888435098421	6.21855724334586	3.98686894977004	0.00361069088178545	0.0634189103252495	-1.7073270862457	1700008J07Rik
GE42899	0.679740026035503	11.0624473344534	3.98671611108345	0.00361149024296048	0.0634189103252495	-1.70754950422476	Nbea
GE115191	0.701347995320159	6.49005859238061	3.98642959090982	0.00361298928050623	0.0634189103252495	-1.70796647054325	NA
GE33816	0.804685727960871	9.52221363251497	3.98556272393029	0.00361752866683728	0.0634548885971656	-1.7092280723839	Tk1
GE1422149	-0.554116112864868	8.17676926971769	-3.98456646978276	0.00362275311686994	0.0635028257838131	-1.71067810872965	4930422G04Rik
GE1480315	-1.1955152321594	8.28567842189607	-3.98363566133737	0.00362764164377979	0.0635411496898325	-1.71203301505721	NA
GE37792	0.552092322123308	11.1853947345939	3.98320123826937	0.00362992560710935	0.0635411496898325	-1.71266541280027	NA
GE40320	-0.768357945784189	10.1347714010608	-3.98074946237195	0.00364284454599036	0.0637235270718301	-1.71623500311213	Zbtb4
GE1390323	-0.667390578972415	6.21684234878236	-3.98006162882555	0.00364647770146051	0.0637324423660313	-1.71723658479256	Zfp608
GE136780	0.64657148654843	8.24389196240282	3.9797064322732	0.00364835537379997	0.0637324423660313	-1.71775382643561	Csrnp2
GE129533	0.733660659647899	10.6632012944949	3.97806816974321	0.00365702907611679	0.0637471337867368	-1.72013971270448	Zfp639
GE110374	-0.763236411011312	7.39562747411216	-3.97780856981511	0.00365840553492962	0.0637471337867368	-1.72051781585999	Krt19
GE118323	-0.701256287509978	5.8718070086204	-3.97746070304543	0.00366025087215353	0.0637471337867368	-1.72102449300605	B230209G03Rik
GE1508003	0.534017587191997	6.64357207392153	3.97669148054932	0.00366433491427851	0.0637471337867368	-1.72214494584831	Acox1
GE1551182	-0.631062870771382	10.0752066308729	-3.97657434824259	0.00366495723289344	0.0637471337867368	-1.72231556851831	Zdhhc23
GE1458082	1.15707076474054	8.19884044477077	3.97646758604541	0.00366552455387649	0.0637471337867368	-1.72247108706746	Cep68
GE41266	0.677599205868173	11.4940380111579	3.97624558851895	0.00366670452118163	0.0637471337867368	-1.72279447191261	Srsf6
GE39721	-0.941364039371596	6.25710662079339	-3.97489090049894	0.00367391378864546	0.0638131785972212	-1.72476800126936	Kdelr1
GE130379	0.70129895044273	6.09826985203444	3.97459117342092	0.00367551089499434	0.0638131785972212	-1.72520468263403	Gckr
GE36499	0.832160801530417	6.25199621233318	3.97380281374791	0.00367971523695074	0.0638208121527541	-1.7263533272514	Noc3l
GE102715	0.779373320238692	9.8358630861223	3.97323385150794	0.00368275271630807	0.0638208121527541	-1.72718236234226	Rbm28
GE37295	-0.594389135863491	11.4494399527949	-3.97214188132658	0.00368858984239987	0.0638208121527541	-1.72877359882807	St3gal6
GE42406	0.913362248868395	10.0758157027626	3.97147466410292	0.00369216131190133	0.0638208121527541	-1.72974596021622	Tmem57
GE37549	-0.575245938720352	10.5194293666866	-3.97123997086783	0.00369341845144283	0.0638208121527541	-1.73008800245375	Ankrd49
GE34691	-0.640381975008239	10.0717083185038	-3.97064921364599	0.0036965848786328	0.0638208121527541	-1.73094900676873	Kif3b
GE1577254	0.896483187450466	8.52627687210402	3.97051053549471	0.00369732860599137	0.0638208121527541	-1.73115113150176	Lrrc28
GE122667	0.664839162414193	9.10652377950801	3.9703142894693	0.00369838134132739	0.0638208121527541	-1.73143716653642	Fam114a1
GE1543092	1.21724680035103	7.64024369133739	3.96981527792271	0.00370105966287588	0.0638208121527541	-1.73216451641459	Sncaip
GE35134	-0.938684796446664	6.01295912076744	-3.9697922928316	0.00370118307955718	0.0638208121527541	-1.73219801988742	NA
GE40395	0.72240964675828	10.4190905540209	3.9690573447604	0.00370513164354563	0.0638208121527541	-1.73326933186669	Ppp1r7
GE1549685	-0.751390786522965	7.18710788725897	-3.96889597535039	0.00370599921473991	0.0638208121527541	-1.73350456532481	9330182L06Rik
GE34079	-0.868237126365441	10.4821717184409	-3.96795752891591	0.00371104888821099	0.0638542286755705	-1.7348726411134	Nbl1
GE136398	-0.86299605617167	7.42545823074873	-3.96722605879337	0.00371498993859896	0.0638542286755705	-1.73593906987273	Nr2e1
GE133187	0.845927910800938	10.5105190263718	3.966724015592	0.00371769745648863	0.0638542286755705	-1.73667105437819	Lrrc33
GE129128	-1.130621091981	9.39955390802462	-3.96649472901305	0.00371893469902851	0.0638542286755705	-1.73700536838429	Fyb
GE1411828	0.623086772965336	5.99226769582025	3.96621096819276	0.00372046649598706	0.0638542286755705	-1.73741911931846	Vmo1
GE1572106	-0.65822439946647	6.35303132503006	-3.96574390513634	0.00372298926122295	0.0638545271203158	-1.73810016714583	Itk
GE104157	0.732611530708815	6.45950070720441	3.96459121974817	0.00372922312047348	0.0638641827078467	-1.73978108462871	Arhgap26
GE1546078	-0.795093983278093	10.2540572697989	-3.96412402691495	0.00373175292657888	0.0638641827078467	-1.74046242681782	NA
GE33738	0.679309057440307	9.39587839747459	3.96380038006803	0.00373350651828203	0.0638641827078467	-1.74093444294981	Stk10
GE1487538	0.880635764356986	9.35962865683186	3.96336971887817	0.00373584130170892	0.0638641827078467	-1.74156255451644	NA
GE33033	0.604967866974501	10.4458209477215	3.96332552193603	0.0037360809988386	0.0638641827078467	-1.74162701641512	Psmd2
GE1452816	-0.695701121691242	10.5531467688827	-3.96227758363622	0.00374176918503324	0.0638733803368259	-1.74315552947332	NA
GE41628	-0.795257743795787	6.01052920149969	-3.9619303092237	0.00374365622130969	0.0638733803368259	-1.74366209432392	Tex14
GE1498875	0.588641027795311	6.06858927552897	3.96108639622468	0.00374824615023417	0.0638733803368259	-1.74489316941994	Rrp12
GE35548	-0.625789140107688	7.2185775425281	-3.96082265590143	0.00374968182971045	0.0638733803368259	-1.74527792619491	Hipk1
GE1539981	0.734473307516435	11.8421174708244	3.96072585359143	0.0037502089236161	0.0638733803368259	-1.7454191483733	Odc1
GE34122	0.855633817192676	6.26385237613425	3.96044159232573	0.00375175719892574	0.0638733803368259	-1.74583385668271	Ctnnd2
GE39301	0.743754947490057	9.61310186053452	3.96000034488633	0.00375416187642975	0.0638733803368259	-1.74647761406937	Yars2
GE35789	0.686183736710731	11.2651341765936	3.95873352159131	0.0037610748602698	0.0639483088483632	-1.74832599429586	Ndufs4
GE1433896	0.927456410676487	6.07530370053863	3.95731821056094	0.00376881420280129	0.0640177418964659	-1.75039129115022	Myo1e
GE126276	-0.733982126600317	5.9977905977173	-3.95706838693478	0.00377018207661142	0.0640177418964659	-1.75075587584049	NA
GE124190	0.94796681323626	9.65999548936431	3.95630355940685	0.00377437307585174	0.0640462360747226	-1.75187209466102	Anln
GE1449611	0.855289824940415	6.42798906996176	3.9551896055361	0.00378048606634856	0.0641072843466572	-1.75349798684251	Fam59a
GE120761	0.558306919962457	7.56461856733121	3.95318949531908	0.0037914885032165	0.064124983857275	-1.75641771609205	Camk4
GE1413353	-0.677499596336306	9.45675959914567	-3.95291140807509	0.0037930209410152	0.064124983857275	-1.75682370727458	Sesn1
GE1437390	0.66774012132033	12.1429677307234	3.95290990272021	0.00379302923827743	0.064124983857275	-1.75682590503415	Rsl1d1
GE126407	-0.596006475039917	7.88164466107292	-3.95223871509008	0.00379673064132206	0.064124983857275	-1.757805844086	D730040F13Rik
GE1533490	-0.64705520330627	8.49549489195813	-3.95130706100393	0.00380187482941756	0.064124983857275	-1.75916616938181	Rpa1
GE138355	0.63169227486954	9.44144490884492	3.95093185461931	0.00380394865578372	0.064124983857275	-1.75971404902688	Zfp846
GE133121	-0.590719492828436	8.33799787907767	-3.95071663782599	0.00380513873848817	0.064124983857275	-1.76002831925194	Adra2b
GE1478291	1.09945158476455	6.50989512235843	3.95012413073167	0.00380841717333399	0.064124983857275	-1.7608935605347	Arid5b
GE137976	1.15930161077113	10.6827440315786	3.94967692863324	0.00381089360850111	0.064124983857275	-1.76154664427408	Slc25a24
GE1521661	0.773225899744858	6.48228517578453	3.94765329662519	0.00382212120989078	0.064124983857275	-1.76450225556214	NA
GE1417423	0.64585666000893	6.57931796530429	3.94739611620825	0.00382355063487265	0.064124983857275	-1.7648779203488	Ces2e
GE35386	0.55009991154745	10.3331936095695	3.94719868144451	0.00382464837672862	0.064124983857275	-1.76516632054009	Srsf10
GE1551249	0.785925439718268	6.03530698661196	3.94664838213862	0.00382770982864493	0.064124983857275	-1.76597019128642	NA
GE1428976	0.951792452459868	8.80752373886533	3.94651268935951	0.00382846512306692	0.064124983857275	-1.76616841612276	Zc3h7b
GE1394787	1.16032438064298	7.64482112198161	3.94556895964148	0.00383372252069492	0.064124983857275	-1.7675471203198	NA
GE117166	0.742919479945867	8.57784272224059	3.94551142619984	0.00383404328113871	0.064124983857275	-1.76763117547412	Ncoa1
GE33863	0.742907463015143	9.8858292939316	3.94547978487361	0.00383421970006352	0.064124983857275	-1.76767740298421	Usp10
GE1469641	0.583759913868922	11.3547884908201	3.94504058146044	0.00383666941092326	0.064124983857275	-1.76831908694166	Pcnt
GE1482868	-0.596601695054693	6.58259992994763	-3.9450102446614	0.00383683867977571	0.064124983857275	-1.76836341052402	NA
GE36514	-1.24624127436621	8.9542064679739	-3.94382909537412	0.00384343528205674	0.064124983857275	-1.77008922742202	Plaur
GE112514	-1.63304607500933	13.5172571269751	-3.94379873398265	0.00384360500685164	0.064124983857275	-1.77013359200636	NA
GE36468	-0.768367960842662	10.5502781707066	-3.94349532256114	0.00384530156209915	0.064124983857275	-1.77057694894253	Hexa
GE38220	-0.687537561267408	8.47943497091678	-3.94319150892643	0.00384700116684452	0.064124983857275	-1.77102090632165	Scamp2
GE1560668	-0.560567881813618	8.95469792497571	-3.94312193442206	0.00384739049570629	0.064124983857275	-1.77112257607878	NA
GE125556	0.673771678764338	13.2446666165115	3.94299981704183	0.00384807394853763	0.064124983857275	-1.7713010287565	Dlst
GE133878	0.823062973804949	8.33530030057771	3.94270639764054	0.00384971665479269	0.064124983857275	-1.77172981705497	Ercc6l
GE39148	-0.651418635882145	10.1402145272822	-3.94262029081668	0.00385019886514745	0.064124983857275	-1.77185565147127	Creb3
GE40355	0.636427599998941	8.51082596803406	3.94194094865271	0.00385400553730976	0.064124983857275	-1.77284846139202	Ncald
GE42019	0.745467560072013	5.8960142581194	3.94185392210506	0.00385449347782576	0.064124983857275	-1.77297564905255	Cml3
GE35879	-0.614794244848333	8.79703226694966	-3.94086446836579	0.00386004578410159	0.0641754643831684	-1.77442179040511	Per2
GE103211	-0.58591189524844	9.09791593870923	-3.93915603358465	0.0038696527358098	0.0642119602038176	-1.77691907958838	1190003J15Rik
GE1479937	0.756568150145013	8.17469490623186	3.93872607659675	0.00387207450526792	0.0642119602038176	-1.77754762861544	NA
GE1400458	-0.974072932370494	7.67612836024342	-3.93784107570707	0.00387706443848394	0.0642119602038176	-1.77884148097842	NA
GE1558352	1.08843719222154	7.25206162057739	3.93694178605005	0.00388214196340438	0.0642119602038176	-1.7801563335532	NA
GE104208	0.649554221818635	11.3926894771472	3.93691754028347	0.00388227895681039	0.0642119602038176	-1.78019178485941	Tead1
GE1402137	0.596671054759394	7.47107312126977	3.93661037923226	0.00388401492439017	0.0642119602038176	-1.78064091193071	Paip1
GE1573757	-0.676696885744523	9.54261932912618	-3.93653984726322	0.00388441366345937	0.0642119602038176	-1.78074404473023	Ticam1
GE41328	-0.645158651146959	9.51814330965412	-3.93532492248096	0.00389128886741644	0.0642119602038176	-1.78252063151096	Fam195a
GE116475	0.642157927075555	8.60098132889398	3.93517762712615	0.00389212328688038	0.0642119602038176	-1.78273603557005	Dcaf17
GE36920	-0.695060126567514	9.18704650872992	-3.93505602364028	0.00389281230724204	0.0642119602038176	-1.78291387020278	NA
GE35814	0.611057464437524	11.2110743100978	3.93490932116624	0.00389364371472275	0.0642119602038176	-1.78312841264946	Cox4nb
GE113215	0.633026165846323	11.3072677487657	3.93470124787483	0.00389482325408977	0.0642119602038176	-1.78343271083651	D030056L22Rik
GE40398	0.795126183762299	9.73121686751938	3.93467128298456	0.00389499315239542	0.0642119602038176	-1.78347653368212	Pbk
GE42430	0.587870188182524	11.4037400691698	3.93363529648787	0.00390087196878542	0.0642517559263785	-1.78499171189012	Syncrip
GE42561	-0.62252188250705	10.8380155110182	-3.93335766601297	0.00390244902005077	0.0642517559263785	-1.78539778435247	Rpia
GE1406749	-0.660428037879562	6.27037290006371	-3.93229712753452	0.00390847956242304	0.0643095020061175	-1.78694906404101	Rpl10a-ps2
GE1478593	0.905186718382834	6.27527383852762	3.93167512126292	0.00391202110156171	0.0643262463325828	-1.78785896206149	NA
GE35681	-0.660052259015997	7.45627437523065	-3.9308897488057	0.00391649769413904	0.064333433194529	-1.78900791512228	NA
GE36532	-0.679422272157197	8.72390618144936	-3.93071289525325	0.00391750650597987	0.064333433194529	-1.78926665299294	Adamts8
GE35461	0.708285590039424	9.45317008234127	3.93001021119169	0.0039215175103717	0.0643578343765895	-1.79029472662031	Ggh
GE1412216	0.714593532859648	7.73662850902234	3.92930395471091	0.00392555332003921	0.0643641418542351	-1.79132809515797	Fat2
GE114288	0.572425518468039	9.19518174745808	3.92905926730848	0.00392695258693984	0.0643641418542351	-1.79168612872597	Gphn
GE102458	-0.547993247497672	8.60655431508024	-3.92803547903951	0.00393281298346061	0.0643642627331637	-1.79318425384038	Alg1
GE1395747	-0.579292241013221	6.59135155255054	-3.92795262450043	0.0039332876694335	0.0643642627331637	-1.79330550244362	Cd320
GE40586	-0.749602539769349	8.32848009628742	-3.92773476848663	0.00393453609048806	0.0643642627331637	-1.79362431550465	Rab6
GE1404952	0.715956956648227	7.43924821248841	3.92546533671486	0.00394756619686453	0.0644977103020523	-1.7969458153025	Ptpn7
GE34084	0.76203696693755	7.97803494230285	3.92541861916443	0.00394783491195825	0.0644977103020523	-1.79701419768245	Ndrg1
GE34907	-0.532184100016829	11.1028913897176	-3.92499273294443	0.00395028547029872	0.0644977103020523	-1.79763759845062	Csrp2
GE1387856	-0.839095617219886	8.95498252045001	-3.9231460860457	0.00396092989598413	0.0646147067541364	-1.80034095751223	Etnk1
GE37907	0.632945637348975	7.31454667442055	3.92263059282429	0.0039639067549404	0.0646147067541364	-1.80109568601868	Gsdma
GE137931	0.643476806442576	10.6428414682684	3.92243156251691	0.00396505674906695	0.0646147067541364	-1.8013870940381	D2Wsu81e
GE1511912	0.70580858079221	8.98746603912918	3.9219769353189	0.00396768491278462	0.0646162206850746	-1.80205275172709	Uhrf1
GE1422764	-0.809056794651183	7.48445494857848	-3.92071708149112	0.0039749777383328	0.0646686001531943	-1.80389755666117	Lace1
GE34036	0.619433395700684	13.398043244129	3.92030523477283	0.00397736486469027	0.0646686001531943	-1.80450067116804	Mdh1
GE37363	0.939863631833779	9.9460248012837	3.92010721438434	0.0039785131651512	0.0646686001531943	-1.80479066344183	Vcan
GE137567	0.73248319947927	7.65184774800092	3.91886411334256	0.00398572986341182	0.0646971167325607	-1.80661125336045	Exog
GE34723	0.669422832256657	9.06801034297531	3.91748236445969	0.0039937678500398	0.0646971167325607	-1.80863514826212	Adam12
GE1460797	0.962091205509326	9.72244059117023	3.91733508852642	0.00399462561049348	0.0646971167325607	-1.80885088373124	NA
GE41873	-0.720930648752113	5.93220120723524	-3.91699589327313	0.00399660188939698	0.0646971167325607	-1.80934776128215	Dock2
GE1402522	0.618056404197757	7.04764107290847	3.91676415396556	0.00399795268897627	0.0646971167325607	-1.80968723867727	AI429214
GE104933	-0.610230690520405	8.34607818874876	-3.91663896369228	0.00399868262079912	0.0646971167325607	-1.80987063429813	Shpk
GE137490	-0.568370739494211	10.0347466752699	-3.91654152346585	0.00399925085210426	0.0646971167325607	-1.81001337938196	2310007B03Rik
GE1484442	1.00593689180021	7.59370552186072	3.91631450967068	0.00400057503709796	0.0646971167325607	-1.81034594832087	B930068K11Rik
GE1468414	-1.15296968728242	9.02537728550107	-3.91585531408121	0.00400325498161994	0.0646994037517739	-1.81101867866317	Dusp3
GE1545218	-0.548785698754473	8.22035686831387	-3.91502038102243	0.00400813269986512	0.0647143264391307	-1.81224194527246	Zfp653
GE1535177	0.662729324156604	11.5696482978427	3.9148281635367	0.00400925654048681	0.0647143264391307	-1.81252357799356	Rrbp1
GE119739	0.797889104438713	7.00684318917084	3.91307920389542	0.00401949765498345	0.0648385675522553	-1.81508634552897	Krtap15
GE1439253	-0.60186161324582	8.04121840233781	-3.91209808520624	0.00402525484825945	0.0648903670572983	-1.81652417071915	Tnfsf8
GE1440767	-0.554744562060893	11.7785990082784	-3.91066831375636	0.0040336604758497	0.064984768993667	-1.81861972925903	Gfra2
GE137899	-0.54179498058152	7.50503075199071	-3.90987910471558	0.00403830824956864	0.0650185485513303	-1.8197765603985	Zbtb41
GE33610	0.668251110606043	8.70846973387508	3.90898400076285	0.00404358656486087	0.0650624310471016	-1.82108871599747	Prrx2
GE1532493	1.17499354834813	7.29291789594387	3.90802722464622	0.00404923668583968	0.0651122368529943	-1.82249139886913	Ninl
GE125590	0.650825883503051	10.71023890933	3.90742157030898	0.0040528176506022	0.0651287285377669	-1.8233793835246	Tada1
GE1488263	0.71886397138519	8.8384417614783	3.9037656743409	0.00407450514757876	0.065406602869911	-1.82874056117902	Csnk1d
GE1559851	0.990277721089242	6.26215484109871	3.90364187596449	0.00407524170586647	0.065406602869911	-1.82892213670281	NA
GE1438569	-0.617027522270082	9.11283021379655	-3.90036392174795	0.00409479613635864	0.0656000262169684	-1.8337306802398	Fam167a
GE111911	-0.65075306704443	6.97904910980738	-3.90028192015005	0.00409528659201896	0.0656000262169684	-1.83385098987645	2410021H03Rik
GE1404895	-0.780425554246835	7.93098131281158	-3.89953671714667	0.00409974655925414	0.0656000262169684	-1.83494436524756	Gpt
GE1532048	0.56086031345823	10.9744848207522	3.89867773985893	0.0041048938775876	0.0656000262169684	-1.83620476565628	Vps13b
GE1498865	1.04501001053697	7.57144947679209	3.89828155114633	0.00410727031143491	0.0656000262169684	-1.83678613765532	Zfp280b
GE1481009	0.780360467455003	6.9838877999316	3.89824427696185	0.00410749396628034	0.0656000262169684	-1.83684083532812	NA
GE120134	-0.662898326974882	7.8764962597193	-3.89818484421307	0.00410785060514737	0.0656000262169684	-1.83692804977954	Smad9
GE124968	0.768607337486166	9.19042263656353	3.8981792640853	0.00410788409158715	0.0656000262169684	-1.83693623834985	Pih1d1
GE1558987	0.69359473880287	10.0052131901656	3.89751807020676	0.00411185398726137	0.065622305931954	-1.83790653855231	D030029J20Rik
GE127135	-0.667025739553551	11.6559511944889	-3.89539887365836	0.00412460550037879	0.0657471067229189	-1.84101685240865	NA
GE42252	0.599703043457739	11.0785762972824	3.89536109610357	0.00412483319535243	0.0657471067229189	-1.84107230348681	2010002N04Rik
GE130694	0.70092463876683	13.3223179780868	3.89460120389256	0.00412941610551374	0.0657543000444015	-1.84218773806184	Eif3l
GE1442542	-0.69264505230681	7.13529546442714	-3.89443083919238	0.00413044431949962	0.0657543000444015	-1.84243782460896	Trib3
GE37790	-0.544066449693833	8.61251519718243	-3.89293718078104	0.00413947079073482	0.0657842487411188	-1.8446306057045	Birc6
GE39387	0.576513312764963	9.46455913992615	3.89291506537532	0.004139604596288	0.0657842487411188	-1.84466307472592	NA
GE1387670	0.6637372900575	6.70449757748644	3.89260379015067	0.00414148840386173	0.0657842487411188	-1.84512008451833	Tcra-V22.1
GE38605	0.662525248932576	10.6746073614519	3.8924119349188	0.0041426499481891	0.0657842487411188	-1.84540177012137	Josd1
GE1435211	0.938130980027566	9.13383919673976	3.89153972307231	0.00414793493657954	0.065827159233252	-1.84668243129095	4933424B01Rik
GE37508	-0.755088446101176	9.32993747626937	-3.88981667562442	0.00415839651477935	0.0659310857255872	-1.84921266896847	Ivd
GE40059	0.683077926853766	9.12740713633779	3.88960933158341	0.00415965730948108	0.0659310857255872	-1.84951717378488	5033423O07Rik
GE35845	0.882385961189327	6.45514157416077	3.88847094992982	0.00416658671536114	0.0659681300502372	-1.85118910089609	Orc1
GE131886	-1.00135703499778	7.94607509500222	-3.88837504074341	0.00416717108254725	0.0659681300502372	-1.85132996952065	A830018L16Rik
GE136060	0.558499270423011	6.33558916783472	3.88716107608601	0.00417457522687743	0.0660082768906182	-1.85311311272326	Olfr381
GE1494005	0.999582744425489	8.62856697222417	3.88633154357938	0.00417964272499456	0.0660082768906182	-1.85433169346364	Atp6v0a1
GE109944	-0.795181177624814	9.48101291719652	-3.88591526119435	0.00418218820521859	0.0660082768906182	-1.85494324596951	Ankrd52
GE41906	-0.699184646006659	11.1487354869336	-3.88560587266971	0.00418408112162654	0.0660082768906182	-1.85539777786944	H2afy
GE40410	0.926800237474778	9.21223784392778	3.88545020536271	0.00418503387831716	0.0660082768906182	-1.85562647822444	Ccnh
GE103743	0.689316709558218	10.5875939564637	3.88536895767318	0.00418553124395947	0.0660082768906182	-1.85574584546732	Coq2
GE124084	-0.619267332885729	7.25030377861976	-3.88496827005791	0.00418798501348014	0.0660082768906182	-1.85633453953053	Hspa12b
GE128648	-0.871024219357112	10.4178288733178	-3.88456988882285	0.00419042617840547	0.0660082768906182	-1.85691986647312	Rhot1
GE1462895	0.780494215924616	6.25086746786096	3.88392700750987	0.00419436876671042	0.0660295718079978	-1.85786447348183	NA
GE118873	0.619345991982544	7.16028183035268	3.88334871959441	0.00419791860039881	0.0660334709145367	-1.85871421878297	Gng8
GE35329	-0.65923708111336	7.67039847197169	-3.88209087547896	0.00420565096252129	0.0660334709145367	-1.86056266998085	Dtna
GE1497455	1.0314563555237	5.79049606041839	3.88205095321391	0.00420589662549282	0.0660334709145367	-1.86062134079814	Gm10283
GE1399928	0.569788195421353	9.60745097072222	3.88161295926443	0.00420859283978157	0.0660334709145367	-1.861265042375	Golim4
GE132396	-0.772454788457077	8.40140339114976	-3.88043727905101	0.00421583923063989	0.0660334709145367	-1.86299301847114	Pitpnc1
GE1417612	0.974134835570794	9.65035359248662	3.88042301400863	0.00421592723584152	0.0660334709145367	-1.86301398590209	Dis3
GE1567468	0.580960950598396	8.23104579777235	3.88006376958789	0.00421814416466369	0.0660334709145367	-1.86354202928413	Nat10
GE38757	-0.615748538348339	7.03067118611676	-3.87955292070707	0.00422129879669926	0.0660334709145367	-1.86429294171277	1700001L05Rik
GE1457126	0.625348924174879	8.13451329495578	3.87950435790298	0.00422159881612865	0.0660334709145367	-1.8643643274923	Fer1l6
GE1464831	-0.547609336076676	8.15878444314489	-3.87932706317565	0.00422269433006231	0.0660334709145367	-1.86462494780023	NA
GE38404	0.588849778574229	11.9624041455861	3.87925883379545	0.00422311600387236	0.0660334709145367	-1.86472524498256	Mrpl13
GE1573265	-0.577790820446499	7.77242318615879	-3.87776874649333	0.00423233629372219	0.066125075241659	-1.86691582912224	Acap1
GE1505275	0.656524884021808	9.60381419956408	3.87686984013429	0.00423790887075576	0.066125075241659	-1.86823745963688	Atf1
GE1409554	-0.680340394319329	8.30930105004359	-3.87675109686776	0.00423864557834972	0.066125075241659	-1.86841205180983	Ttc18
GE117668	-0.759342230640347	7.22454712529987	-3.87663720189308	0.00423935233432223	0.066125075241659	-1.86857951715606	Tmco1
GE37341	-0.707789192677894	7.05824123216869	-3.87495418803251	0.004249810636694	0.0662143609974221	-1.87105433754631	Ywhag
GE1453584	0.530337906649175	9.00974501246464	3.87487996779818	0.0042502724758419	0.0662143609974221	-1.87116348487711	NA
GE104293	0.775328426781036	8.065423411121	3.8739885320315	0.00425582365864333	0.0662537823653344	-1.87247447666652	Ckap2l
GE41308	0.979697815606302	10.2514298099847	3.87363907093526	0.00425800194273229	0.0662537823653344	-1.8729884413919	B230118H07Rik
GE116812	-1.32128347313156	8.94907637750016	-3.87272373665166	0.00426371309580665	0.0662798419623287	-1.87433473329288	Gm1070
GE41351	0.605933039338531	8.09514941188408	3.87224539110388	0.00426670093903553	0.0662798419623287	-1.87503833811555	Ovol2
GE135974	0.88223574711482	6.15381200748952	3.87184528240157	0.00426920181182508	0.0662798419623287	-1.87562688686256	Olfr447
GE1450931	-0.593217907553045	9.87206153125868	-3.8711656541128	0.0042734533960859	0.0662798419623287	-1.87662665026517	Eps15l1
GE103623	0.604034228159982	9.84338922415798	3.87114649347275	0.00427357332558877	0.0662798419623287	-1.87665483731422	Mettl10
GE36495	0.549659507791868	6.43671480602536	3.87078246601874	0.00427585251261619	0.0662798419623287	-1.87719036423732	Stk32b
GE1402248	0.62043694823305	6.78941861873794	3.87025914655844	0.00427913130033152	0.0662798419623287	-1.87796025939574	NA
GE1530944	0.679198269012771	7.72136872304726	3.87004384439549	0.00428048102444356	0.0662798419623287	-1.87827701746532	Ankrd40
GE1541446	0.582105137187101	9.81883469356329	3.86927324978399	0.00428531558040392	0.0663144129919579	-1.87941078687083	NA
GE1544259	0.914064154334663	6.82346186908087	3.86856944105053	0.00428973621650256	0.0663425406250005	-1.88044636418308	Ext2
GE1483927	-0.631500567037314	9.03304885828314	-3.86599946725344	0.00430591956067624	0.0665524389587358	-1.88422836102959	Apc
GE112683	-0.802480138500128	9.87731511763177	-3.86392651990208	0.00431902045723506	0.0666816148737531	-1.88727957213449	Tob2
GE1396812	0.602979882615706	8.32602235888591	3.86289079799148	0.00432558205033901	0.0666816148737531	-1.88880428604441	Gpc3
GE1413062	-0.575825849314485	7.74611178995321	-3.8628407317258	0.00432589950322943	0.0666816148737531	-1.88887799355901	Abca15
GE1443033	0.855622552771091	7.37664882771179	3.86283230518731	0.00432595293543732	0.0666816148737531	-1.88889039913483	NA
GE1478702	0.744150444231517	8.79857504566989	3.86261064972233	0.00432735869271345	0.0666816148737531	-1.88921672439202	1700097N02Rik
GE39661	0.561414932348467	7.95777240225169	3.86176963404856	0.00433269690945578	0.0666920126424537	-1.89045494275531	Pold3
GE1442734	0.843072809386433	7.73768461885215	3.86167990277902	0.00433326687864022	0.0666920126424537	-1.89058705871053	BE949265
GE1428876	0.882438696013947	6.43819882318153	3.86069006146364	0.00433955960905901	0.0666930396012705	-1.89204452413318	Ugt2b5
GE33229	-0.751393601355499	10.2150769152854	-3.86053468496659	0.00434054826923406	0.0666930396012705	-1.89227331596795	Bnc1
GE1540150	1.08242248536465	6.62102385152284	3.86043481838372	0.00434118384660838	0.0666930396012705	-1.89242037117303	NA
GE103079	0.618983497486889	10.7806271630715	3.85927445233171	0.00434857599256818	0.0667341729039841	-1.89412912691586	Hipk2
GE1574008	-0.819167674044309	7.18797817333069	-3.85916950898817	0.00434924519777835	0.0667341729039841	-1.89428367539096	NA
GE1533567	0.711614825386246	7.90654025418421	3.85795067851062	0.004357025502209	0.0667341729039841	-1.89607873603437	Nup98
GE1550286	0.628464991021429	9.18943691109662	3.85748405665787	0.00436000806607289	0.0667341729039841	-1.89676601646195	A530017D24Rik
GE1551697	-0.600936921950018	8.2157771839974	-3.8573774456736	0.00436068980953764	0.0667341729039841	-1.89692304627135	NA
GE38451	-0.783117423762029	7.58434916671146	-3.85715688087205	0.00436210061188867	0.0667341729039841	-1.89724792612225	Wdr65
GE1437247	-0.846816513764455	7.13712215141558	-3.85713432431643	0.00436224491815306	0.0667341729039841	-1.89728115105595	Pcdh20
GE1489952	0.528238362165908	11.7611432797312	3.85673379151802	0.00436480818577869	0.0667341729039841	-1.89787113164564	Ilkap
GE1565466	0.727088908252469	8.89558339300571	3.85609684547487	0.00436888771751574	0.0667414192024923	-1.89880939041073	Cep135
GE1512150	-0.740761883953956	7.30161049366239	-3.85584226036316	0.00437051942751048	0.0667414192024923	-1.89918442426179	1700024P16Rik
GE40437	0.930120261793814	9.85111055690496	3.85514936585187	0.00437496367677648	0.0667692809760491	-1.90020518312906	Mdp1
GE42756	0.852764789690976	10.6583422400259	3.85369000085508	0.00438433984040709	0.0668723336400092	-1.90235530034827	Sept9
GE105409	0.953782144287939	6.65012364116773	3.85114789431311	0.00440072355428642	0.0670820820742213	-1.90610132214619	NA
GE137799	0.554153613042473	9.82823266452898	3.85004155621786	0.00440787417628958	0.0670925471665765	-1.90773187837952	Lhfpl2
GE36250	-0.86419262681307	9.84152144041064	-3.85003221366091	0.00440793461290483	0.0670925471665765	-1.90774564842822	Tyrobp
GE40725	-0.533626002779178	10.7534831142125	-3.84982004620591	0.00440930735292563	0.0670925471665765	-1.90805836638354	Nat9
GE1559386	-0.704513991425427	7.05332380925739	-3.84790564435152	0.00442171428098871	0.0672411884722907	-1.91088031239021	Rtn4rl2
GE114880	-0.560565857483095	10.7620133973033	-3.84595221511998	0.00443441245259652	0.0673284706789233	-1.91376028779112	NA
GE102357	-0.577637261186672	8.43633255750568	-3.84569115349898	0.00443611240913814	0.0673284706789233	-1.91414521385765	Tmem47
GE1552976	0.840561624750365	6.79183185704689	3.84529289334084	0.004438707098651	0.0673284706789233	-1.91473245166447	Tep1
GE42672	-0.594943986865766	7.34213045728941	-3.84465600565222	0.00444285981903189	0.0673284706789233	-1.91567159131627	Tcof1
GE42712	1.11326251996858	6.30081898526111	3.84459158829585	0.00444328007193097	0.0673284706789233	-1.91576658262884	Ptpn5
GE35967	-0.561629589414105	8.43022311550935	-3.84458792895524	0.00444330394640205	0.0673284706789233	-1.91577197879299	Ptpn18
GE1551495	-0.666797105468302	6.9030572223479	-3.84385593439651	0.00444808241205425	0.0673568018968303	-1.91685143369567	Lypd6
GE122403	-0.91179820601725	9.17471720493665	-3.84313484284093	0.00445279505128968	0.0673568018968303	-1.91791487950302	Tmem66
GE1503160	0.668385855612717	7.76979844095851	3.84307504498492	0.00445318609419817	0.0673568018968303	-1.91800307080875	Slurp1
GE1577047	1.18685181588404	8.96068187885348	3.84268390667167	0.00445574481100388	0.0673568018968303	-1.91857994259277	Foxp1
GE1574252	0.544715180358028	6.56808950136467	3.84192868108135	0.00446068971295236	0.0673915819288777	-1.91969384706917	Ppih
GE1533023	0.923228463631112	10.0961228164243	3.84131140150411	0.00446473573989691	0.0674045257007604	-1.9206043468943	Mrps26
GE133976	0.684672114007172	7.54566414550964	3.84088528112125	0.00446753107159122	0.0674045257007604	-1.92123291242669	Slc29a4
GE33983	-0.682248902999039	8.87093046821731	-3.84058828455001	0.00446948045804862	0.0674045257007604	-1.92167102301767	Man1a
GE39920	0.622376841614756	7.06989093403118	3.83784487703295	0.00448753013189138	0.0676251657409474	-1.92571847524409	Tmem81
GE111587	-0.613734323446119	7.36069520581515	-3.83755871058646	0.00448941736703743	0.0676251657409474	-1.92614072456507	Trank1
GE40217	-1.0732958583077	9.42895302477516	-3.83672400654691	0.00449492697173196	0.0676336066684754	-1.92737242336944	Grap
GE121329	0.658300375073464	11.0456750294972	3.83666979766087	0.00449528503536695	0.0676336066684754	-1.92745241779733	Myo19
GE116669	0.541407240608897	7.52864432111548	3.83549662728245	0.0045030415688632	0.0676813966053883	-1.92918372506216	NA
GE39162	-0.69088691259976	8.71094346109121	-3.835375806304	0.00450384119741865	0.0676813966053883	-1.92936203703504	Fam18b
GE112864	-0.539352241144545	10.106837559825	-3.83498510846584	0.00450642798443693	0.0676813966053883	-1.92993865621174	Manbal
GE131918	0.580014013052066	10.4230933695487	3.83335319881307	0.004517249866605	0.0677951990073521	-1.93234735992439	Fbxo21
GE40637	-0.748994864817323	6.26206045934664	-3.8330407094746	0.00451932526831292	0.0677951990073521	-1.9328086351608	4930455C21Rik
GE38615	0.523351260117231	7.76976896157799	3.83262998364335	0.00452205465223857	0.0677962393656496	-1.93341493989047	Bbs10
GE34623	-0.654399152616568	8.95746349799748	-3.83156710858612	0.004529125889475	0.0678087495930406	-1.93498403647822	Cd79b
GE123323	0.707547735823573	9.86311422485322	3.83125082876491	0.00453123234894916	0.0678087495930406	-1.93545098137515	Meaf6
GE41672	-0.659417624974251	8.79624273612814	-3.83122837567051	0.00453138192872824	0.0678087495930406	-1.93548413086918	Gigyf1
GE40861	-0.567221123476285	11.4466130908622	-3.83090584258072	0.00453353118478209	0.0678087495930406	-1.93596032238303	Sri
GE1554054	-0.840589799790784	11.0009302386643	-3.8298969846153	0.00454026089304883	0.0678695773496397	-1.93744990003551	NA
GE34034	0.598741537605559	7.19021592182327	3.82861651296201	0.0045488177439648	0.067953612689157	-1.9393407076329	Zfp239
GE38246	0.546505772117003	9.20742846648235	3.82823606501409	0.00455136342202412	0.067953612689157	-1.93990253734489	Irak1bp1
GE1529164	0.920117442719638	9.595038284253	3.82786000740224	0.00455388121289599	0.067953612689157	-1.94045790227282	Dido1
GE126446	0.850440755917987	8.23887381821329	3.82692861311635	0.0045601234911283	0.0679648369276606	-1.94183347284596	Pask
GE136218	0.797630461705211	5.88822708339582	3.82672381350503	0.00456149729494172	0.0679648369276606	-1.94213595542277	Olfr569
GE125138	-0.633838471495265	9.0891879867802	-3.82636777698993	0.00456388665010999	0.0679648369276606	-1.94266182324679	Txndc11
GE34020	-0.784816977800928	13.5838717379919	-3.82615726946214	0.00456529998902009	0.0679648369276606	-1.94297275180847	Mgp
GE107373	-0.851869564034446	8.04759168965635	-3.82465726182715	0.00457538446963384	0.0680157478361924	-1.94518849510204	4931431F19Rik
GE109550	-0.793478000819309	6.39570006741088	-3.82451104623572	0.0045763687370582	0.0680157478361924	-1.94540449393001	Wdr52
GE37521	-0.562728748336346	11.047916371541	-3.82407285685841	0.00457931980966958	0.0680157478361924	-1.94605183150448	Asah1
GE1525689	0.871215551322065	10.2374835765403	3.82406179562306	0.00457939432992922	0.0680157478361924	-1.94606817260344	B630005N14Rik
GE130978	1.37024581053782	7.26088835477371	3.82287117212082	0.00458742318590405	0.0680468284671979	-1.94782721062163	NA
GE1468909	1.08447682890172	7.89014201590306	3.82256164218757	0.00458951292322929	0.0680468284671979	-1.94828454338695	NA
GE41539	-0.627899488081217	9.66751297507292	-3.82218830444068	0.00459203479534835	0.0680468284671979	-1.94883616936533	Rin2
GE1454924	-0.56008121464725	9.02124210071265	-3.82197823459245	0.00459345445154721	0.0680468284671979	-1.9491465665397	Tbc1d10a
GE35194	0.682008279245089	8.88881928231437	3.82177383128976	0.00459483626131155	0.0680468284671979	-1.94944859642821	Cdc7
GE1432611	-0.585258519347494	6.79598469705096	-3.82108212941941	0.00459951559405613	0.0680765702356032	-1.95047070776415	Trp73
GE1533710	0.825858010626619	6.26530762377245	3.82033644140085	0.00460456581960125	0.0681117638097372	-1.95157266329034	NA
GE37339	-0.587191565892399	9.25091904228105	-3.81836910906764	0.00461791805021894	0.0682524165217144	-1.95448027749568	Pdzrn3
GE1544637	0.618791418744621	8.54128672801306	3.81814668305718	0.00461943023894367	0.0682524165217144	-1.95480904334015	NA
GE125082	-0.54608032680659	6.92016399201229	-3.81750811312493	0.00462377455741365	0.0682770232588655	-1.95575294362635	NA
GE134532	0.684410101761742	7.19490562455253	3.81681316599586	0.00462850735997657	0.0683073347329026	-1.95678023824959	Olfr1312
GE1487095	0.511133181162815	7.06145231360497	3.81549338680481	0.00463750965114211	0.0683746958912209	-1.95873135465751	Rgag4
GE1511812	0.986080951928797	8.70470566291836	3.81531012277876	0.00463876117766251	0.0683746958912209	-1.9590023039073	Depdc1b
GE122680	0.527517682552455	10.9558440662538	3.8146906562977	0.00464299423015846	0.0683746958912209	-1.95991819520012	NA
GE33208	0.599998141213224	8.41947200560493	3.8145724175889	0.00464380266754437	0.0683746958912209	-1.96009301875071	Psmc3ip
GE1487641	-0.622029986075221	7.4146247228463	-3.8135942430077	0.00465049651817933	0.0684056949734188	-1.96153938286891	Entpd2
GE38242	0.548674054989254	6.48008165003043	3.81337704700024	0.00465198422721717	0.0684056949734188	-1.96186055363095	Lat2
GE129182	-0.775487544144355	7.98613593883251	-3.81251330125655	0.00465790556414844	0.0684056949734188	-1.96313784736965	Ttc36
GE120055	0.568354696442148	9.61398369241211	3.81187663987519	0.00466227527496236	0.0684056949734188	-1.96407939455905	Akr1e1
GE36143	-0.673099201337073	7.50796977172439	-3.81170836900441	0.0046634309265394	0.0684056949734188	-1.96432825618229	Spry4
GE131258	-0.560703865046383	8.56434675231759	-3.81162580758022	0.00466399805373374	0.0684056949734188	-1.96445036048348	NA
GE125508	0.692082390792253	7.04880774133119	3.81152426828878	0.00466469564341828	0.0684056949734188	-1.96460053333841	Ttc30a1
GE1497991	0.802486635717591	5.99107513254607	3.81110746299515	0.00466756031922123	0.0684083437929796	-1.96521698701978	NA
GE131591	0.667047188242604	11.1889777919971	3.81028170145032	0.00467324125169073	0.068452241253932	-1.96643835250284	NA
GE36885	0.722917210949001	8.66849254356601	3.80881021138026	0.0046833827915589	0.0685316468665176	-1.96861502071694	Fbxo16
GE34678	0.651903025414084	9.50787030978999	3.80871496270937	0.00468404005341835	0.0685316468665176	-1.96875592485823	Kcnj8
GE1482290	0.955050963052823	7.67821826992462	3.80761175916911	0.00469165984285468	0.0685697969435881	-1.97038801208673	Esrp1
GE102973	-0.850245089902295	5.84580092085091	-3.80708065170736	0.00469533288377875	0.0685697969435881	-1.97117379272091	NA
GE33672	0.602748724500003	11.5172499558024	3.80692095805948	0.00469643789338239	0.0685697969435881	-1.97141006879311	Slc12a2
GE1420470	-0.839649293788468	7.19101545361144	-3.80678063584535	0.00469740908947718	0.0685697969435881	-1.97161768643506	AW112010
GE36331	-0.670381862392898	5.76354039859925	-3.80623211235426	0.00470120757210485	0.0685859630167351	-1.97242929420886	Ch25h
GE34088	-0.872357758665545	7.53534918296713	-3.80559400908123	0.00470563049827905	0.0686112153945298	-1.97337349545838	NA
GE136680	0.760683748896882	6.34775508955409	3.80448357971114	0.00471333784220705	0.068641520929977	-1.97501672363315	Pnma3
GE1441851	0.594236139796644	12.0232566765696	3.80437113581335	0.00471411904864059	0.068641520929977	-1.97518312854014	Fhod1
GE136576	-0.78192064849585	6.88736308115448	-3.80413089839739	0.00471578856469532	0.068641520929977	-1.97553865964631	Otos
GE33801	0.668237376024349	8.91008809244729	3.80311099899672	0.00472288330031824	0.0686790888991105	-1.97704810812653	Tgfb2
GE108573	-0.559709135038247	6.55137643693095	-3.80247456441884	0.00472731628645098	0.0686790888991105	-1.97799009805883	5530400C23Rik
GE1444420	-0.793379257068374	6.71508181487036	-3.8024178850538	0.00472771129226083	0.0686790888991105	-1.97807399201268	Inpp4b
GE40283	0.647880435887371	9.07367328225742	3.80218586264613	0.00472932865229623	0.0686790888991105	-1.97841742428992	Zcchc4
GE37334	-1.11727272301649	11.5325537873542	-3.80182534181647	0.00473184290449398	0.0686790888991105	-1.97895106974758	NA
GE1416895	1.27533186083157	7.03749359767378	3.80030069818722	0.00474249140943217	0.0687093694703092	-1.98120804426024	Taok3
GE34484	-0.680688924147768	6.05121872709583	-3.80027543985223	0.00474266803457495	0.0687093694703092	-1.98124543744867	Gjb3
GE34244	-0.577624857665027	11.5737320180392	-3.80018713437839	0.00474328558737272	0.0687093694703092	-1.98137616814156	Pon3
GE124605	-0.882612354138078	7.62142918306165	-3.79989526948152	0.00474532731478699	0.0687093694703092	-1.98180826292953	Dis3l2
GE1545987	-0.992281460546058	9.32856068035613	-3.79959790597477	0.00474740846852178	0.0687093694703092	-1.98224850954894	NA
GE121350	0.715017309057512	12.042891461526	3.79893521287754	0.00475204994129995	0.0687375124029011	-1.98322966776865	Llph
GE34704	-0.525432848391565	6.41759909476075	-3.79853059511327	0.00475488623808659	0.0687395266875285	-1.98382875741961	Kpna4
GE37658	0.816759778838994	9.30217685402126	3.79806426579722	0.00475815735436468	0.0687402042882114	-1.98451924540639	Cyp51
GE102319	0.672745300756267	9.14515844991963	3.79768064576213	0.00476085009134681	0.0687402042882114	-1.98508728789826	Pcnx
GE1391585	0.661532059819521	11.8446281350829	3.79689488446287	0.00476637063031722	0.0687402042882114	-1.98625085750722	NA
GE124703	0.811486438629435	7.36739414892697	3.7968699533702	0.00476654590055506	0.0687402042882114	-1.98628777722975	Elovl7
GE1532722	-0.744613957197407	8.24370789498623	-3.79660365494837	0.00476841845574441	0.0687402042882114	-1.98668213575362	Col8a2
GE1574048	0.863359024375721	5.99185664438713	3.79589071674744	0.00477343553995346	0.0687537885522991	-1.98773796356306	9330155M09Rik
GE132932	0.621964789717179	11.5464363275188	3.795703211448	0.00477475598295481	0.0687537885522991	-1.98801566097377	NA
GE35533	-0.889634206985212	6.75186839491102	-3.7950129805873	0.00477962004842911	0.0687849667839147	-1.98903793963132	Hao1
GE129488	0.553631371227224	5.90066183844341	3.79449899709667	0.0047832455182939	0.0687982948785309	-1.98979922399507	NA
GE104343	-0.551242213452218	9.78065953343659	-3.79365230366989	0.00478922419052138	0.0688351643750867	-1.99105337463021	NA
GE1410482	0.71350031037416	7.51491149429577	3.79332129647229	0.00479156365832121	0.0688351643750867	-1.99154369874411	Camk2d
GE120844	0.566818498584391	11.588413153003	3.79298930841308	0.00479391127891784	0.0688351643750867	-1.99203549002962	Dtymk
GE135910	-0.64499655684156	9.76761088868706	-3.79141576429863	0.00480505508443727	0.0689563282303225	-1.99436665680475	NA
GE36924	0.664364768494888	8.49937123774541	3.78965262140957	0.00481757434713793	0.069097083503379	-1.99697908897161	Sall2
GE1451128	-0.70386898382116	7.85247947237464	-3.78793248789902	0.00482982163927885	0.0691777454904786	-1.99952818071509	Zfp395
GE1561548	0.69687124802569	5.89905545869937	3.78756103445601	0.00483247071766482	0.0691777454904786	-2.00007869320471	NA
GE132043	-0.773497909539216	9.69193807102459	-3.78651713578536	0.00483992371675069	0.0691777454904786	-2.00162589810132	Prr14
GE41865	-0.610350109160109	10.4482441959687	-3.78642489818661	0.00484058284177181	0.0691777454904786	-2.00176261396168	Egln3
GE1450894	-0.700729026588516	7.58058212924348	-3.78587592287603	0.00484450776472278	0.0691777454904786	-2.00257633550191	Pgap1
GE129634	-0.9316445913965	8.85863138310546	-3.7858499618042	0.00484469345828438	0.0691777454904786	-2.00261481739734	Slamf7
GE115620	-0.552386894604753	8.51969066555379	-3.78559253712649	0.00484653516714584	0.0691777454904786	-2.00299640069306	NA
GE39627	0.575944189678271	10.6209416508014	3.78545671252894	0.00484750720512575	0.0691777454904786	-2.00319773835193	Elp3
GE41187	0.554223784263156	12.0140234843687	3.78486177867771	0.00485176733199122	0.0691777454904786	-2.00407965803628	Lsm3
GE36157	-0.684395611157376	8.73782838035338	-3.78457400165874	0.00485382943695921	0.0691777454904786	-2.00450627006089	Strn
GE1533387	0.699667453216554	8.32051413390531	3.78452501629707	0.00485418054093081	0.0691777454904786	-2.00457888895722	B630019K06Rik
GE1461366	0.786627809204401	7.40572311055446	3.78430343261646	0.00485576908551286	0.0691777454904786	-2.00490738201241	Msrb3
GE34461	-0.628583789491337	8.9246863426376	-3.78348121862209	0.00486166840973153	0.0691929270188739	-2.00612635178592	Gata4
GE41724	0.685222920073686	7.89006945708257	3.78339821447582	0.00486226438148088	0.0691929270188739	-2.00624941404923	Cftr
GE1443844	-0.725333147780186	6.61076633812585	-3.78277876046789	0.00486671452881689	0.0692073018142725	-2.00716784687338	Fto
GE39529	0.731466796283476	8.9824781112881	3.78182622129735	0.00487356600249908	0.0692073018142725	-2.00858022422355	Ddx56
GE1569386	0.595144684822026	9.25820026983356	3.78172939550384	0.00487426302991081	0.0692073018142725	-2.00872379918167	NA
GE1525667	0.865917690999643	11.244561367588	3.78160045837915	0.00487519138415944	0.0692073018142725	-2.00891499124454	Cgn
GE123378	-0.638583799681824	9.53072882616116	-3.78101703524106	0.00487939441169391	0.0692073018142725	-2.00978013627465	Kcnip1
GE1509874	0.56363731869344	8.2471584462288	3.78085881784734	0.00488053488626904	0.0692073018142725	-2.01001476081405	Tmem56
GE1405213	-0.590056193978504	5.54716016201132	-3.78008520887074	0.00488611535345103	0.0692073018142725	-2.01116201120641	Dennd1a
GE1555707	-0.95492930713673	8.0574936130194	-3.77994726553215	0.00488711112683091	0.0692073018142725	-2.01136658715338	Fam189a2
GE39785	0.603554016923502	8.9501270852215	3.77965551522749	0.00488921789906706	0.0692073018142725	-2.01179927353375	Akirin2
GE42539	-0.535632656905644	9.8225998217345	-3.77948793239297	0.00489042847598795	0.0692073018142725	-2.01204781569127	Nmt1
GE112850	-0.847046289994327	6.58467156489171	-3.77840993418169	0.00489822328714591	0.0692676287030903	-2.01364668127552	NA
GE1429881	-1.09642714607667	6.81441965555923	-3.77814694603246	0.00490012690986275	0.0692676287030903	-2.01403676268931	Ralgapa2
GE1440629	1.03687819304242	7.38304152329429	3.77772085404414	0.00490321281815341	0.0692728298759845	-2.01466878931505	9330177L23Rik
GE39691	-0.635301142314405	7.20772136602395	-3.77668873705021	0.00491069633620722	0.0693401205102013	-2.01619983546213	Scrn1
GE39730	0.625799893410781	9.38891132892282	3.77539777252862	0.00492007375583282	0.0693899694837239	-2.01811504898774	Rnf113a1
GE134073	-0.59228043469529	9.55636544503388	-3.77495215964779	0.00492331505335213	0.0693899694837239	-2.01877618856981	Olfr960
GE42634	0.734048434828894	9.28737190858807	3.77481027016016	0.00492434760485598	0.0693899694837239	-2.01898671016127	Ilf3
GE37270	0.675323485069532	8.49277268568433	3.7747045749864	0.00492511691435071	0.0693899694837239	-2.01914353188259	Rassf5
GE37162	-0.54516356389543	10.5374803163482	-3.77418493512009	0.00492890100619168	0.0693960178633323	-2.01991455114446	Gipc2
GE102194	0.57683737510836	10.1477727016935	3.77356861560238	0.00493339313851827	0.0693960178633323	-2.02082906427675	Rbm15b
GE1459418	0.571162516156756	11.95671090431	3.77327067053049	0.00493556631314193	0.0693960178633323	-2.02127118140146	Fat1
GE37278	-0.748398369189337	6.74430517964978	-3.77283341945097	0.0049387574105521	0.0693960178633323	-2.02192003358778	Pias3
GE118969	-0.661392853891513	9.08910079808026	-3.7727782476285	0.00493916021517184	0.0693960178633323	-2.02200190672293	NA
GE41914	-0.633463904831292	11.1799189495214	-3.77173054208051	0.00494681605035554	0.0694652896283259	-2.02355674045411	Isg20
GE1471194	-0.943041232620559	7.32831336097559	-3.77118758262993	0.00495078854442505	0.0694827905461241	-2.02436256749243	Rnf208
GE1442485	-0.626825202514446	9.22061302513741	-3.77006902895767	0.00495898298852486	0.0695546800360837	-2.02602277472867	Syde2
GE1480507	0.584410951899269	9.98698563528587	3.76974372218611	0.00496136886670068	0.0695546800360837	-2.02650563951751	Yme1l1
GE1559889	0.704839311913074	6.53205137088428	3.76890059194671	0.00496755826544573	0.0696031652069354	-2.02775719153902	NA
GE104437	0.57808685719146	9.7608198172656	3.76836096071571	0.00497152399046569	0.0696204571126369	-2.02855827379836	Tbcc
GE1412072	-0.807121743030377	7.93463268550608	-3.76710082991723	0.00498079773756858	0.0697120219315818	-2.03042908181887	NA
GE102868	0.639500851714834	12.7545745643577	3.76669045663087	0.0049838217850965	0.069716062479009	-2.03103837148728	Macf1
GE131110	-0.642751370609938	8.1945267406583	-3.76570314948153	0.00499110526223723	0.0697582380887422	-2.03250433462407	AI450241
GE33523	0.631680604209199	8.13998838983618	3.76526049080163	0.00499437447645668	0.0697582380887422	-2.03316163878199	Zfp93
GE35830	0.712037412544925	10.6241996428049	3.76516935301632	0.00499504784839151	0.0697582380887422	-2.0332969724343	Ntan1
GE34322	0.718468123323939	9.28267178558476	3.76438741031647	0.00500082920074724	0.0698007304706708	-2.03445814965995	Rad50
GE40524	-0.612377668421177	8.95434228873771	-3.76321014600999	0.0050095468047682	0.069847294292647	-2.03620652230378	Scyl1
GE126792	0.540451901871306	5.85700420147346	3.76319672907423	0.00500964624973354	0.069847294292647	-2.03622644900947	Cd209a
GE36575	-1.05798350844246	11.4550427544858	-3.76237398452597	0.00501574835767263	0.0698827729753141	-2.03744842513582	Cldn5
GE114960	0.544660444967679	11.4562816209655	3.76187566078732	0.0050194481497929	0.0698827729753141	-2.03818859914703	Gak
GE114808	0.66582336406784	12.3557301025098	3.76174528798325	0.00502041657777691	0.0698827729753141	-2.03838225068097	Armcx4
GE1447848	0.58104620088046	6.26945017835956	3.76105766975259	0.00502552759015471	0.0699157323636862	-2.03940365222214	1810012P15Rik
GE109738	-0.698693718695059	5.70933196459003	-3.76068191655261	0.00502832286936629	0.0699164566129507	-2.03996182873422	Camk2d
GE117599	0.64705573659286	7.59534982488425	3.75800610678456	0.00504827640055254	0.0701390326733849	-2.04393722769395	Zbtb24
GE37957	0.757999116907826	9.02507165033687	3.75716893198697	0.00505453647811356	0.0701390326733849	-2.04518118865833	Fibp
GE40251	-0.677300921390195	9.72727801787498	-3.75648187550235	0.00505968018746042	0.0701390326733849	-2.04620215466077	Gpr108
GE33430	-0.881297264709951	7.59847703745035	-3.75638247298207	0.00506042483349848	0.0701390326733849	-2.04634987176822	Arf2
GE1487285	-0.641394007724185	5.98106708186092	-3.75631393153288	0.0050609383602992	0.0701390326733849	-2.04645172851256	Crlf3
GE1436870	-0.73658037278038	8.01757495980804	-3.75583102087031	0.00506455799657609	0.0701390326733849	-2.04716937986866	A930033M14Rik
GE134303	0.776045257832576	6.11411222595525	3.75541369592222	0.00506768825273703	0.0701390326733849	-2.04778958838123	Olfr186
GE1512704	0.70186632104341	8.43996027044925	3.75514128450352	0.00506973265502943	0.0701390326733849	-2.04819444518647	Mecp2
GE40082	0.600051315517904	7.80779166583917	3.7550586006648	0.00507035335673139	0.0701390326733849	-2.04831733144895	5430440L12Rik
GE1517605	-0.690866402556428	7.58754113360092	-3.75334417201099	0.00508324165425263	0.0701390326733849	-2.05086554224042	Tmem120b
GE1439143	0.524334847972119	6.60728853175807	3.75332889670631	0.00508335664333044	0.0701390326733849	-2.05088824809154	Il1rapl1
GE137230	0.959784908038827	10.0534411532652	3.75307734513099	0.0050852506647264	0.0701390326733849	-2.05126216910793	Tmem18
GE1457456	-0.574091334739784	6.79864187418656	-3.75266511956408	0.00508835607843241	0.0701390326733849	-2.05187494267084	Atp1a2
GE131756	0.677471331782797	7.08318222918376	3.7525976476123	0.00508886455581436	0.0701390326733849	-2.05197524181554	Sdcbp2
GE39922	-0.626405005169592	6.8157591337486	-3.75251524482034	0.00508948562714271	0.0701390326733849	-2.05209773689701	Smurf1
GE1517124	-0.543787569509815	5.61276050299742	-3.75217253573191	0.00509206949543977	0.0701390326733849	-2.05260719702013	C030037D09Rik
GE131731	0.73407695920675	9.92639952016808	3.75192431742927	0.00509394181674389	0.0701390326733849	-2.05297619950149	Spg11
GE39735	0.936998030098303	11.3494044119733	3.75177411976123	0.00509507511923869	0.0701390326733849	-2.05319948783376	Cdc16
GE102286	-0.727920248443098	9.27003368014809	-3.7515601456733	0.00509669010324098	0.0701390326733849	-2.05351759301729	Baiap2
GE110406	-0.695457706720387	6.6361126288396	-3.75120531819684	0.00509936938610987	0.0701390326733849	-2.05404511104041	Cftr
GE103261	0.528081497695948	6.78900099472456	3.75045425587222	0.00510504555175971	0.0701792319189318	-2.05516175942277	D930020B18Rik
GE38340	-0.663774974708766	6.15691416547085	-3.74848990256241	0.00511992293000338	0.0703205458952236	-2.05808261535182	NA
GE1495163	0.643450305579866	7.49637746695418	3.74836857954021	0.00512084329978165	0.0703205458952236	-2.05826303016246	4833432E10Rik
GE137660	0.619721448809988	8.21073229411363	3.74687456311376	0.00513219148643169	0.0704372221444423	-2.06048487682762	Abhd10
GE42483	0.806460984134493	9.50713939499216	3.74610800132237	0.00513802446718786	0.0704372221444423	-2.06162498874321	NA
GE41483	0.630591422786813	6.71369491976957	3.74577245240121	0.00514057996651246	0.0704372221444423	-2.06212407594778	Fgf16
GE113114	0.847280962713297	10.5841759645852	3.74555878456265	0.00514220793779471	0.0704372221444423	-2.06244188762144	Ccdc115
GE1390704	-0.568143013929093	10.8682730889343	-3.74543411137724	0.0051431580967084	0.0704372221444423	-2.06262733041691	Ndst1
GE1545483	0.608417179287135	7.6443579823035	3.74466398472217	0.00514903151766887	0.0704797885557607	-2.06377288427798	A930005I04Rik
GE110786	0.548570892176881	7.62545669456999	3.74412894814879	0.00515311620128536	0.0704978382298228	-2.06456878850846	Slc1a2
GE40559	0.657367892516577	10.4738107162032	3.74251664570161	0.00516544598320215	0.0706263699036585	-2.06696741868769	Yaf2
GE1480706	0.646978789897076	7.83579844055373	3.74217619593239	0.00516805351239154	0.0706263699036585	-2.06747394926674	Ust
GE1474598	1.10381586287595	5.82800872885329	3.74011400197271	0.005183877903941	0.0708046603096164	-2.07054244978173	Cwc22
GE35588	0.676759255908127	10.296486727239	3.73955900850607	0.00518814546535651	0.0708249938272851	-2.07136835941134	Ifnar1
GE138600	0.611926697207809	7.77436479739453	3.73855472789113	0.00519587725510569	0.0708309503804228	-2.07286297083166	Haus6
GE1514239	0.986203309150866	7.59912622838628	3.73847305599617	0.00519650657110599	0.0708309503804228	-2.07298452384522	NA
GE1511635	-0.539332615255883	8.98495060088641	-3.73804040019812	0.00519984171445669	0.0708309503804228	-2.07362846330597	Gtf2ird1
GE102902	-0.845787189798083	9.79448444586694	-3.73792360775721	0.00520074240279812	0.0708309503804228	-2.07380229433508	Upk1b
GE1459167	0.566024018115368	7.77244983628837	3.73727194669139	0.00520577097062707	0.0708309503804228	-2.07477224221803	NA
GE1410815	-0.627060654875306	9.80378948341308	-3.73720597378274	0.0052062803407824	0.0708309503804228	-2.07487044083782	Cntnap5b
GE41738	0.723525843389131	12.4048448829895	3.73697869935398	0.00520803550880497	0.0708309503804228	-2.07520873592397	Eif2s2
GE1473713	0.642046631403459	7.0836884436742	3.73542711414079	0.00522003470221329	0.0709562797094987	-2.07751842364771	Rspo4
GE38593	0.620057004203417	10.367683957687	3.73481651781949	0.00522476479655838	0.070959546849032	-2.07842743922023	Wdr75
GE1393789	-0.604515686850546	6.91634903198175	-3.73428081016565	0.00522891849948728	0.070959546849032	-2.07922500391956	NA
GE1460172	-0.577375695829074	10.7982210698776	-3.73388442811902	0.00523199417333262	0.070959546849032	-2.07981516295829	NA
GE1445053	0.680431015603277	10.2619132297725	3.73347041194119	0.00523520872743955	0.070959546849032	-2.08043159781521	NA
GE39864	-0.611657400639089	10.4344009029089	-3.73312623248255	0.00523788264277872	0.070959546849032	-2.08094406806325	Eps8l1
GE1481123	-0.554890106999622	6.15455524575215	-3.73292854142971	0.00523941915147639	0.070959546849032	-2.08123842929299	Tns1
GE1566258	-0.764660896015034	9.78194642610561	-3.73288417020356	0.00523976408246864	0.070959546849032	-2.08130449855249	NA
GE1458775	0.556692009510724	7.29841957828921	3.73181171337234	0.00524810843422443	0.0710343414869749	-2.08290147383074	Nell1
GE128357	-1.11514610341864	7.10409753355865	-3.73138132833161	0.00525146105076188	0.0710343414869749	-2.08354239251747	Vmn1r26
GE36939	-0.808682078822348	5.88895303642992	-3.730868636087	0.00525545779184949	0.0710343414869749	-2.08430591125042	Klra17
GE34397	-1.10382979319304	8.90011165896724	-3.7301547003027	0.0052610287253155	0.0710343414869749	-2.08536918340412	Fgfr4
GE40150	0.595370584467036	9.02021516838847	3.73012161760967	0.00526128702576564	0.0710343414869749	-2.08541845535371	Setmar
GE32932	-0.5166004726782	6.36322602613108	-3.73002909044302	0.00526200952357706	0.0710343414869749	-2.08555626208821	Creb1
GE35759	-0.84476255348747	7.90055822719988	-3.7272992751548	0.0052833727231345	0.0712516292973206	-2.08962243449966	Msc
GE102505	0.549299209169728	9.29156766506011	3.7272579593354	0.00528369676195456	0.0712516292973206	-2.08968398325608	Rab31
GE1415196	-1.10846716060172	8.74442793753078	-3.72667700877795	0.00528825537516843	0.0712753911935049	-2.09054945599145	1700111E14Rik
GE39408	-0.550650982681454	8.27676282847423	-3.72628026899533	0.00529137091855302	0.0712796884784149	-2.09114052437444	Cars2
GE38282	-0.783498660045078	8.7486606371475	-3.72576216103867	0.00529544248303917	0.0712968529134809	-2.09191243825882	NA
GE126611	-0.547366017641844	7.19078175471702	-3.72448999639233	0.00530545393291075	0.0713939305111385	-2.09380794095892	Usp48
GE33879	-0.6395114758162	7.0090430128968	-3.72154461044745	0.00532871016527916	0.0716191522968571	-2.09819728646029	NA
GE1442926	0.665942095746022	8.98039400655236	3.72096115901339	0.00533332981578821	0.0716191522968571	-2.09906689978139	NA
GE40522	-0.641254022670857	11.473195236639	-3.72076129864713	0.00533491324685304	0.0716191522968571	-2.09936479417324	Slco3a1
GE1392196	-0.546750374906763	7.21934470080132	-3.72074308558535	0.00533505756803512	0.0716191522968571	-2.09939194121776	NA
GE1566213	0.717679771038565	7.79790687065156	3.72059377898425	0.00533624083696518	0.0716191522968571	-2.09961448816138	Cstad
GE33409	-0.738130573815486	8.58901714546586	-3.71942679578241	0.00534549888943071	0.0717056474710108	-2.10135401461944	Adssl1
GE34225	-0.843852155990442	7.06147799931601	-3.71695074681216	0.00536519867343184	0.0717844255948113	-2.10504541798271	Plat
GE35566	-0.898757231470574	9.41895887413475	-3.71619791016259	0.00537120360510884	0.0717844255948113	-2.10616793084017	Hpca
GE126166	-0.767693916409875	7.14907799973499	-3.71583720999241	0.00537408322302843	0.0717844255948113	-2.10670577568104	NA
GE40884	0.873992679220907	9.92628315816744	3.71565841531981	0.00537551122166573	0.0717844255948113	-2.10697238477827	Sesn3
GE128766	-0.679401065373736	6.22256017304302	-3.71548017774538	0.00537693517159536	0.0717844255948113	-2.10723816710048	NA
GE35903	-0.96262192975871	7.57355349922871	-3.71526683517249	0.00537864010354832	0.0717844255948113	-2.10755630207541	Prkce
GE1465049	-0.731670508537286	5.86221641718912	-3.71501802321238	0.00538062921448904	0.0717844255948113	-2.10792733587417	NA
GE39114	0.544483493762097	10.3592504267076	3.71463314312097	0.00538370765077875	0.0717844255948113	-2.10850129252045	Ebna1bp2
GE39910	0.657975702227558	10.1705960489307	3.71463254710259	0.00538371241943862	0.0717844255948113	-2.10850218135359	Ints10
GE33326	0.801946194271597	8.47356901511002	3.71429256036352	0.00538643333644509	0.0717844255948113	-2.109009205572	Kif11
GE1459674	0.847959380218716	10.2768438580253	3.71401661565761	0.00538864279711533	0.0717844255948113	-2.10942073404578	C030037D09Rik
GE102439	0.638494303401407	8.39774075146017	3.71392605640903	0.00538936810518293	0.0717844255948113	-2.10955579108836	Haus4
GE1500402	1.06298570408072	6.41404563056355	3.71370817244869	0.00539111360807783	0.0717844255948113	-2.10988074011567	C1qtnf7
GE1546456	0.96100538674591	9.01889886675939	3.71257228583788	0.00540022309474616	0.0717844255948113	-2.11157488027185	NA
GE37110	-0.809675519411862	6.04631246035801	-3.71227369697725	0.00540262040189012	0.0717844255948113	-2.11202024290579	Fkbp1b
GE1540445	0.993508999463041	10.1100009605075	3.71185474409336	0.00540598599014925	0.0717844255948113	-2.11264515404927	Med16
GE103540	-0.778079621869061	10.2250398948251	-3.71183621930094	0.00540613485732731	0.0717844255948113	-2.11267278617552	NA
GE34752	-0.874645989524536	10.4129287350953	-3.71088638725153	0.00541377363885269	0.0717844255948113	-2.11408964046073	Apoc1
GE39381	0.624799783744882	7.73156985982751	3.71085438602986	0.00541403119981116	0.0717844255948113	-2.11413737828031	Pou6f1
GE115215	-0.745873770516551	7.16076688799331	-3.71051024537796	0.00541680182818006	0.0717844255948113	-2.11465075805897	Bai3
GE39543	0.516301831993614	9.5685241405134	3.70998755385294	0.00542101282235612	0.0717844255948113	-2.11543052320074	Osgepl1
GE1504552	-0.638089823327682	6.29622397000233	-3.70985375636279	0.00542209130206653	0.0717844255948113	-2.11563013128179	NA
GE1453291	0.807100394486403	9.76703667205488	3.70980374721133	0.00542249446115108	0.0717844255948113	-2.11570473885955	Prrg1
GE1524890	0.824837368267797	9.77081745667194	3.70968028566981	0.00542348990799465	0.0717844255948113	-2.1158889298001	Eml4
GE1554541	0.723901160198	8.45338149468774	3.70962133865615	0.00542396525488931	0.0717844255948113	-2.11597687287665	Fam54a
GE35982	0.648162916426221	9.65755818133359	3.70954251916771	0.00542460092186631	0.0717844255948113	-2.11609446437732	Rad17
GE1425557	0.999103167657728	9.13982089785598	3.7091143352361	0.00542805554012308	0.0717928653612439	-2.11673328921175	Fbxl7
GE1477918	0.862197204276576	6.22687942955897	3.70822680632847	0.00543522362082306	0.0718503861119903	-2.1180575013138	Tanc1
GE115328	-0.864503937322139	6.74190435226476	-3.70740271874828	0.005441888311944	0.0718878770261401	-2.11928714455335	NA
GE1531521	1.05115368258339	6.73324171076956	3.70675411380672	0.00544713990867562	0.0718878770261401	-2.12025500428611	NA
GE1413166	0.845743788097601	7.53435607955733	3.70660485736402	0.00544834916258912	0.0718878770261401	-2.12047773471772	NA
GE124496	-0.548737383689819	10.051367284991	-3.70648205066494	0.00544934433808285	0.0718878770261401	-2.12066099713322	Acoxl
GE41036	0.578677833856108	11.7380574926934	3.706134409566	0.00545216252566127	0.0718878770261401	-2.12117978629373	Ptgr1
GE37734	-0.776704904875333	10.315110843445	-3.70448131090292	0.00546558470709236	0.072027589157013	-2.12364692969089	Ube2l6
GE124529	0.601392711020223	6.14767826601983	3.70398465926517	0.00546962406754791	0.0720435703408753	-2.12438821599346	Zmat4
GE1424310	-0.708671148056983	9.33114789904112	-3.7033024221891	0.00547517799221525	0.0720794739088792	-2.12540655062212	NA
GE128921	0.699145138762901	5.76645738623472	3.70276441280813	0.00547956201308928	0.0720959154716777	-2.12620964551864	NA
GE1431322	0.559842156531896	6.4874938482923	3.70235242985337	0.00548292161271923	0.0720959154716777	-2.12682464287545	Glyctk
GE36345	-0.527965330824927	10.591029299366	-3.70207351871374	0.00548519729105676	0.0720959154716777	-2.12724100595238	Tpsb2
GE1463030	-0.664984328429193	7.55022330170547	-3.70152725876317	0.00548965721187139	0.0720959154716777	-2.12805649935867	1700013F07Rik
GE1445445	-0.734212960280169	6.75606869849113	-3.70085636797919	0.00549513994004386	0.0720959154716777	-2.12905810014954	NA
GE124951	0.560086299409334	7.27697335151949	3.70080357169106	0.00549557165417001	0.0720959154716777	-2.12913692427214	Tmem14a
GE117927	-0.664217962872277	8.41833223352948	-3.70072330911469	0.00549622802846431	0.0720959154716777	-2.12925675583588	Hmx3
GE1451004	0.879235496663346	6.13273030015149	3.6996904522021	0.00550468198767674	0.0721696655452249	-2.13079887579538	NA
GE1397774	-0.678471617033703	7.03460979702806	-3.69900566042543	0.00551029462741545	0.0722061075418703	-2.13182138488771	NA
GE137890	-0.602436552600286	8.99798260579272	-3.69809799275297	0.00551774334159267	0.0722325544506915	-2.13317677372269	Hectd2
GE33292	0.52754552318339	10.8792679537406	3.69796207476796	0.00551885966240646	0.0722325544506915	-2.13337974405525	Jtb
GE1472094	0.706076624600635	5.85370734673356	3.69772405239747	0.00552081516341457	0.0722325544506915	-2.13373519532893	NA
GE1458899	0.932163406432755	9.29519749269989	3.69644290526724	0.00553135320907198	0.0722927998231988	-2.13564851865076	NA
GE132099	0.611577773942198	6.41842303978598	3.69622920322556	0.00553311308510966	0.0722927998231988	-2.13596769054625	NA
GE33968	-0.653307301988198	5.51774697824388	-3.69613013179473	0.00553392915820068	0.0722927998231988	-2.13611565928546	Ly6f
GE42256	0.713312882633304	6.10830350491552	3.69490669838285	0.00554401737462283	0.0723062049119802	-2.13794302471367	Slc12a8
GE131343	0.608642693360335	7.62098539366304	3.69474497349104	0.00554535238829631	0.0723062049119802	-2.13818459670092	9030617O03Rik
GE42488	-0.777568028520255	9.52860479672344	-3.69462995778827	0.00554630203235632	0.0723062049119802	-2.1383564001033	Mark2
GE40096	-0.913358914885913	9.14380032516456	-3.69462981189453	0.00554630323705895	0.0723062049119802	-2.13835661803145	Rnf167
GE42564	-0.990246576432888	11.6810466329942	-3.69393621106793	0.00555203371262007	0.0723439075836134	-2.13939271070689	Rras
GE129715	-0.507903596234675	9.78051846975317	-3.69203985611873	0.00556773332080704	0.0724760506199946	-2.14222576331803	NA
GE109130	-0.843180973288421	11.075777914811	-3.69202429703202	0.00556786232643895	0.0724760506199946	-2.14224900957605	NA
GE33845	-0.641574279605463	8.95940060146934	-3.69143170240796	0.00557277808816733	0.0725030092563148	-2.14313440536251	Tspyl1
GE130136	0.61341767449303	7.0716934616803	3.69037259477483	0.00558157519015202	0.0725540444825399	-2.14471692510601	Mib1
GE1410475	0.684174465282151	8.41599009944563	3.69027408076906	0.00558239420999963	0.0725540444825399	-2.14486413179385	Cenpc1
GE1489144	0.746183885360781	7.32607947868552	3.68980858637142	0.00558626593346567	0.0725673597585319	-2.14555972289394	Dzip1l
GE1474195	-0.734197319370928	7.13989801633018	-3.68940245221073	0.00558964625726935	0.0725742812832522	-2.14616663321419	NA
GE133478	0.64254871786688	9.62255455770973	3.6887939805118	0.00559471473021122	0.0726031030187848	-2.14707594612344	Amigo1
GE39462	0.547676630696232	9.23463623124479	3.68833547696889	0.00559853721147742	0.0726157343047964	-2.14776117327251	Cdkn3
GE38952	0.847927996722428	6.59269298793729	3.68685498989875	0.0056108987465848	0.0726636343082757	-2.14997391536355	Gpr160
GE1516343	1.15448945283707	7.05663852559904	3.68673948227346	0.00561186440995411	0.0726636343082757	-2.15014656475924	Dkk2
GE40094	-0.551266364902135	10.462901896472	-3.68659869274507	0.00561304167260927	0.0726636343082757	-2.15035700524365	Tmem222
GE37100	0.74392274282898	9.45402618020216	3.68636341520895	0.00561500961541558	0.0726636343082757	-2.15070868393154	Ddx20
GE1524697	1.35550789146145	6.95906709686054	3.68547868114722	0.00562241638735281	0.0726636343082757	-2.15203119138641	Pcgf3
GE1505223	0.641735386741097	9.83318188174501	3.68532818639535	0.00562367732222656	0.0726636343082757	-2.15225616160308	2610037P13Rik
GE42091	-1.17512175198559	8.89686946198656	-3.68497550743666	0.00562663345177272	0.0726636343082757	-2.15278338188422	Hsd17b11
GE135109	0.672886654572824	5.31048295367304	3.68491512205073	0.00562713976287526	0.0726636343082757	-2.15287365360048	Olfr432
GE1542639	0.839641714516477	6.04987527839453	3.68482574096914	0.00562788928177252	0.0726636343082757	-2.15300727256549	NA
GE1535109	-1.09118120745915	8.80040798974583	-3.68270965325596	0.00564566501227968	0.0728562350217581	-2.15617097105275	NA
GE38391	-0.676447056490727	7.88282336758943	-3.68153457719095	0.0056555616752441	0.0729470143810458	-2.15792802638855	Slc41a3
GE1426852	0.84296976972944	6.82489588032586	3.68031941169502	0.0056658153223672	0.0730423040572447	-2.1597452023974	NA
GE1511869	0.59050420735862	5.42872655877462	3.678702489792	0.00567948958300478	0.0731815728018416	-2.16216344825095	Kif6
GE1528202	0.948454918323101	8.41440390061142	3.67795674330894	0.0056858081229019	0.0732259684832748	-2.1632788829937	NA
GE35430	0.505603680135211	10.7893359875228	3.67724762614421	0.00569182322238509	0.0732664133681459	-2.16433959263362	Fto
GE35799	-0.71122956434928	6.80659667265881	-3.67516964528918	0.00570948860782906	0.073456523038792	-2.16744822234289	Nfia
GE1551826	1.009255771055	6.54825609447806	3.67481939963523	0.00571247184382792	0.073456523038792	-2.16797223624183	NA
GE1404420	-0.544202891019852	6.58112921590255	-3.67449474759907	0.00571523856028267	0.073456523038792	-2.16845797193188	Nrn1l
GE120353	0.649941109800956	10.5545762159341	3.67206237173453	0.00573601274145099	0.0736585602065879	-2.17209763240091	Med8
GE1521759	1.11616543785178	9.75478575701657	3.67197761973654	0.00573673802370138	0.0736585602065879	-2.17222446304555	Robo2
GE122235	-0.64268191562946	9.88181714749114	-3.67050743537987	0.00574933489987298	0.0737831312150366	-2.17442471922553	Lrrc4
GE1533050	0.755618144914958	11.8300048126218	3.66973981406681	0.00575592370050627	0.073830512005437	-2.17557363342255	NA
GE110063	-0.873922365531003	6.67915205441762	-3.66885871188796	0.00576349641793839	0.0738414035745718	-2.17689248416145	NA
GE1466168	0.627718547877806	7.69564940265237	3.66834689501049	0.00576790012445316	0.0738414035745718	-2.17765862443746	1110019O10Rik
GE42362	0.644439590148297	10.3225983385996	3.66830477189065	0.00576826271335286	0.0738414035745718	-2.17772168007026	Evi5l
GE130146	0.692877383321109	9.63140876494231	3.66814591822421	0.00576963031695206	0.0738414035745718	-2.17795947583151	Wdr36
GE1496142	-0.703983391456306	5.85163552850226	-3.66771265922001	0.00577336207890549	0.0738414035745718	-2.17860805768579	Mfsd7a
GE1444547	0.640266428762629	10.0456801270976	3.66757451348904	0.00577455249838336	0.0738414035745718	-2.17881486439945	NA
GE1471438	-0.571735180179004	8.6024510028507	-3.6660407047349	0.00578778701456084	0.0738414035745718	-2.18111115859759	NA
GE129050	-0.685683572707225	8.33165078001684	-3.66589354524727	0.00578905847347747	0.0738414035745718	-2.18133148872163	Ms4a1
GE1480934	-0.637398979056847	7.20602228220767	-3.66569594731981	0.0057907661863775	0.0738414035745718	-2.18162734037637	Cyb561d1
GE1477699	1.10211517457538	8.17898780926245	3.66551267550324	0.00579235056498934	0.0738414035745718	-2.18190174658669	NA
GE38958	0.663117169153821	9.39873996425864	3.66536730671599	0.0057936075998699	0.0738414035745718	-2.18211940484131	Fbxo30
GE106741	-0.496684887132052	8.68757228360925	-3.66519789660741	0.00579507288991223	0.0738414035745718	-2.1823730629659	Hormad2
[truncated: 23,488 more rows]
